# Supplementary material for: Crystal structures of (E)-N′-(2-hy­droxy-5-methyl­benzyl­idene)isonicotinohydrazide and (E)-N′-(5-fluoro-2-hy­droxy­benzyl­idene)isonicotinohydrazide
Source: Acta Crystallogr E Crystallogr Commun. 2016 Jun 17;72(Pt 7):980–3. doi: 10.1107/S2056989016009762 (PMC4992920; doi:10.1107/S2056989016009762)
Supplement: Supplementary file 1 [file e-72-00980-sup1.cif]

##############################################################################
#                                                                            #
# This CIF contains the data in a paper accepted for publication in          #
# Acta Crystallographica Section E. It conforms to the requirements of       #
# Notes for Authors for Acta Crystallographica Section E, and has been       #
# peer reviewed under the auspices of the IUCr Commission on Journals.       #
#                                                                            #
# Full details of the Crystallographic Information File format               #
# are given in the paper "The Crystallographic Information File (CIF):       #
# a New Standard Archive File for Crystallography" by S. R. Hall, F. H.      #
# Allen and I. D. Brown [Acta Cryst. (1991), A47, 655-685].                  #
#                                                                            #
# The current version of the core CIF dictionary is obtainable from          #
# ftp://ftp.iucr.org/pub/cif_core.dic.                                       #
#                                                                            #
# Software is freely available for graphical display of the structure(s)     #
# in this CIF. For information consult the CIF software page                 #
# http://www.iucr.org/resources/cif/software.                                #
#                                                                            #
# This file may be used for bona fide research purposes within the           #
# scientific community so long as proper attribution is given to the journal # 
# article from which it was obtained.                                        #
#                                                                            #
##############################################################################
data_Global
_journal_date_recd_electronic     2016-05-20
_journal_date_accepted     2016-06-15
_journal_name_full     'Acta Crystallographica, Section E'
_journal_year     2016
_journal_volume     72
_journal_issue      7
_journal_page_first     980
_journal_page_last     983
_journal_paper_category     GO
_journal_paper_doi     10.1107/S2056989016009762
_journal_coeditor_code     SU5301
_publ_contact_author_name     'Filip Kielar'
_publ_contact_author_address
;
Department of Chemistry
Faculty of Science
Naresuan University
Muang
Phitsanulok
65000
Thailand
;
_publ_contact_author_email     filipk@nu.ac.th
_publ_section_title
;
Crystal structures of
(<i>E</i>)-<i>N</i>'-(2-hydroxy-5-methylbenzylidene)isonicotinohydrazide and
(<i>E</i>)-<i>N</i>'-(5-fluoro-2-hydroxybenzylidene)isonicotinohydrazide
;
loop_
    _publ_author_name
    _publ_author_address
    'Chainok, Kittipong'
;
Department of Physics
Faculty of Science and Technology
Thammasat University
Khlong Luang
Pathum Thani
12120
Thailand
;
    'Makmuang, Sureerat'
;
Department of Chemistry and Center of Excellence in Biomaterials
Faculty of Science
Naresuan University
Muang
Phitsanulok
65000
Thailand
;
    'Kielar, Filip'
;
Department of Chemistry and Center of Excellence in Biomaterials
Faculty of Science
Naresuan University
Muang
Phitsanulok
65000
Thailand
;
_publ_section_synopsis
;
The title isonicotinohydrazides adopt an <i>E</i> conformation about the C\\db N
bonds and in each molecule there is an intramolecular O---H...N hydrogen bond,
forming an <i>S</i>(6) ring motif. In the crystals of both compounds, zigzag
chains are formed <i>via</i> N---H...N hydrogen bonds, in the [10\=1] the
first compound and [010] for the other.
;
data_I
_database_code_depnum_ccdc_archive 'CCDC 1485833'
_chemical_name_systematic
;
(<i>E</i>)-<i>N</i>'-(2-Hydroxy-5-methylbenzylidene)isonicotinohydrazide
;
_chemical_name_common     ?
_chemical_formula_moiety     'C14 H13 N3 O2'
_chemical_formula_sum     'C14 H13 N3 O2'
_chemical_formula_iupac     'C14 H13 N3 O2'
_chemical_formula_weight     255.27
_chemical_melting_point     ?
_shelx_space_group_comment
;
The symmetry employed for this shelxl refinement is uniquely defined
by the following loop, which should always be used as a source of
symmetry information in preference to the above space-group names.
They are only intended as comments.
;
_space_group_crystal_system     monoclinic
_space_group_name_H-M_alt     'P 21/n'
_space_group_name_Hall     '-P 2yn'
loop_
    _space_group_symop_operation_xyz
    'x, y, z'
    '-x+1/2, y+1/2, -z+1/2'
    '-x, -y, -z'
    'x-1/2, -y-1/2, z-1/2'
_cell_length_a     8.5318(4)
_cell_length_b     15.9973(8)
_cell_length_c     9.4637(5)
_cell_angle_alpha     90
_cell_angle_beta     102.738(2)
_cell_angle_gamma     90
_cell_volume     1259.87(11)
_cell_formula_units_Z     4
_cell_measurement_reflns_used     6456
_cell_measurement_theta_min     2.912
_cell_measurement_theta_max     27.314
_cell_measurement_temperature     296
_exptl_crystal_description     block
_exptl_crystal_colour     colourless
_exptl_crystal_size_max     0.30
_exptl_crystal_size_mid     0.22
_exptl_crystal_size_min     0.22
_exptl_crystal_density_diffrn     1.346
_exptl_crystal_density_meas     ?
_exptl_crystal_density_method     ?
_exptl_crystal_F_000     536
_exptl_absorpt_coefficient_mu     0.093
_exptl_absorpt_correction_type     multi-scan
_exptl_absorpt_process_details
;
(SADABS; Bruker, 2014)
;
_shelx_estimated_absorpt_T_min     ?
_shelx_estimated_absorpt_T_max     ?
_exptl_absorpt_correction_T_min     0.6849
_exptl_absorpt_correction_T_max     0.7456
_diffrn_ambient_temperature     296.0
_diffrn_radiation_type     MoK\a
_diffrn_radiation_wavelength     0.71073
_diffrn_radiation_monochromator     'graphiteDouble Bounce Multilayer Mirror'
_diffrn_measurement_device_type     'Bruker D8 QUEST CMOS'
_diffrn_measurement_device     'four-circle KAPPA diffractometer'
_diffrn_measurement_method     '\f and \w scans'
_diffrn_detector_area_resol_mean     10.5
_diffrn_reflns_number     26052
_diffrn_reflns_av_R_equivalents     0.0451
_diffrn_reflns_theta_min     2.912
_diffrn_reflns_theta_max     27.920
_diffrn_reflns_theta_full     26.000
_diffrn_measured_fraction_theta_max     0.992
_diffrn_measured_fraction_theta_full     0.999
_diffrn_reflns_limit_h_min     -11
_diffrn_reflns_limit_h_max     11
_diffrn_reflns_limit_k_min     -21
_diffrn_reflns_limit_k_max     21
_diffrn_reflns_limit_l_min     -12
_diffrn_reflns_limit_l_max     12
_diffrn_standards_number     0
loop_
    _refln_index_h
    _refln_index_k
    _refln_index_l
    _refln_F_squared_meas
    2 0 0 481.25
    2 0 0 473.15
    -2 0 0 494.25
    -2 0 0 493.05
    -2 0 0 494.05
    2 0 0 485.75
    -3 0 0 -0.3
    -3 0 0 0.1
    3 0 0 -0.3
    3 0 0 0.2
    3 0 0 0.5
    -3 0 0 0.6
    -4 0 0 1
    4 0 0 0.4
    4 0 0 0.9
    -4 0 0 1.2
    -4 0 0 1
    4 0 0 0.4
    -5 0 0 -0.4
    -5 0 0 0
    5 0 0 1.2
    -5 0 0 0.7
    5 0 0 -0.4
    5 0 0 0.1
    6 0 0 43
    -6 0 0 44.3
    6 0 0 45.9
    6 0 0 44.1
    -6 0 0 46.6
    -6 0 0 43.9
    -7 0 0 0.8
    -7 0 0 -1.2
    7 0 0 1.3
    -7 0 0 0.6
    7 0 0 -0.9
    7 0 0 -0.9
    -8 0 0 33.3
    -8 0 0 33.8
    -8 0 0 30.8
    -9 0 0 -0.2
    -9 0 0 0.8
    -9 0 0 3.2
    -10 0 0 19.5
    -10 0 0 23.3
    -10 0 0 18.1
    -2 -1 0 32.2
    2 -1 0 33.2
    2 -1 0 31.1
    -2 -1 0 30.5
    2 -1 0 32.2
    -2 1 0 31.1
    2 1 0 33
    2 1 0 30
    -2 1 0 31.6
    -2 1 0 31.6
    2 1 0 32.7
    3 -1 0 26.3
    3 -1 0 28.3
    3 -1 0 26.6
    -3 -1 0 24.9
    -3 -1 0 26.8
    -3 -1 0 26.1
    3 1 0 25.8
    -3 1 0 26.5
    -3 1 0 26
    -3 1 0 26
    3 1 0 25.9
    3 1 0 26.2
    4 -1 0 51.79
    4 -1 0 54.59
    -4 -1 0 50.19
    4 -1 0 51.99
    -4 -1 0 52.69
    -4 -1 0 55.09
    4 1 0 51.89
    -4 1 0 52.79
    -4 1 0 49.9
    -4 1 0 52.99
    4 1 0 52.09
    5 -1 0 0.6
    -5 -1 0 0
    -5 -1 0 -0.3
    5 -1 0 0.4
    -5 -1 0 0.8
    5 -1 0 1.4
    5 1 0 1.8
    -5 1 0 0
    -5 1 0 0.6
    5 1 0 0.4
    -5 1 0 0.8
    5 1 0 1.2
    -6 -1 0 3
    6 -1 0 4.6
    -6 -1 0 1.6
    6 -1 0 1.9
    -6 -1 0 3.6
    -6 1 0 3.6
    6 1 0 2.3
    6 1 0 2.4
    6 1 0 1.1
    -6 1 0 3.2
    -6 1 0 3.6
    -7 -1 0 0.8
    -7 -1 0 1.3
    -7 -1 0 2
    7 1 0 1.1
    -7 1 0 1.3
    7 1 0 1.2
    -7 1 0 2.3
    7 1 0 1.1
    -7 1 0 0.8
    -8 -1 0 -0.6
    -8 -1 0 -1.4
    -8 -1 0 -0.6
    -8 1 0 1.2
    8 1 0 -1.3
    8 1 0 1
    -8 1 0 1.1
    -8 1 0 -1.6
    8 1 0 1.1
    -9 -1 0 37.5
    -9 -1 0 41
    -9 -1 0 38.7
    -9 1 0 40.1
    -9 1 0 43.8
    -10 -1 0 28.2
    -10 -1 0 22.4
    -10 -1 0 22.4
    -10 1 0 20.5
    -10 1 0 22.8
    1 -2 0 1018.1
    -1 -2 0 1114.69
    -1 -2 0 1092.09
    1 -2 0 950.4
    -1 2 0 1098.49
    1 2 0 942.21
    1 2 0 1121.59
    -1 2 0 1103.89
    -2 -2 0 1013.1
    2 -2 0 1041.6
    -2 -2 0 1005
    -2 -2 0 1020.2
    2 -2 0 1045.3
    2 2 0 1048.8
    2 2 0 1040
    -2 2 0 1030.5
    -2 2 0 1051.59
    -2 2 0 1047
    3 -2 0 302.07
    -3 -2 0 283.37
    -3 -2 0 291.17
    -3 -2 0 295.57
    -3 2 0 297.47
    3 2 0 300.57
    3 2 0 304.37
    -3 2 0 303.07
    3 2 0 283.47
    -3 2 0 305.27
    -4 -2 0 42.2
    -4 -2 0 42
    -4 -2 0 41.3
    4 2 0 42.4
    4 2 0 41.6
    -4 2 0 40.4
    -4 2 0 43.2
    -4 2 0 42.8
    4 2 0 40.5
    -5 -2 0 96.09
    -5 -2 0 97.79
    -5 -2 0 98.19
    -5 2 0 96.69
    5 2 0 99.99
    -5 2 0 100.19
    -5 2 0 100.79
    5 2 0 97.39
    5 2 0 101.39
    -6 -2 0 43.4
    -6 -2 0 41.2
    -6 -2 0 39.4
    -6 2 0 41.2
    -6 2 0 42.2
    6 2 0 43.7
    6 2 0 44.1
    -6 2 0 42.2
    6 2 0 44.2
    -7 -2 0 6.3
    -7 -2 0 5.5
    -7 -2 0 7.7
    7 2 0 5.8
    7 2 0 5.3
    -7 2 0 5.3
    -7 2 0 3
    7 2 0 5.1
    -8 -2 0 4
    -8 -2 0 3
    -8 -2 0 2.1
    8 2 0 2.7
    -8 2 0 4.7
    -8 2 0 3.9
    8 2 0 2.9
    8 2 0 2.3
    -8 2 0 3.1
    -9 -2 0 71.19
    -9 -2 0 63.49
    -9 -2 0 72.79
    -9 2 0 68.59
    -9 2 0 56.49
    9 2 0 66.39
    9 2 0 70.09
    -9 2 0 68.19
    9 2 0 64.99
    -10 -2 0 2.4
    -10 -2 0 7.7
    -10 -2 0 11.7
    -10 2 0 10.4
    -10 2 0 7.2
    -10 2 0 6.8
    -10 2 0 12.8
    0 -3 0 -0.1
    0 -3 0 0.2
    0 -3 0 0.2
    0 3 0 0
    0 3 0 0.3
    0 3 0 0.5
    1 -3 0 1491.85
    -1 -3 0 1549.05
    1 -3 0 1523.95
    -1 -3 0 1462.05
    -1 -3 0 1462.95
    1 -3 0 1340.57
    -1 3 0 1520.45
    1 3 0 1501.25
    -1 3 0 1450.05
    -1 3 0 1555.14
    -2 -3 0 53.29
    2 -3 0 53.09
    -2 -3 0 48.8
    2 -3 0 50.49
    -2 -3 0 48
    -2 3 0 50.29
    2 3 0 49.1
    2 3 0 49.3
    2 3 0 51.19
    -2 3 0 51.89
    -2 3 0 52.79
    -3 -3 0 111.39
    3 -3 0 115.59
    -3 -3 0 109.59
    -3 -3 0 114.69
    -3 3 0 110.69
    3 3 0 117.89
    3 3 0 118.19
    -3 3 0 112.59
    -3 3 0 110.89
    -3 3 0 109.89
    -4 -3 0 249.28
    -4 -3 0 225.58
    -4 -3 0 246.68
    4 3 0 249.88
    -4 3 0 249.18
    4 3 0 247.48
    -4 3 0 252.57
    4 3 0 242.38
    -4 3 0 251.97
    -4 3 0 248.58
    -5 -3 0 1.2
    -5 -3 0 1.3
    -5 -3 0 0.2
    5 3 0 2.1
    5 3 0 1
    -5 3 0 1.6
    -5 3 0 0.6
    5 3 0 -0.5
    -5 3 0 0.9
    -6 -3 0 56.29
    -6 -3 0 55.29
    -6 -3 0 53.09
    6 3 0 54.59
    -6 3 0 55.99
    6 3 0 50.89
    6 3 0 54.79
    -6 3 0 55.29
    -6 3 0 53.39
    -7 -3 0 20.5
    -7 -3 0 21.9
    -7 -3 0 22.2
    7 3 0 24.5
    7 3 0 22.1
    7 3 0 20.7
    -7 3 0 22.9
    -7 3 0 21.3
    -7 3 0 17.5
    -8 -3 0 1.9
    -8 -3 0 1.7
    -8 -3 0 -1.2
    8 3 0 -2.3
    -8 3 0 -0.4
    -8 3 0 0.8
    8 3 0 -2.1
    -8 3 0 -0.6
    8 3 0 -0.9
    -8 3 0 0.8
    -9 -3 0 20.4
    -9 -3 0 23.6
    -9 -3 0 17.5
    9 3 0 21
    -9 3 0 16.6
    -9 3 0 18.6
    9 3 0 18.6
    9 3 0 12.2
    -9 3 0 16.2
    -9 3 0 17.7
    -10 -3 0 2.4
    -10 -3 0 -3.3
    -10 -3 0 2.5
    10 3 0 3.8
    -10 3 0 -0.6
    10 3 0 -2.9
    -10 3 0 -1
    -10 3 0 -1.1
    0 -4 0 0.9
    0 -4 0 2.3
    0 -4 0 1.9
    0 4 0 2.3
    0 4 0 1.8
    0 4 0 1.9
    1 -4 0 599.74
    1 -4 0 621.94
    -1 -4 0 602.44
    -1 -4 0 589.44
    1 4 0 609.94
    -1 4 0 610.24
    -1 4 0 621.34
    -1 4 0 600.14
    1 4 0 604.84
    1 4 0 592.64
    2 -4 0 50.99
    -2 -4 0 47.2
    -2 -4 0 48.9
    2 -4 0 51.09
    -2 -4 0 48.2
    2 -4 0 52.29
    -2 4 0 49.9
    2 4 0 46.8
    2 4 0 46.2
    -2 4 0 51.69
    2 4 0 48.1
    -2 4 0 50.99
    -3 -4 0 176.68
    3 -4 0 179.48
    -3 -4 0 180.48
    3 -4 0 182.08
    -3 -4 0 176.08
    -3 4 0 172.88
    3 4 0 185.48
    -3 4 0 181.68
    -3 4 0 182.18
    3 4 0 177.28
    -4 -4 0 45
    -4 -4 0 47.4
    -4 -4 0 41
    -4 4 0 44.1
    -4 4 0 43.3
    -4 4 0 44.1
    4 4 0 45.7
    -4 4 0 43.2
    4 4 0 47
    -5 -4 0 6
    -5 -4 0 5.5
    5 4 0 4.4
    5 4 0 6.3
    -5 4 0 6.9
    -5 4 0 4.9
    5 4 0 5
    -5 4 0 4.5
    -5 4 0 5.4
    -6 -4 0 73.09
    -6 -4 0 75.69
    -6 -4 0 74.19
    -6 4 0 71.39
    -6 4 0 74.99
    6 4 0 76.99
    6 4 0 76.09
    -6 4 0 71.39
    6 4 0 76.39
    -6 4 0 75.49
    -7 -4 0 30.1
    -7 -4 0 20.3
    -7 -4 0 21.3
    7 4 0 23.1
    -7 4 0 18.6
    -7 4 0 20.7
    -7 4 0 22
    7 4 0 20
    7 4 0 16.3
    -7 4 0 21.3
    -8 -4 0 1.5
    -8 -4 0 0.2
    -8 -4 0 0.7
    8 4 0 -1.1
    -8 4 0 0.3
    -8 4 0 -2.1
    -8 4 0 0.6
    8 4 0 0.9
    8 4 0 1.3
    -8 4 0 1.5
    -9 -4 0 28
    -9 -4 0 24.4
    -9 -4 0 15.6
    9 4 0 20.8
    -9 4 0 19.1
    -9 4 0 21.4
    9 4 0 24.1
    -9 4 0 28.8
    -9 4 0 24.9
    9 4 0 24.4
    -10 -4 0 6.8
    -10 -4 0 8
    -10 -4 0 3.8
    10 4 0 3.4
    -10 4 0 9.2
    -10 4 0 2.9
    -10 4 0 4.8
    -10 4 0 11
    10 4 0 17.9
    0 -5 0 -0.4
    0 -5 0 -0.2
    0 5 0 0.1
    0 5 0 0.1
    0 5 0 0.4
    -1 -5 0 22.6
    1 -5 0 25
    -1 -5 0 31.6
    1 -5 0 23.3
    -1 -5 0 21.3
    1 5 0 24.8
    1 5 0 23.3
    -1 5 0 24.4
    1 5 0 23.6
    -1 5 0 23.6
    -1 5 0 21.9
    2 -5 0 1077.99
    2 -5 0 1080.39
    -2 -5 0 1084.69
    2 -5 0 1073.79
    -2 -5 0 1046.9
    -2 -5 0 1019.8
    2 5 0 1070.39
    2 5 0 1064.49
    -2 5 0 1075.59
    -2 5 0 1048.5
    2 5 0 1066.79
    -2 5 0 1070.29
    -3 -5 0 613.04
    -3 -5 0 642.34
    -3 -5 0 631.74
    3 -5 0 661.73
    3 -5 0 671.33
    -3 5 0 649.54
    -3 5 0 645.84
    3 5 0 657.43
    3 5 0 641.74
    -3 5 0 638.04
    -4 -5 0 0.3
    -4 -5 0 -0.4
    -4 -5 0 -0.1
    4 5 0 1
    -4 5 0 0.8
    -4 5 0 0.6
    -4 5 0 0.4
    -4 5 0 1.1
    4 5 0 0.9
    -5 -5 0 0.9
    -5 -5 0 0.7
    -5 -5 0 0.7
    5 5 0 1.4
    -5 5 0 -0.1
    5 5 0 0.7
    5 5 0 -0.4
    -5 5 0 0.1
    -5 5 0 0.2
    -6 -5 0 8.5
    -6 -5 0 8.1
    6 5 0 6.7
    -6 5 0 10.1
    -6 5 0 8
    -6 5 0 10.2
    -6 5 0 7.4
    6 5 0 6.4
    6 5 0 7.3
    -7 -5 0 16.8
    -7 -5 0 16.6
    -7 -5 0 17.5
    -7 5 0 14.3
    7 5 0 14.5
    -7 5 0 14
    -7 5 0 15.1
    -7 5 0 13.6
    7 5 0 15.9
    7 5 0 23.4
    -8 -5 0 8
    -8 -5 0 6.6
    -8 -5 0 3.3
    8 5 0 4.6
    -8 5 0 0.8
    -8 5 0 3.3
    8 5 0 2.2
    -8 5 0 3.7
    -8 5 0 8
    -9 -5 0 11.6
    -9 -5 0 12.3
    -9 -5 0 10.5
    -9 5 0 5.2
    -9 5 0 7.4
    9 5 0 10
    -9 5 0 12.6
    -9 5 0 8.8
    9 5 0 13.4
    9 5 0 5.5
    -10 -5 0 3.5
    -10 5 0 2.9
    10 5 0 2.3
    -10 5 0 -7.2
    0 -6 0 40.7
    0 -6 0 39.8
    0 -6 0 38.9
    0 6 0 40.7
    0 6 0 37.6
    0 6 0 40
    -1 -6 0 475.45
    1 -6 0 501.85
    -1 -6 0 486.35
    1 -6 0 473.25
    -1 -6 0 489.45
    1 6 0 471.45
    1 6 0 470.45
    -1 6 0 496.75
    -1 6 0 485.85
    1 6 0 491.45
    -1 6 0 495.05
    2 -6 0 2.6
    -2 -6 0 0.4
    -2 -6 0 1.2
    2 -6 0 1.9
    -2 -6 0 1.3
    2 -6 0 2.2
    -2 6 0 2.3
    2 6 0 1.9
    -2 6 0 2.2
    2 6 0 1.3
    2 6 0 2.2
    -2 6 0 2.3
    3 -6 0 417.86
    -3 -6 0 413.66
    3 -6 0 422.16
    -3 -6 0 407.76
    -3 -6 0 393.06
    3 -6 0 415.16
    3 6 0 412.06
    -3 6 0 407.26
    3 6 0 400.86
    -3 6 0 403.26
    3 6 0 406.26
    -3 6 0 408.46
    -4 -6 0 46.7
    -4 -6 0 44.1
    -4 -6 0 46.5
    4 -6 0 45.9
    -4 6 0 44.5
    4 6 0 46.6
    -4 6 0 49.7
    4 6 0 45.6
    4 6 0 44.1
    -4 6 0 43.4
    -5 -6 0 1.6
    -5 -6 0 0.2
    -5 -6 0 0.5
    -5 6 0 0.5
    5 6 0 -1.3
    -5 6 0 1.3
    5 6 0 1
    -5 6 0 -1.1
    -5 6 0 0.5
    -6 -6 0 3.9
    -6 -6 0 4.2
    -6 -6 0 6.1
    -6 6 0 2.6
    -6 6 0 3.5
    6 6 0 4
    -6 6 0 3.8
    6 6 0 6.5
    -6 6 0 3.9
    6 6 0 2.8
    -7 -6 0 111.79
    -7 -6 0 106.39
    -7 -6 0 104.09
    7 6 0 102.09
    -7 6 0 101.19
    -7 6 0 101.29
    7 6 0 102.19
    7 6 0 110.69
    -7 6 0 101.59
    -7 6 0 98.19
    -8 -6 0 2.6
    -8 -6 0 -1
    -8 -6 0 1.8
    -8 6 0 3.3
    -8 6 0 1.9
    -8 6 0 2.5
    8 6 0 2.1
    -8 6 0 0.9
    8 6 0 2.3
    8 6 0 2.6
    -9 -6 0 1.9
    -9 -6 0 0.9
    -9 -6 0 4.9
    -9 6 0 -4.2
    -9 6 0 -1.2
    9 6 0 2.3
    9 6 0 8.5
    -10 -6 0 9.2
    -10 6 0 0.4
    -10 6 0 3.5
    0 -7 0 0.1
    0 -7 0 -0.1
    0 -7 0 -0.5
    0 7 0 0
    0 7 0 -0.3
    0 7 0 0.1
    -1 -7 0 16
    -1 -7 0 15
    -1 -7 0 15.7
    1 -7 0 16.8
    1 7 0 17.5
    1 7 0 16.4
    1 7 0 16.2
    -1 7 0 15.6
    -1 7 0 14.3
    -1 7 0 15.1
    2 -7 0 23.7
    2 -7 0 23.1
    -2 -7 0 25
    -2 -7 0 21.8
    2 -7 0 21.7
    -2 7 0 21
    -2 7 0 23.6
    2 7 0 22.6
    2 7 0 24.8
    -2 7 0 22.4
    3 -7 0 1.1
    3 -7 0 1
    3 -7 0 2.1
    -3 -7 0 2.2
    -3 -7 0 1.5
    -3 -7 0 -0.4
    3 7 0 1.6
    3 7 0 0.5
    -3 7 0 0.7
    3 7 0 2.4
    -3 7 0 1.6
    -3 7 0 2.6
    -4 -7 0 -2.9
    -4 -7 0 0
    4 -7 0 0.9
    -4 -7 0 -0.1
    -4 7 0 0.8
    4 7 0 0.6
    -4 7 0 0.4
    4 7 0 -1.3
    4 7 0 -0.4
    -4 7 0 -0.4
    -5 -7 0 0.3
    -5 -7 0 -1.1
    -5 -7 0 0.8
    -5 7 0 0.3
    5 7 0 1.8
    -5 7 0 -0.4
    5 7 0 -2
    5 7 0 -0.7
    -5 7 0 -0.3
    -5 7 0 -0.2
    -6 -7 0 2.2
    -6 -7 0 3.4
    -6 -7 0 2.8
    -6 7 0 3.3
    -6 7 0 2.1
    -6 7 0 2.5
    6 7 0 1.7
    6 7 0 4.9
    -6 7 0 3.8
    6 7 0 3.6
    -7 -7 0 49.5
    -7 -7 0 44.7
    -7 -7 0 43
    7 7 0 44.5
    -7 7 0 44.3
    -7 7 0 43
    7 7 0 42
    -7 7 0 44.5
    -7 7 0 44.3
    7 7 0 35.1
    -8 -7 0 22.7
    -8 -7 0 28.6
    -8 -7 0 29.1
    -8 7 0 18.3
    8 7 0 23
    8 7 0 25.1
    -8 7 0 20.1
    -8 7 0 21.1
    8 7 0 20.1
    -8 7 0 19.6
    -9 -7 0 2.2
    -9 -7 0 3.6
    -9 -7 0 -1.2
    -9 7 0 -2.8
    9 7 0 -6.2
    9 7 0 -1.9
    -9 7 0 -5.9
    -10 -7 0 2.9
    -10 7 0 -0.1
    0 -8 0 453.25
    0 -8 0 440.86
    0 8 0 457.75
    0 8 0 470.35
    0 8 0 467.15
    -1 -8 0 64.19
    -1 -8 0 61.89
    1 -8 0 62.89
    -1 -8 0 59.39
    1 -8 0 64.49
    1 8 0 61.89
    -1 8 0 55.79
    -1 8 0 65.79
    1 8 0 66.19
    -1 8 0 63.19
    1 8 0 64.89
    -2 -8 0 826.62
    -2 -8 0 836.12
    2 -8 0 827.42
    2 -8 0 844.52
    2 -8 0 819.92
    -2 -8 0 808.32
    2 8 0 790.32
    2 8 0 810.12
    -2 8 0 819.82
    2 8 0 833.92
    -2 8 0 831.32
    -2 8 0 834.02
    3 -8 0 65.49
    3 -8 0 61.79
    -3 -8 0 65.59
    -3 -8 0 66.99
    3 -8 0 64.79
    -3 -8 0 65.79
    -3 8 0 63.79
    3 8 0 66.29
    -3 8 0 60.89
    3 8 0 60.49
    3 8 0 64.69
    4 -8 0 21.3
    -4 -8 0 24.5
    4 -8 0 22.7
    -4 -8 0 24.9
    -4 -8 0 21.1
    -4 8 0 20.2
    4 8 0 20.5
    -4 8 0 22.6
    4 8 0 23.2
    -4 8 0 19.8
    4 8 0 21.8
    -5 -8 0 5.9
    -5 -8 0 6.6
    -5 -8 0 5.8
    -5 8 0 6.5
    5 8 0 4.5
    -5 8 0 6.9
    5 8 0 7.6
    -5 8 0 6.6
    5 8 0 5.3
    -6 -8 0 0.5
    -6 -8 0 0.9
    -6 -8 0 3.6
    -6 8 0 0.7
    -6 8 0 0.3
    6 8 0 0.9
    -6 8 0 1.5
    -6 8 0 0.2
    6 8 0 2.6
    -7 -8 0 0.2
    -7 -8 0 0.3
    -7 -8 0 1.8
    -7 8 0 2.6
    7 8 0 1.6
    7 8 0 1.6
    -7 8 0 1.4
    -7 8 0 -0.1
    -7 8 0 -1
    7 8 0 0.9
    -8 -8 0 1.8
    -8 -8 0 8.8
    -8 -8 0 10.6
    -8 8 0 9.2
    8 8 0 3.1
    8 8 0 5.6
    8 8 0 7.6
    -8 8 0 6.9
    -8 8 0 7
    -8 8 0 10.3
    -9 -8 0 6.2
    -9 -8 0 3.1
    -9 -8 0 1.8
    -9 8 0 1.1
    -9 8 0 3.7
    -10 -8 0 -7.5
    0 -9 0 0.8
    0 -9 0 -1.2
    0 -9 0 -0.5
    0 9 0 0.2
    0 9 0 -1.2
    0 9 0 0.7
    -1 -9 0 155.08
    -1 -9 0 145.49
    1 -9 0 159.58
    1 -9 0 158.68
    -1 -9 0 153.48
    -1 9 0 149.19
    -1 9 0 154.88
    1 9 0 150.18
    1 9 0 160.08
    -1 9 0 151.18
    -2 -9 0 97.69
    2 -9 0 93.79
    2 -9 0 98.99
    -2 -9 0 93.59
    2 -9 0 93.49
    -2 -9 0 93.29
    2 9 0 98.19
    2 9 0 100.29
    -2 9 0 100.09
    2 9 0 94.59
    -2 9 0 92.59
    -2 9 0 81.19
    3 -9 0 17.9
    3 -9 0 21.2
    3 -9 0 21.3
    -3 -9 0 21.3
    -3 -9 0 18.6
    -3 -9 0 20.8
    3 9 0 18.6
    3 9 0 20.5
    -3 9 0 19.4
    3 9 0 14.1
    -3 9 0 21.8
    -3 9 0 19.6
    -4 -9 0 14.6
    -4 -9 0 10.2
    -4 -9 0 12.3
    4 -9 0 14.6
    4 -9 0 14.3
    -4 9 0 11.6
    4 9 0 14.6
    4 9 0 15.5
    -4 9 0 14.6
    -4 9 0 13.3
    4 9 0 15.1
    5 -9 0 13.9
    -5 -9 0 10.6
    5 -9 0 14.3
    -5 -9 0 15.6
    -5 -9 0 14.4
    -5 9 0 15.1
    -5 9 0 14.3
    5 9 0 15
    5 9 0 13.2
    5 9 0 15.7
    -5 9 0 18
    -6 -9 0 -0.3
    -6 -9 0 2.2
    -6 -9 0 1.2
    6 9 0 0.1
    -6 9 0 0.5
    -6 9 0 0.7
    -6 9 0 1.3
    6 9 0 0.1
    6 9 0 -1.9
    -6 9 0 1.5
    -7 -9 0 15.7
    -7 -9 0 12.2
    -7 -9 0 12.9
    -7 9 0 12.2
    -7 9 0 13.2
    7 9 0 9.7
    -7 9 0 12.2
    7 9 0 11
    7 9 0 14.4
    -7 9 0 14.7
    -8 -9 0 5.6
    -8 -9 0 10.7
    -8 -9 0 6.7
    -8 9 0 5.9
    -8 9 0 5.9
    -8 9 0 11.5
    8 9 0 1
    -8 9 0 7.5
    8 9 0 3.9
    8 9 0 7.4
    -9 -9 0 -6.8
    -9 -9 0 0.1
    -9 9 0 -0.4
    -9 9 0 4.7
    0 -10 0 89.39
    0 -10 0 86.29
    0 -10 0 90.99
    0 10 0 90.89
    0 10 0 87.69
    0 10 0 88.19
    1 -10 0 3.9
    -1 -10 0 1.9
    -1 -10 0 2.8
    -1 -10 0 3.1
    1 -10 0 1.8
    -1 10 0 2.1
    1 10 0 1.8
    1 10 0 1.9
    -1 10 0 2.5
    -1 10 0 3.2
    1 10 0 1.6
    2 -10 0 8.6
    -2 -10 0 10.6
    2 -10 0 10
    -2 -10 0 10.9
    2 -10 0 10.8
    -2 -10 0 12.7
    2 10 0 8.4
    -2 10 0 9.8
    2 10 0 9.1
    -2 10 0 11.6
    -2 10 0 8.8
    2 10 0 8.8
    -3 -10 0 30.7
    -3 -10 0 35
    3 -10 0 29.8
    -3 -10 0 40.8
    3 -10 0 31.5
    3 -10 0 27.7
    3 10 0 31.5
    -3 10 0 30.3
    3 10 0 29.8
    3 10 0 26.8
    -3 10 0 35.7
    -3 10 0 30.2
    -4 -10 0 1.8
    4 -10 0 2.6
    -4 -10 0 2.6
    -4 -10 0 1.9
    4 -10 0 1.4
    -4 10 0 2.2
    4 10 0 3.7
    -4 10 0 1.4
    4 10 0 3
    -4 10 0 2.4
    -5 -10 0 1.7
    5 -10 0 0.5
    5 -10 0 0.6
    -5 -10 0 2.4
    -5 -10 0 0.4
    5 10 0 1.5
    -5 10 0 0.2
    -5 10 0 0.4
    -5 10 0 -1
    5 10 0 1.2
    5 10 0 -0.9
    -6 -10 0 -0.8
    -6 -10 0 -1.5
    -6 -10 0 1.2
    -6 10 0 -0.3
    6 10 0 3.6
    6 10 0 -1.6
    -6 10 0 1.3
    -6 10 0 -0.4
    -6 10 0 1.7
    6 10 0 2.2
    -7 -10 0 10.7
    -7 -10 0 10
    -7 -10 0 7
    -7 10 0 7.6
    -7 10 0 12.7
    7 10 0 9.9
    7 10 0 4.2
    -7 10 0 9.3
    -7 10 0 8.6
    -8 -10 0 56.69
    -8 -10 0 70.79
    -8 -10 0 66.29
    8 10 0 51.09
    -8 10 0 63.29
    -8 10 0 58.39
    -8 10 0 64.29
    8 10 0 64.89
    -8 10 0 67.59
    -9 -10 0 1.6
    -9 -10 0 5.4
    -9 10 0 6
    0 -11 0 -0.1
    0 -11 0 0.7
    0 -11 0 -2.1
    0 11 0 -0.6
    0 11 0 -0.9
    0 11 0 -0.7
    -1 -11 0 5.3
    1 -11 0 8.6
    -1 -11 0 4.7
    1 -11 0 8.6
    -1 -11 0 7.2
    1 11 0 9.3
    -1 11 0 8.9
    -1 11 0 5.4
    1 11 0 7.7
    1 11 0 8.6
    -1 11 0 7.7
    2 -11 0 7.1
    2 -11 0 8.5
    2 -11 0 7.7
    -2 -11 0 8.3
    -2 -11 0 7.5
    -2 -11 0 9.2
    2 11 0 7.6
    -2 11 0 10.9
    -2 11 0 7.4
    -2 11 0 9.4
    2 11 0 7.2
    2 11 0 7.3
    3 -11 0 23.2
    -3 -11 0 25.7
    3 -11 0 22.6
    3 -11 0 26.3
    -3 -11 0 26
    -3 -11 0 18.9
    -3 11 0 27.9
    3 11 0 22.8
    3 11 0 26.8
    -3 11 0 25.1
    3 11 0 24.4
    -3 11 0 24.8
    4 -11 0 1
    -4 -11 0 3.5
    -4 -11 0 2.5
    4 -11 0 0.8
    4 -11 0 3.3
    -4 -11 0 1.8
    -4 11 0 1.7
    4 11 0 1.5
    -4 11 0 2.4
    4 11 0 2.8
    -4 11 0 2.1
    4 11 0 0.4
    -5 -11 0 10.7
    5 -11 0 21.6
    -5 -11 0 22.2
    5 -11 0 19.1
    -5 -11 0 23.1
    -5 11 0 19.4
    -5 11 0 15.7
    5 11 0 17.9
    5 11 0 17.2
    5 11 0 21.4
    -5 11 0 17.6
    -6 -11 0 3.4
    -6 -11 0 -0.6
    -6 -11 0 -1.4
    -6 11 0 1.8
    6 11 0 0.2
    6 11 0 1.4
    -6 11 0 1.6
    -6 11 0 2.9
    6 11 0 0.3
    -7 -11 0 2.4
    -7 -11 0 2.6
    -7 -11 0 5.9
    7 11 0 5.4
    -7 11 0 2
    -7 11 0 4.4
    7 11 0 0.3
    7 11 0 6
    -7 11 0 2.9
    -7 11 0 1.3
    -8 -11 0 14.5
    -8 -11 0 8.9
    -8 -11 0 16.6
    -8 11 0 10.3
    -8 11 0 12.7
    -8 11 0 14.8
    -8 11 0 11.2
    8 11 0 10.3
    -9 -11 0 0
    -9 -11 0 -0.4
    0 -12 0 50.39
    0 -12 0 52.99
    0 -12 0 51.69
    0 12 0 48.1
    0 12 0 53.39
    0 12 0 52.09
    1 -12 0 88.39
    -1 -12 0 89.49
    -1 -12 0 87.89
    -1 -12 0 94.39
    1 -12 0 87.09
    1 12 0 94.89
    1 12 0 91.79
    1 12 0 90.59
    -1 12 0 90.79
    -1 12 0 86.49
    -1 12 0 91.89
    2 -12 0 97.49
    2 -12 0 95.49
    2 -12 0 93.29
    -2 -12 0 94.19
    -2 -12 0 98.49
    2 12 0 95.99
    2 12 0 100.39
    -2 12 0 87.89
    2 12 0 98.19
    -2 12 0 97.39
    -2 12 0 95.39
    3 -12 0 14.4
    3 -12 0 11.9
    -3 -12 0 9.1
    -3 -12 0 14.8
    -3 -12 0 9.8
    3 -12 0 10.2
    3 12 0 12.2
    -3 12 0 11.2
    3 12 0 10.5
    -3 12 0 15.3
    3 12 0 8.9
    -3 12 0 11.3
    4 -12 0 6.7
    4 -12 0 7
    4 -12 0 7.9
    -4 -12 0 2.9
    -4 -12 0 9.1
    -4 -12 0 5.1
    4 12 0 6.6
    -4 12 0 7
    -4 12 0 7.2
    -4 12 0 6.4
    4 12 0 6.3
    4 12 0 8.5
    -5 -12 0 21.9
    -5 -12 0 11.4
    5 -12 0 17.2
    -5 -12 0 14.6
    5 -12 0 14.9
    -5 12 0 14.6
    -5 12 0 20.1
    5 12 0 18.7
    5 12 0 12
    5 12 0 12.4
    -5 12 0 15
    -6 -12 0 13.1
    -6 -12 0 19.1
    -6 -12 0 15.8
    6 12 0 13.1
    -6 12 0 15.7
    -6 12 0 15.6
    -6 12 0 14
    6 12 0 20.1
    6 12 0 13.6
    -7 -12 0 1.9
    -7 -12 0 -1.2
    -7 -12 0 6.6
    -7 12 0 0.3
    -7 12 0 2.6
    7 12 0 -3.2
    -7 12 0 1
    -7 12 0 -2.1
    7 12 0 2
    -8 -12 0 7.9
    -8 -12 0 7.1
    -8 12 0 3.8
    -8 12 0 10.3
    -8 12 0 7.6
    -8 12 0 6.6
    0 -13 0 1
    0 -13 0 0.1
    0 -13 0 -0.8
    0 13 0 0.9
    0 13 0 0.6
    0 13 0 0.3
    -1 -13 0 638.04
    -1 -13 0 655.83
    1 -13 0 651.53
    -1 -13 0 622.54
    1 -13 0 635.24
    1 -13 0 640.64
    -1 13 0 620.44
    1 13 0 645.34
    -1 13 0 626.64
    1 13 0 634.44
    -1 13 0 639.34
    1 13 0 626.64
    -2 -13 0 7.5
    2 -13 0 8.2
    2 -13 0 6.2
    -2 -13 0 3.1
    2 -13 0 5.2
    -2 -13 0 8.4
    -2 13 0 5.8
    2 13 0 5.9
    2 13 0 6.1
    2 13 0 6.1
    -2 13 0 6
    -2 13 0 7.1
    3 -13 0 3.5
    3 -13 0 5.1
    -3 -13 0 5.8
    3 -13 0 3.1
    -3 -13 0 1.7
    -3 -13 0 3.3
    3 13 0 3.3
    -3 13 0 5.9
    3 13 0 3.2
    3 13 0 4.2
    -3 13 0 3.6
    -3 13 0 5.4
    4 -13 0 16.7
    -4 -13 0 12.8
    -4 -13 0 19.4
    4 -13 0 18.7
    4 -13 0 17.3
    -4 -13 0 19.2
    -4 13 0 19.6
    -4 13 0 21.1
    4 13 0 18.6
    4 13 0 21.7
    4 13 0 18.5
    -4 13 0 17.1
    -5 -13 0 3.7
    -5 -13 0 2.3
    -5 -13 0 3.3
    5 -13 0 2
    5 -13 0 2.7
    -5 13 0 2
    5 13 0 5.3
    5 13 0 2.1
    -5 13 0 1.9
    5 13 0 1.8
    -5 13 0 2.6
    -6 -13 0 -0.1
    -6 -13 0 -2.4
    -6 -13 0 5.7
    -6 13 0 5.5
    6 13 0 -0.3
    6 13 0 5.2
    -6 13 0 2.3
    6 13 0 -4.4
    -6 13 0 3.4
    -7 -13 0 -4.8
    -7 -13 0 1.5
    -7 -13 0 -1.5
    -7 13 0 0.6
    -7 13 0 4.7
    -7 13 0 1.2
    -7 13 0 5.4
    7 13 0 -3
    7 13 0 -1.2
    -8 -13 0 18
    -8 -13 0 30.8
    -8 13 0 19.6
    -8 13 0 18.4
    -8 13 0 19.2
    0 -14 0 9.7
    0 -14 0 8.5
    0 -14 0 8.5
    0 14 0 9.8
    0 14 0 11.1
    0 14 0 9.9
    -1 -14 0 667.73
    -1 -14 0 706.13
    1 -14 0 718.03
    -1 -14 0 693.93
    1 -14 0 680.53
    1 -14 0 681.43
    -1 14 0 664.33
    -1 14 0 690.33
    -1 14 0 680.43
    1 14 0 673.63
    1 14 0 706.83
    1 14 0 689.83
    2 -14 0 8.4
    2 -14 0 7.4
    -2 -14 0 7.7
    -2 -14 0 9.7
    2 -14 0 6.2
    -2 -14 0 3.6
    -2 14 0 9.2
    2 14 0 9.7
    2 14 0 2.5
    2 14 0 7.3
    -2 14 0 10
    -2 14 0 8.7
    3 -14 0 0.8
    3 -14 0 -1.9
    -3 -14 0 2.3
    3 -14 0 -0.1
    -3 -14 0 0.4
    -3 -14 0 -2.5
    3 14 0 0.9
    -3 14 0 -2
    3 14 0 -1.9
    3 14 0 5.2
    -3 14 0 1.8
    -3 14 0 -0.2
    4 -14 0 -0.5
    -4 -14 0 -1.4
    4 -14 0 1.1
    -4 -14 0 1.3
    -4 -14 0 3.1
    4 -14 0 0.8
    4 14 0 0.4
    4 14 0 -0.8
    4 14 0 4.8
    -4 14 0 -0.2
    -4 14 0 1.1
    -4 14 0 0.4
    -5 -14 0 3.8
    5 -14 0 0.3
    5 -14 0 3.2
    5 -14 0 1.9
    -5 -14 0 2.3
    -5 -14 0 -0.6
    5 14 0 4.8
    -5 14 0 3.6
    -5 14 0 0.2
    5 14 0 1
    5 14 0 0
    -5 14 0 3.3
    -6 -14 0 4.9
    -6 -14 0 2.3
    -6 -14 0 -2.1
    6 14 0 -1.6
    -6 14 0 2.2
    -6 14 0 0.3
    -6 14 0 -1.1
    6 14 0 -3.3
    -7 -14 0 17.1
    -7 -14 0 11
    -7 -14 0 5.2
    7 14 0 7.7
    -7 14 0 6.1
    -7 14 0 11
    -7 14 0 12.4
    -8 -14 0 3.7
    -8 14 0 5.8
    0 -15 0 1
    0 -15 0 -0.2
    0 15 0 -1.6
    0 15 0 0.9
    0 15 0 0.5
    1 -15 0 82.99
    1 -15 0 79.89
    -1 -15 0 83.19
    -1 -15 0 81.29
    -1 -15 0 71.19
    1 -15 0 84.49
    -1 15 0 76.69
    1 15 0 82.19
    -1 15 0 84.39
    1 15 0 85.69
    -1 15 0 78.49
    1 15 0 88.79
    -2 -15 0 2.5
    -2 -15 0 -1.8
    -2 -15 0 -4
    2 -15 0 1.5
    2 -15 0 -1
    2 -15 0 1.6
    -2 15 0 -0.3
    -2 15 0 1.5
    2 15 0 0.9
    2 15 0 -3
    2 15 0 0.1
    -2 15 0 0.2
    -3 -15 0 6.3
    3 -15 0 9.2
    3 -15 0 9.6
    3 -15 0 7.9
    -3 -15 0 4.8
    -3 -15 0 9.4
    -3 15 0 10.3
    3 15 0 13.4
    -3 15 0 9.2
    3 15 0 12.2
    3 15 0 15.1
    -3 15 0 8.2
    -4 -15 0 37.1
    4 -15 0 28.4
    4 -15 0 26.5
    -4 -15 0 33.7
    -4 -15 0 24.3
    4 -15 0 29.5
    -4 15 0 23.7
    -4 15 0 25.7
    4 15 0 31.8
    4 15 0 33.3
    -4 15 0 29.3
    4 15 0 34.7
    -5 -15 0 5.4
    -5 -15 0 -4.4
    5 -15 0 2.1
    -5 -15 0 -1.4
    5 15 0 0.4
    -5 15 0 -0.2
    5 15 0 4.9
    -5 15 0 2.2
    -5 15 0 -0.3
    5 15 0 1.3
    -6 -15 0 11.4
    6 -15 0 6.1
    6 -15 0 7.7
    -6 -15 0 7.2
    -6 -15 0 8.1
    6 15 0 1.1
    -6 15 0 8.6
    -6 15 0 5.4
    6 15 0 0.3
    -6 15 0 10.4
    -7 -15 0 -5.3
    -7 -15 0 -1.1
    -7 15 0 3.6
    -7 15 0 1.7
    0 -16 0 251.07
    0 -16 0 251.37
    0 -16 0 248.08
    0 16 0 247.18
    0 16 0 254.67
    0 16 0 248.18
    -1 -16 0 29.4
    1 -16 0 35.4
    -1 -16 0 37.8
    1 -16 0 21.7
    1 -16 0 28.1
    -1 -16 0 31.6
    1 16 0 29.7
    -1 16 0 25
    -1 16 0 24.8
    1 16 0 29.5
    -1 16 0 25.9
    2 -16 0 13.2
    -2 -16 0 10.2
    -2 -16 0 11.1
    -2 -16 0 14
    2 -16 0 12.6
    2 -16 0 8.5
    -2 16 0 8.6
    -2 16 0 13.8
    2 16 0 10.7
    2 16 0 7.5
    -2 16 0 10.4
    -3 -16 0 15.6
    3 -16 0 17.8
    -3 -16 0 19.6
    3 -16 0 18.1
    3 -16 0 17.1
    -3 -16 0 15.8
    -3 16 0 16.3
    3 16 0 19.6
    -3 16 0 13.6
    -3 16 0 20.8
    3 16 0 12.6
    3 16 0 17
    4 -16 0 0.5
    -4 -16 0 -2.6
    -4 -16 0 0.2
    4 -16 0 -1.8
    -4 -16 0 -5.9
    4 -16 0 1.7
    4 16 0 4.6
    -4 16 0 -0.1
    -4 16 0 0
    4 16 0 -1.1
    4 16 0 7.3
    -4 16 0 0.3
    -5 -16 0 6.7
    5 -16 0 8.2
    -5 -16 0 9
    -5 -16 0 4.7
    5 -16 0 8.4
    5 16 0 4.8
    -5 16 0 6.5
    5 16 0 16.2
    -5 16 0 12.4
    -5 16 0 7.8
    -6 -16 0 2.9
    6 -16 0 1.4
    -6 -16 0 -5.3
    6 16 0 -1.8
    -6 16 0 -0.6
    -6 16 0 4.8
    -6 16 0 2.9
    -7 -16 0 -4.6
    0 -17 0 -0.5
    0 -17 0 -0.4
    0 -17 0 2.8
    0 17 0 -4.7
    0 17 0 -2.3
    0 17 0 0.4
    1 -17 0 8.1
    1 -17 0 5.2
    -1 -17 0 5
    -1 -17 0 4
    -1 -17 0 4.1
    1 -17 0 11.4
    1 17 0 2.4
    1 17 0 4.5
    1 17 0 8.1
    -1 17 0 3.1
    -1 17 0 2.9
    -1 17 0 5.1
    -2 -17 0 11.1
    -2 -17 0 13.5
    -2 -17 0 6.9
    2 -17 0 9.1
    2 -17 0 7.7
    -2 17 0 4.6
    2 17 0 1.8
    -2 17 0 6.5
    -2 17 0 6.1
    2 17 0 6.2
    2 17 0 9.6
    -3 -17 0 4.8
    -3 -17 0 4.6
    3 -17 0 3
    3 -17 0 1.6
    3 -17 0 1.1
    -3 -17 0 3.9
    3 17 0 0.4
    3 17 0 -1.4
    3 17 0 5.4
    -3 17 0 2.4
    -3 17 0 0.3
    -3 17 0 1
    4 -17 0 -0.4
    -4 -17 0 -2.4
    4 -17 0 1.5
    -4 -17 0 -5.2
    -4 -17 0 -6.2
    -4 17 0 -1
    -4 17 0 -2.6
    -4 17 0 -3.8
    4 17 0 -3.6
    4 17 0 0.1
    -5 -17 0 8.5
    -5 -17 0 9.9
    5 -17 0 18.5
    -5 -17 0 14.9
    5 -17 0 20.3
    -5 17 0 22.4
    -5 17 0 15.5
    5 17 0 15.1
    5 17 0 26
    -5 17 0 11.3
    -6 -17 0 4.3
    6 -17 0 3.1
    6 17 0 7.9
    0 -18 0 4.2
    0 -18 0 6
    0 -18 0 7.4
    0 18 0 3.6
    0 18 0 7.1
    0 18 0 9.6
    1 -18 0 30.6
    -1 -18 0 34.9
    -1 -18 0 35.1
    1 -18 0 29.2
    1 -18 0 30.9
    -1 -18 0 31
    -1 18 0 31.4
    -1 18 0 37.6
    1 18 0 35.7
    1 18 0 33.3
    1 18 0 29.2
    -1 18 0 25.1
    -2 -18 0 40.8
    -2 -18 0 27.5
    2 -18 0 34.4
    2 -18 0 41.2
    -2 -18 0 27.7
    2 -18 0 30.1
    -2 18 0 32.6
    2 18 0 34.3
    2 18 0 30.4
    -2 18 0 32
    2 18 0 30.8
    -2 18 0 35.7
    3 -18 0 0.9
    3 -18 0 4.2
    -3 -18 0 1.4
    -3 -18 0 4.1
    -3 -18 0 -0.8
    3 18 0 0
    -3 18 0 6.2
    -3 18 0 -0.3
    -3 18 0 3.3
    3 18 0 0.1
    4 -18 0 4.9
    -4 -18 0 6.3
    -4 -18 0 5
    -4 -18 0 2
    4 18 0 5.6
    -4 18 0 3.9
    -4 18 0 7.2
    4 18 0 10.8
    -5 -18 0 1.9
    -5 -18 0 -9.4
    5 -18 0 -1.5
    -5 -18 0 -5.3
    5 18 0 0.7
    0 -19 0 0.5
    0 -19 0 -1.1
    0 -19 0 0
    0 19 0 -0.2
    0 19 0 -7.5
    0 19 0 -1.3
    -1 -19 0 3.7
    1 -19 0 -1.6
    -1 -19 0 4.4
    -1 -19 0 0.4
    1 19 0 0.8
    -1 19 0 3.7
    1 19 0 0.6
    1 19 0 -5.6
    -1 19 0 0.5
    -1 19 0 4
    -2 -19 0 1.3
    -2 -19 0 3.8
    -2 -19 0 1.4
    2 -19 0 0.6
    2 19 0 -0.3
    2 19 0 -0.8
    -2 19 0 4.6
    -2 19 0 7.4
    -3 -19 0 18.3
    3 -19 0 20.5
    -3 -19 0 18.7
    -3 -19 0 13.5
    -3 19 0 18.7
    3 19 0 12.1
    3 19 0 18.7
    -3 19 0 12.7
    -4 -19 0 10.3
    4 -19 0 17
    -4 -19 0 11
    -4 -19 0 6.9
    4 19 0 10.9
    -4 19 0 13.3
    4 19 0 14
    0 -20 0 2.7
    0 20 0 -6.1
    -1 -20 0 16.6
    1 -20 0 6.4
    -1 20 0 8.6
    1 20 0 11.4
    -1 20 0 7.4
    -2 -20 0 7.3
    2 -20 0 0.2
    -2 -20 0 5.9
    -2 20 0 5.8
    -2 20 0 -1.9
    2 20 0 1.2
    -3 -20 0 -2
    -3 -20 0 1.3
    3 -20 0 4.6
    3 20 0 7.1
    -3 20 0 4.9
    0 -21 0 3.4
    0 21 0 -5.2
    -11 0 1 84.69
    -10 0 1 2.2
    -10 0 1 1.3
    -10 0 1 1.7
    -9 0 1 1.3
    9 0 -1 -0.1
    -9 0 1 -0.5
    9 0 -1 -0.4
    -9 0 1 -0.6
    -8 0 1 0.5
    -8 0 1 4.6
    -8 0 1 0.1
    8 0 -1 0.6
    8 0 -1 -1.4
    8 0 -1 -0.1
    -7 0 1 51.19
    -7 0 1 39.8
    7 0 -1 47.4
    -7 0 1 45.6
    7 0 -1 45.2
    7 0 -1 49.99
    -6 0 1 -0.3
    -6 0 1 -0.9
    6 0 -1 -0.6
    6 0 -1 0.6
    -6 0 1 1.6
    5 0 -1 0.4
    -5 0 1 1.1
    -5 0 1 1.2
    -5 0 1 1.3
    5 0 -1 2
    5 0 -1 0.7
    4 0 -1 0.6
    -4 0 1 -0.1
    -4 0 1 0
    4 0 -1 0.3
    -4 0 1 1.1
    4 0 -1 -1
    3 0 -1 494.55
    3 0 -1 476.95
    -3 0 1 494.65
    -3 0 1 490.65
    3 0 -1 484.25
    -2 0 1 -0.6
    2 0 -1 -0.3
    -2 0 1 -0.4
    2 0 -1 -0.6
    -2 0 1 -0.4
    -1 0 1 4
    -1 0 1 1.1
    -1 0 -1 543.55
    -1 0 -1 540.35
    -1 0 -1 529.85
    1 0 1 528.05
    -2 0 -1 -0.1
    -2 0 -1 0.2
    -2 0 -1 0
    2 0 1 0.1
    2 0 1 0.1
    2 0 1 -0.1
    3 0 1 456.25
    -3 0 -1 458.85
    3 0 1 438.66
    -3 0 -1 461.65
    3 0 1 462.25
    -3 0 -1 451.75
    4 0 1 0
    4 0 1 -0.5
    4 0 1 0.2
    -4 0 -1 0
    -4 0 -1 -1.3
    -4 0 -1 0
    5 0 1 9.2
    5 0 1 8
    -5 0 -1 7.7
    5 0 1 8
    -5 0 -1 9.2
    -5 0 -1 9.2
    -6 0 -1 0.2
    -6 0 -1 0.5
    -6 0 -1 1.4
    -7 0 -1 32.2
    -7 0 -1 33.7
    -7 0 -1 34
    -8 0 -1 -0.8
    -8 0 -1 0.5
    -8 0 -1 0.1
    -9 0 -1 351.46
    -9 0 -1 370.16
    -9 0 -1 364.46
    -10 0 -1 4.2
    -10 0 -1 0.9
    -10 0 -1 1.8
    -11 -1 1 1.4
    -11 1 1 8.4
    -11 1 1 2.9
    -10 -1 1 16
    -10 -1 1 12.4
    -10 -1 1 21.5
    -10 1 1 15.4
    10 1 -1 11.4
    -10 1 1 16.9
    -10 1 1 10.4
    10 1 -1 17
    -9 -1 1 20.3
    -9 -1 1 17.5
    -9 -1 1 27.1
    -9 1 1 21
    9 1 -1 21.2
    9 1 -1 21.1
    9 1 -1 19.8
    -9 1 1 19.9
    -9 1 1 20.8
    8 -1 -1 15.9
    8 -1 -1 15.6
    -8 -1 1 14.5
    -8 -1 1 13.2
    -8 -1 1 13.9
    -8 1 1 14.4
    8 1 -1 16.7
    -8 1 1 16.5
    -8 1 1 11.5
    8 1 -1 13
    8 1 -1 14.8
    -7 -1 1 53.29
    7 -1 -1 48.4
    -7 -1 1 50.39
    -7 -1 1 39.4
    7 -1 -1 47.6
    7 -1 -1 49.99
    -7 1 1 49.7
    7 1 -1 50.99
    7 1 -1 47.9
    -7 1 1 44.8
    -7 1 1 47.1
    7 1 -1 46.7
    6 -1 -1 1.6
    6 -1 -1 1
    -6 -1 1 1.9
    -6 -1 1 1.9
    6 -1 -1 0.6
    -6 -1 1 1.8
    -6 1 1 2.1
    6 1 -1 1.6
    -6 1 1 1.7
    -6 1 1 2.6
    6 1 -1 1.8
    6 1 -1 1.3
    5 -1 -1 0.5
    5 -1 -1 0.4
    -5 -1 1 0.9
    5 -1 -1 0.5
    -5 -1 1 -0.2
    -5 -1 1 0
    5 1 -1 1
    -5 1 1 0.7
    -5 1 1 0.8
    5 1 -1 0.3
    5 1 -1 0.9
    -5 1 1 0.7
    -4 -1 1 -0.5
    -4 -1 1 0.3
    4 -1 -1 -0.3
    4 -1 -1 0.4
    -4 -1 1 0
    4 -1 -1 0.1
    4 1 -1 -0.2
    -4 1 1 -0.1
    4 1 -1 0.6
    -4 1 1 0.1
    4 1 -1 0.1
    -4 1 1 1.1
    -3 -1 1 403.26
    -3 -1 1 401.56
    3 -1 -1 404.86
    3 -1 -1 404.26
    -3 -1 1 393.36
    3 -1 -1 409.36
    -3 1 1 409.16
    -3 1 1 410.46
    3 1 -1 410.36
    -3 1 1 410.36
    3 1 -1 397.06
    2 -1 -1 107.59
    -2 -1 1 106.59
    2 -1 -1 106.89
    -2 -1 1 108.49
    -2 -1 1 101.89
    -2 1 1 94.19
    2 1 -1 104.49
    -2 1 1 108.09
    2 1 -1 106.59
    -2 1 1 107.99
    -1 -1 1 169.48
    -1 -1 1 155.08
    -1 -1 1 178.88
    -1 1 1 176.98
    -1 1 1 174.48
    -1 -1 -1 761.92
    1 -1 1 769.72
    -1 -1 -1 778.42
    1 -1 1 721.53
    -1 -1 -1 793.72
    -1 1 -1 784.42
    1 1 1 762.82
    -1 1 -1 773.12
    1 1 1 772.72
    -2 -1 -1 370.16
    -2 -1 -1 388.96
    -2 -1 -1 381.56
    2 1 1 385.36
    2 1 1 389.56
    -2 1 -1 385.26
    -2 1 -1 388.86
    -2 1 -1 387.36
    2 1 1 379.76
    -3 -1 -1 60.29
    -3 -1 -1 59.09
    -3 -1 -1 58.49
    3 1 1 57.39
    3 1 1 57.49
    -3 1 -1 58.79
    3 1 1 58.19
    -3 1 -1 58.99
    -4 -1 -1 45.5
    -4 -1 -1 43.7
    -4 -1 -1 43.6
    4 1 1 46.1
    -4 1 -1 43.9
    -4 1 -1 44.7
    4 1 1 47
    4 1 1 43.4
    -4 1 -1 44.8
    -5 -1 -1 69.29
    -5 -1 -1 72.19
    -5 -1 -1 70.79
    5 1 1 72.89
    -5 1 -1 70.09
    5 1 1 68.49
    -5 1 -1 72.19
    -5 1 -1 69.89
    5 1 1 67.39
    -6 -1 -1 68.69
    -6 -1 -1 68.99
    -6 -1 -1 66.69
    6 1 1 57.89
    -6 1 -1 65.89
    -6 1 -1 63.79
    -6 1 -1 64.19
    6 1 1 66.59
    6 1 1 66.19
    -7 -1 -1 1.5
    -7 -1 -1 0.6
    -7 -1 -1 1
    -7 1 -1 1.2
    7 1 1 0.4
    -7 1 -1 0.7
    7 1 1 1.2
    -7 1 -1 -0.3
    7 1 1 0.8
    -8 -1 -1 37.6
    -8 -1 -1 35.5
    -8 -1 -1 33.5
    -8 1 -1 38.7
    -8 1 -1 34.7
    -8 1 -1 33.5
    -9 -1 -1 -1.5
    -9 -1 -1 -1.4
    -9 -1 -1 1.6
    -9 1 -1 0.2
    -9 1 -1 1.6
    -9 1 -1 0.7
    -10 -1 -1 2.6
    -10 -1 -1 -3.2
    -10 -1 -1 -2.3
    -10 1 -1 5.2
    -10 1 -1 0.5
    -10 1 -1 2.1
    -11 -2 1 21
    -11 2 1 21.9
    -11 2 1 16.4
    -10 -2 1 -1.3
    -10 -2 1 1.5
    -10 -2 1 5.7
    -10 2 1 1
    10 2 -1 -0.4
    10 2 -1 3.8
    -10 2 1 1.4
    -9 -2 1 2.2
    -9 -2 1 -1.1
    -9 -2 1 -0.3
    -9 2 1 1.1
    -9 2 1 -1
    9 2 -1 -0.1
    -9 2 1 -0.1
    9 2 -1 1
    9 2 -1 -0.9
    -8 -2 1 11.1
    -8 -2 1 13.5
    -8 -2 1 9.3
    -8 2 1 11.5
    -8 2 1 8.9
    -8 2 1 12.4
    8 2 -1 11.4
    8 2 -1 9.5
    8 2 -1 10.9
    -7 -2 1 -1.1
    -7 -2 1 -0.2
    7 -2 -1 -0.7
    7 -2 -1 -0.2
    7 2 -1 0.2
    -7 2 1 -1
    -7 2 1 0.1
    7 2 -1 0.8
    7 2 -1 0.8
    -6 -2 1 0.2
    -6 -2 1 -0.3
    6 -2 -1 1.2
    6 -2 -1 1.2
    -6 -2 1 0.4
    6 2 -1 2.4
    6 2 -1 0.8
    -6 2 1 1.4
    -6 2 1 1
    -6 2 1 2.4
    6 2 -1 -0.3
    5 -2 -1 144.39
    -5 -2 1 143.49
    5 -2 -1 148.49
    -5 -2 1 149.39
    -5 -2 1 147.59
    -5 2 1 144.99
    5 2 -1 140.39
    -5 2 1 138.39
    5 2 -1 144.19
    5 2 -1 144.69
    -5 2 1 143.99
    4 -2 -1 369.26
    -4 -2 1 351.26
    -4 -2 1 366.26
    4 -2 -1 370.86
    -4 -2 1 367.66
    4 2 -1 360.16
    -4 2 1 361.86
    -4 2 1 368.16
    4 2 -1 339.97
    -4 2 1 368.16
    4 2 -1 362.56
    3 -2 -1 1689.53
    -3 -2 1 1649.23
    3 -2 -1 1642.34
    -3 -2 1 1628.34
    -3 -2 1 1638.14
    -3 2 1 1668.23
    3 2 -1 1622.34
    3 2 -1 1624.24
    -3 2 1 1651.13
    -3 2 1 1645.34
    -2 -2 1 6738.13
    2 -2 -1 6858.61
    -2 -2 1 7012
    -2 -2 1 6505.05
    2 -2 -1 6556.14
    2 2 -1 6939.21
    -2 2 1 6468.15
    2 2 -1 6430.76
    -2 2 1 6426.46
    2 2 -1 6510.85
    -2 2 1 6797.32
    1 -2 -1 364.66
    1 -2 -1 383.96
    -1 -2 1 366.66
    -1 -2 1 379.66
    -1 -2 1 379.16
    1 2 -1 378.76
    1 2 -1 376.66
    -1 2 1 364.06
    -1 2 1 372.46
    1 2 -1 368.06
    -1 2 1 373.46
    0 -2 -1 3765.62
    0 -2 1 3644.64
    0 -2 -1 3594.24
    0 -2 -1 3737.13
    0 2 -1 3671.33
    0 2 1 3727.33
    0 2 1 3671.73
    0 2 1 3403.16
    0 2 -1 3866.31
    1 -2 1 53.29
    -1 -2 -1 51.19
    1 -2 1 56.09
    -1 -2 -1 53.29
    -1 -2 -1 55.19
    1 -2 1 52.49
    1 2 1 52.69
    -1 2 -1 53.49
    -1 2 -1 53.09
    -1 2 -1 53.19
    1 2 1 54.19
    -2 -2 -1 64.09
    -2 -2 -1 65.79
    -2 -2 -1 67.49
    -2 2 -1 65.89
    2 2 1 69.79
    2 2 1 65.39
    -3 -2 -1 20.6
    -3 -2 -1 19.9
    -3 -2 -1 19.3
    -3 2 -1 20.4
    3 2 1 19.9
    3 2 1 19.6
    3 2 1 22.5
    -4 -2 -1 34.3
    -4 -2 -1 33
    -4 -2 -1 34.4
    -4 2 -1 36.1
    -4 2 -1 34.5
    4 2 1 34.9
    -4 2 -1 36.5
    4 2 1 34.7
    4 2 1 33.6
    -5 -2 -1 216.38
    -5 -2 -1 219.28
    -5 -2 -1 219.38
    5 2 1 215.08
    5 2 1 225.68
    -5 2 -1 222.18
    -5 2 -1 220.78
    -5 2 -1 223.78
    5 2 1 218.38
    -6 -2 -1 0.5
    -6 -2 -1 2.7
    -6 -2 -1 1.2
    6 2 1 -0.1
    -6 2 -1 0.8
    6 2 1 0.9
    6 2 1 0.6
    -6 2 -1 2.7
    -6 2 -1 1.8
    -7 -2 -1 1.6
    -7 -2 -1 -1.9
    -7 -2 -1 -1.2
    7 2 1 -0.3
    7 2 1 0.7
    -7 2 -1 1.6
    -7 2 -1 1.7
    7 2 1 -2
    -7 2 -1 0.9
    -8 -2 -1 21.1
    -8 -2 -1 21.4
    -8 -2 -1 24.5
    -8 2 -1 22.2
    -8 2 -1 28.9
    -8 2 -1 18.1
    8 2 1 22.9
    8 2 1 18.9
    8 2 1 23.8
    -9 -2 -1 28.5
    -9 -2 -1 43.4
    -9 -2 -1 32.2
    -9 2 -1 29.6
    -9 2 -1 28.8
    -9 2 -1 33.3
    -9 2 -1 29.2
    -10 -2 -1 22.5
    -10 -2 -1 26.5
    -10 -2 -1 15.6
    -10 2 -1 20.7
    -10 2 -1 20
    -10 2 -1 22.2
    -10 2 -1 22.2
    11 3 -1 12
    -10 -3 1 0.7
    -10 -3 1 1.9
    -10 -3 1 4.9
    -10 3 1 4.5
    -10 3 1 5.1
    -10 3 1 3.5
    10 3 -1 0.8
    10 3 -1 0.4
    -9 -3 1 2.8
    -9 -3 1 1.9
    -9 -3 1 0
    -9 3 1 1.9
    9 3 -1 1.8
    -9 3 1 0
    9 3 -1 -0.3
    -9 3 1 0.5
    9 3 -1 -5
    -9 3 1 -2.4
    -8 -3 1 4.1
    -8 -3 1 3.1
    -8 -3 1 5
    -8 3 1 3.6
    8 3 -1 6.4
    8 3 -1 5.1
    8 3 -1 1.3
    -8 3 1 3
    -8 3 1 2.4
    7 -3 -1 17.5
    -7 -3 1 18.4
    -7 -3 1 19.7
    -7 -3 1 16.3
    -7 3 1 19.1
    7 3 -1 18.1
    7 3 -1 13.4
    -7 3 1 15
    -7 3 1 17.6
    7 3 -1 18.2
    6 -3 -1 9.6
    6 -3 -1 11.5
    -6 -3 1 10.8
    -6 -3 1 8.8
    -6 -3 1 8.7
    6 3 -1 11.7
    6 3 -1 11.5
    6 3 -1 7.9
    -6 3 1 10.1
    -6 3 1 10.2
    -6 3 1 10.2
    -5 -3 1 337.37
    -5 -3 1 327.07
    5 -3 -1 337.27
    -5 -3 1 332.87
    5 -3 -1 338.47
    5 3 -1 332.87
    5 3 -1 336.67
    5 3 -1 332.87
    -5 3 1 325.57
    -5 3 1 339.77
    -5 3 1 329.57
    -4 -3 1 126.79
    -4 -3 1 126.09
    4 -3 -1 132.69
    -4 -3 1 128.59
    4 -3 -1 130.39
    4 3 -1 131.29
    -4 3 1 130.49
    -4 3 1 131.29
    4 3 -1 135.49
    -4 3 1 129.89
    -3 -3 1 0.2
    3 -3 -1 0.1
    -3 -3 1 0.4
    3 -3 -1 0.1
    -3 -3 1 -0.4
    -3 3 1 0.2
    3 3 -1 -0.4
    -3 3 1 0.3
    3 3 -1 -0.1
    -3 3 1 -0.2
    3 3 -1 0.5
    2 -3 -1 5622.14
    2 -3 -1 5601.94
    -2 -3 1 5385.46
    -2 -3 1 5491.45
    -2 -3 1 5458.05
    -2 3 1 5291.27
    2 3 -1 5388.26
    -2 3 1 5281.47
    2 3 -1 5587.54
    2 3 -1 5433.06
    -2 3 1 5667.93
    1 -3 -1 658.63
    -1 -3 1 595.64
    -1 -3 1 613.14
    1 -3 -1 608.04
    -1 3 1 603.24
    1 3 -1 620.04
    -1 3 1 611.84
    -1 3 1 602.24
    1 3 -1 622.14
    1 3 -1 600.94
    0 -3 1 267.87
    0 -3 -1 265.67
    0 -3 1 271.87
    0 -3 -1 274.67
    0 3 1 251.27
    0 3 -1 274.27
    0 3 1 273.27
    0 3 -1 266.27
    0 3 1 277.07
    0 3 -1 278.77
    1 -3 1 1354.16
    -1 -3 -1 1351.56
    -1 -3 -1 1402.46
    1 -3 1 1405.16
    1 -3 1 1384.66
    -1 -3 -1 1368.86
    -1 3 -1 1385.86
    -1 3 -1 1383.56
    1 3 1 1151.58
    1 3 1 1381.46
    -1 3 -1 1401.56
    1 3 1 1298.07
    -2 -3 -1 1.2
    -2 -3 -1 1.6
    2 -3 1 1.2
    -2 -3 -1 0.4
    2 3 1 2.8
    -2 3 -1 0.5
    2 3 1 1.8
    -2 3 -1 1.4
    -2 3 -1 1
    -3 -3 -1 0.3
    -3 -3 -1 0.8
    -3 -3 -1 1.2
    3 3 1 1.2
    3 3 1 1.8
    -3 3 -1 1
    -4 -3 -1 450.45
    -4 -3 -1 458.95
    -4 -3 -1 458.95
    4 3 1 442.46
    -4 3 -1 450.45
    4 3 1 454.05
    4 3 1 460.95
    -4 3 -1 451.35
    -5 -3 -1 135.49
    -5 -3 -1 133.69
    -5 -3 -1 138.49
    5 3 1 133.59
    5 3 1 137.49
    -5 3 -1 132.89
    -5 3 -1 134.49
    5 3 1 133.39
    -5 3 -1 135.69
    -6 -3 -1 22.8
    -6 -3 -1 23.9
    -6 -3 -1 25.3
    -6 3 -1 25.6
    -6 3 -1 25
    -6 3 -1 24
    6 3 1 24
    6 3 1 21.8
    -6 3 -1 24.9
    6 3 1 28.1
    -7 -3 -1 9.9
    -7 -3 -1 11
    -7 -3 -1 14.1
    7 3 1 9.9
    7 3 1 11
    -7 3 -1 13.6
    -7 3 -1 9.5
    7 3 1 10.6
    -7 3 -1 9.3
    -7 3 -1 11.4
    -8 -3 -1 5
    -8 -3 -1 5.9
    -8 -3 -1 3.4
    8 3 1 3.3
    8 3 1 5.6
    -8 3 -1 5.8
    -8 3 -1 5.4
    -8 3 -1 5.6
    -8 3 -1 5.2
    8 3 1 4.9
    -9 -3 -1 0.8
    -9 -3 -1 4.5
    -9 -3 -1 -1.4
    -9 3 -1 6.5
    9 3 1 3.4
    9 3 1 4.6
    -9 3 -1 2.2
    9 3 1 6.3
    -10 -3 -1 8.7
    -10 -3 -1 7.3
    -10 3 -1 4.2
    -10 3 -1 -0.5
    -10 -4 1 19.1
    -10 -4 1 19.8
    -10 -4 1 24.1
    -10 4 1 16.9
    -10 4 1 22.7
    10 4 -1 13.4
    10 4 -1 13.5
    -10 4 1 14.8
    -10 4 1 16.5
    -9 -4 1 4.3
    -9 -4 1 4.2
    -9 -4 1 5.5
    9 4 -1 4
    -9 4 1 5.2
    -9 4 1 4.7
    -9 4 1 2.4
    -9 4 1 3.6
    9 4 -1 3.1
    9 4 -1 5.2
    -8 -4 1 4.6
    -8 -4 1 1.7
    -8 -4 1 1.2
    -8 4 1 -0.6
    8 4 -1 2.4
    -8 4 1 -1.3
    8 4 -1 1.8
    -8 4 1 2.5
    8 4 -1 1.7
    -7 -4 1 37.1
    -7 -4 1 37.2
    -7 -4 1 36.2
    7 4 -1 32.2
    -7 4 1 33.9
    -7 4 1 32.8
    7 4 -1 32.9
    7 4 -1 33
    -7 4 1 34
    -6 -4 1 12
    -6 -4 1 10.3
    6 -4 -1 9.2
    6 -4 -1 10.9
    -6 -4 1 7.3
    6 4 -1 9.2
    6 4 -1 8
    6 4 -1 9.7
    -6 4 1 11.9
    -6 4 1 10.5
    -6 4 1 12.6
    -5 -4 1 675.73
    -5 -4 1 677.93
    5 -4 -1 689.83
    5 -4 -1 705.73
    -5 -4 1 676.13
    5 4 -1 697.13
    -5 4 1 686.53
    -5 4 1 677.53
    5 4 -1 695.33
    5 4 -1 670.93
    -5 4 1 683.93
    -5 4 1 688.63
    -4 -4 1 37.1
    -4 -4 1 33.3
    4 -4 -1 32.7
    4 -4 -1 35.8
    -4 -4 1 33
    -4 4 1 33.2
    -4 4 1 34.7
    -4 4 1 34.6
    -4 4 1 31.3
    4 4 -1 33.9
    4 4 -1 34.1
    -3 -4 1 807.32
    3 -4 -1 788.52
    3 -4 -1 819.62
    -3 -4 1 785.52
    -3 -4 1 771.62
    3 4 -1 814.52
    -3 4 1 779.72
    3 4 -1 802.32
    -3 4 1 789.82
    3 4 -1 749.73
    -3 4 1 799.92
    -3 4 1 813.22
    2 -4 -1 1212.98
    -2 -4 1 1140.79
    2 -4 -1 1159.18
    -2 -4 1 1137.19
    -2 -4 1 1191.08
    -2 4 1 1148.49
    2 4 -1 1155.18
    2 4 -1 1157.38
    -2 4 1 1192.08
    -2 4 1 1155.98
    1 -4 -1 1546.55
    -1 -4 1 1488.15
    1 -4 -1 1539.85
    -1 -4 1 1557.24
    -1 4 1 1544.75
    -1 4 1 1637.34
    1 4 -1 1536.55
    -1 4 1 1507.35
    1 4 -1 1588.74
    0 -4 -1 493.75
    0 -4 1 522.95
    0 -4 1 510.85
    0 -4 -1 488.55
    0 -4 -1 496.75
    0 4 -1 497.05
    0 4 -1 499.45
    0 4 1 513.35
    0 4 1 517.25
    0 4 -1 487.05
    0 4 1 532.75
    -1 -4 -1 431.26
    1 -4 1 433.16
    -1 -4 -1 445.46
    -1 -4 -1 430.86
    1 -4 1 430.46
    1 -4 1 430.06
    -1 4 -1 433.86
    1 4 1 427.86
    -1 4 -1 438.76
    -1 4 -1 430.36
    1 4 1 429.26
    1 4 1 437.46
    2 -4 1 60.49
    -2 -4 -1 56.69
    -2 -4 -1 64.49
    2 -4 1 60.79
    2 -4 1 61.89
    -2 -4 -1 60.59
    2 4 1 60.19
    2 4 1 60.69
    2 4 1 60.29
    -2 4 -1 61.89
    -2 4 -1 62.39
    -2 4 -1 62.79
    -3 -4 -1 1384.36
    -3 -4 -1 1395.06
    -3 -4 -1 1369.66
    3 4 1 1341.77
    -3 4 -1 1395.46
    -3 4 -1 1411.16
    3 4 1 1403.26
    -3 4 -1 1373.76
    -4 -4 -1 30.3
    -4 -4 -1 29.1
    -4 -4 -1 31.1
    4 4 1 32.1
    -4 4 -1 33
    4 4 1 29.3
    4 4 1 33.4
    -4 4 -1 30.7
    -5 -4 -1 145.19
    -5 -4 -1 146.89
    -5 -4 -1 144.89
    -5 4 -1 154.08
    -5 4 -1 139.59
    5 4 1 146.59
    5 4 1 145.49
    5 4 1 140.99
    -6 -4 -1 0.9
    -6 -4 -1 -0.9
    -6 -4 -1 0.5
    -6 4 -1 -1.8
    -6 4 -1 0.3
    6 4 1 -0.2
    6 4 1 0
    6 4 1 -0.9
    -7 -4 -1 8.1
    -7 -4 -1 6.3
    -7 -4 -1 9.3
    7 4 1 7.2
    7 4 1 6.1
    -7 4 -1 5.9
    -7 4 -1 6.8
    -8 -4 -1 -3.7
    -8 -4 -1 1
    -8 -4 -1 0.8
    -8 4 -1 -1.6
    8 4 1 -3.1
    8 4 1 0
    8 4 1 -0.4
    -8 4 -1 1.6
    -9 -4 -1 13.7
    -9 -4 -1 9.3
    -9 -4 -1 13.9
    -9 4 -1 13.7
    9 4 1 16.6
    -9 4 -1 14.7
    9 4 1 10.8
    9 4 1 14.7
    -10 -4 -1 8
    -10 -4 -1 0.4
    -10 4 -1 -5.5
    -10 4 -1 2.2
    10 4 1 0.1
    -10 -5 1 20.3
    -10 -5 1 11
    -10 -5 1 9.6
    10 5 -1 16.3
    -10 5 1 19.1
    -10 5 1 13.6
    -10 5 1 10.5
    -10 5 1 10.5
    -9 -5 1 10.2
    -9 -5 1 6.2
    -9 -5 1 8.3
    -9 5 1 10.6
    -9 5 1 10.5
    9 5 -1 7.9
    -9 5 1 2.5
    9 5 -1 7.5
    9 5 -1 5.6
    -9 5 1 6.4
    -8 -5 1 0.6
    -8 -5 1 -0.6
    -8 -5 1 0.9
    -8 5 1 -0.1
    8 5 -1 2.3
    -8 5 1 0.1
    -8 5 1 1.3
    8 5 -1 -2.9
    8 5 -1 -0.3
    -8 5 1 -1.6
    -7 -5 1 7.2
    -7 -5 1 9.4
    7 5 -1 10.6
    7 5 -1 13.1
    -7 5 1 8.5
    -7 5 1 9
    7 5 -1 10.6
    -7 5 1 9.6
    -7 5 1 10.5
    -6 -5 1 57.69
    6 -5 -1 58.89
    6 -5 -1 48.1
    -6 -5 1 57.99
    -6 -5 1 61.69
    6 5 -1 62.59
    6 5 -1 56.29
    6 5 -1 60.29
    -6 5 1 56.19
    -6 5 1 55.79
    -6 5 1 61.09
    -6 5 1 58.49
    5 -5 -1 14.7
    -5 -5 1 13.2
    -5 -5 1 11.7
    5 -5 -1 14.7
    -5 -5 1 11.6
    -5 5 1 16.1
    5 5 -1 13
    -5 5 1 12.7
    5 5 -1 14.8
    -5 5 1 14.9
    -5 5 1 12.8
    -4 -5 1 50.99
    4 -5 -1 54.79
    4 -5 -1 52.69
    -4 -5 1 53.89
    -4 -5 1 47.9
    -4 5 1 48.3
    4 5 -1 47.9
    -4 5 1 50.49
    -4 5 1 51.59
    4 5 -1 48.9
    -4 5 1 50.49
    4 5 -1 48.8
    3 -5 -1 68.39
    -3 -5 1 62.69
    -3 -5 1 61.39
    -3 -5 1 68.19
    3 -5 -1 67.89
    -3 5 1 66.19
    3 5 -1 66.59
    3 5 -1 63.49
    -3 5 1 67.39
    3 5 -1 63.89
    -3 5 1 65.59
    -2 -5 1 4.6
    2 -5 -1 3.9
    2 -5 -1 5.1
    2 -5 -1 5.6
    -2 -5 1 6.4
    -2 -5 1 4.1
    2 5 -1 4.5
    -2 5 1 5.6
    -2 5 1 6.5
    -2 5 1 4.6
    2 5 -1 5.7
    2 5 -1 6.8
    -1 -5 1 372.66
    -1 -5 1 376.16
    1 -5 -1 402.66
    1 -5 -1 390.36
    1 -5 -1 364.26
    -1 -5 1 366.16
    1 5 -1 372.56
    1 5 -1 382.16
    -1 5 1 362.86
    -1 5 1 371.06
    -1 5 1 367.36
    1 5 -1 369.66
    0 -5 -1 396.56
    0 -5 1 368.56
    0 -5 -1 384.36
    0 -5 -1 400.46
    0 -5 1 391.56
    0 5 1 397.06
    0 5 1 402.56
    0 5 -1 395.46
    0 5 -1 395.56
    0 5 1 401.46
    0 5 -1 378.26
    1 -5 1 340.77
    -1 -5 -1 350.16
    1 -5 1 354.96
    -1 -5 -1 353.56
    1 -5 1 359.56
    -1 -5 -1 343.57
    1 5 1 358.46
    -1 5 -1 351.56
    1 5 1 334.47
    1 5 1 350.16
    -1 5 -1 346.67
    -1 5 -1 331.97
    -2 -5 -1 386.56
    -2 -5 -1 377.86
    2 -5 1 399.26
    -2 -5 -1 390.26
    2 -5 1 402.16
    2 -5 1 389.96
    2 5 1 396.46
    2 5 1 391.76
    -2 5 -1 399.46
    -2 5 -1 398.56
    2 5 1 384.46
    -2 5 -1 394.76
    -3 -5 -1 378.76
    -3 -5 -1 377.96
    -3 -5 -1 384.46
    -3 5 -1 386.66
    3 5 1 397.86
    -3 5 -1 388.26
    3 5 1 394.46
    3 5 1 382.96
    -3 5 -1 379.26
    -4 -5 -1 0.2
    -4 -5 -1 0.7
    -4 -5 -1 0.6
    4 5 1 -0.4
    -4 5 -1 0.1
    4 5 1 0.1
    -4 5 -1 0.5
    4 5 1 -0.3
    -4 5 -1 -0.3
    -5 -5 -1 61.19
    -5 -5 -1 62.19
    5 5 1 63.39
    -5 5 -1 60.89
    5 5 1 47
    -5 5 -1 56.59
    5 5 1 63.89
    -6 -5 -1 6
    -6 -5 -1 6.2
    -6 -5 -1 10.4
    -6 5 -1 5.1
    -6 5 -1 7
    6 5 1 5
    6 5 1 7.1
    6 5 1 6.7
    -7 -5 -1 28.9
    -7 -5 -1 33.7
    -7 -5 -1 27.5
    7 5 1 27.1
    -7 5 -1 26
    -7 5 -1 31
    7 5 1 31.1
    7 5 1 31.9
    -8 -5 -1 7
    -8 -5 -1 6
    -8 -5 -1 3.3
    8 5 1 6
    8 5 1 4.9
    8 5 1 4.2
    -8 5 -1 6.4
    -8 5 -1 2.3
    -9 -5 -1 20.4
    -9 -5 -1 22.9
    -9 -5 -1 19.5
    -9 5 -1 19.2
    9 5 1 20.2
    9 5 1 20.8
    -9 5 -1 22.7
    -10 -5 -1 -9.1
    -10 5 -1 1.2
    10 5 1 -1.5
    -10 5 -1 -3.7
    -10 -6 1 -0.2
    -10 -6 1 -0.1
    -10 6 1 2.8
    -10 6 1 -1.9
    -10 6 1 -0.3
    -10 6 1 0
    -9 -6 1 3.6
    -9 -6 1 -1.5
    -9 -6 1 3.4
    9 6 -1 -1.3
    -9 6 1 0.7
    -9 6 1 -1.2
    9 6 -1 -1
    -9 6 1 -1.7
    -9 6 1 1.9
    9 6 -1 -3.2
    -8 -6 1 19.2
    -8 -6 1 20.1
    -8 -6 1 20.1
    8 6 -1 17.9
    -8 6 1 20.4
    8 6 -1 19.9
    -8 6 1 16.4
    -8 6 1 20.2
    8 6 -1 21.5
    -8 6 1 21.2
    -7 -6 1 23.3
    -7 -6 1 22
    -7 -6 1 17.6
    -7 6 1 17.6
    7 6 -1 20.1
    -7 6 1 17.3
    -7 6 1 18.4
    7 6 -1 17.6
    -7 6 1 17.8
    7 6 -1 24.8
    -6 -6 1 0.6
    6 -6 -1 0.8
    -6 -6 1 1.2
    -6 -6 1 1
    -6 6 1 0.9
    -6 6 1 1.1
    6 6 -1 0.5
    -6 6 1 0
    -6 6 1 -0.4
    6 6 -1 -0.9
    6 6 -1 -0.1
    5 -6 -1 1.5
    -5 -6 1 0.5
    5 -6 -1 1.4
    -5 -6 1 2.1
    -5 -6 1 1.7
    -5 6 1 0.2
    5 6 -1 0.2
    -5 6 1 1.6
    -5 6 1 0.7
    5 6 -1 0.8
    -5 6 1 0.8
    5 6 -1 1
    4 -6 -1 359.56
    -4 -6 1 356.96
    -4 -6 1 341.37
    4 -6 -1 364.06
    -4 -6 1 346.97
    4 6 -1 357.56
    4 6 -1 366.46
    -4 6 1 366.56
    4 6 -1 351.66
    -4 6 1 355.56
    -4 6 1 345.07
    3 -6 -1 64.19
    3 -6 -1 63.29
    -3 -6 1 66.79
    3 -6 -1 61.19
    -3 -6 1 66.19
    3 6 -1 60.19
    -3 6 1 61.19
    -3 6 1 64.49
    3 6 -1 63.49
    -3 6 1 64.89
    -2 -6 1 22.8
    2 -6 -1 21.7
    2 -6 -1 23
    -2 -6 1 22.2
    -2 -6 1 28.3
    2 -6 -1 20.8
    2 6 -1 22.5
    -2 6 1 20.4
    2 6 -1 21.4
    -2 6 1 21.2
    -2 6 1 21.3
    2 6 -1 19.2
    1 -6 -1 560.94
    1 -6 -1 555.14
    -1 -6 1 553.74
    -1 -6 1 561.44
    1 -6 -1 567.24
    -1 -6 1 556.44
    1 6 -1 532.45
    -1 6 1 561.94
    -1 6 1 552.64
    1 6 -1 535.15
    -1 6 1 557.54
    0 -6 -1 311.87
    0 -6 1 318.57
    0 -6 -1 321.47
    0 -6 -1 319.07
    0 -6 1 318.97
    0 -6 1 314.37
    0 6 1 311.97
    0 6 -1 309.27
    0 6 1 317.87
    0 6 1 319.87
    0 6 -1 313.97
    0 6 -1 326.57
    1 -6 1 281.57
    -1 -6 -1 272.47
    -1 -6 -1 291.27
    -1 -6 -1 279.07
    1 -6 1 277.57
    1 -6 1 276.57
    -1 6 -1 285.17
    1 6 1 270.47
    -1 6 -1 288.57
    1 6 1 275.67
    1 6 1 273.37
    -2 -6 -1 391.26
    -2 -6 -1 387.86
    -2 -6 -1 394.46
    2 -6 1 400.26
    2 -6 1 395.36
    2 -6 1 413.36
    -2 6 -1 392.36
    -2 6 -1 397.36
    2 6 1 400.56
    2 6 1 394.56
    -2 6 -1 402.26
    2 6 1 376.66
    3 -6 1 204.88
    3 -6 1 203.88
    -3 -6 -1 194.58
    -3 -6 -1 210.88
    -3 -6 -1 200.68
    -3 6 -1 196.58
    -3 6 -1 205.18
    -3 6 -1 203.88
    3 6 1 199.28
    3 6 1 181.78
    3 6 1 206.08
    -4 -6 -1 15
    -4 -6 -1 8.8
    -4 -6 -1 12.5
    -4 6 -1 10.4
    4 6 1 10.5
    -4 6 -1 12
    4 6 1 14.2
    -4 6 -1 12.3
    -5 -6 -1 25.1
    -5 -6 -1 29.6
    -5 -6 -1 26.3
    5 6 1 19.6
    -5 6 -1 22.5
    -5 6 -1 23.3
    -5 6 -1 23.7
    -5 6 -1 23.2
    5 6 1 22.1
    5 6 1 24.1
    -6 -6 -1 83.39
    -6 -6 -1 83.39
    6 6 1 80.09
    -6 6 -1 80.19
    6 6 1 84.99
    6 6 1 84.29
    -6 6 -1 85.49
    -7 -6 -1 11.9
    -7 -6 -1 8.5
    -7 -6 -1 6.9
    7 6 1 6.3
    -7 6 -1 7.7
    7 6 1 7.2
    7 6 1 6.7
    -7 6 -1 6.4
    -8 -6 -1 30.6
    -8 -6 -1 33.4
    -8 -6 -1 27.4
    8 6 1 28.4
    8 6 1 33.8
    -8 6 -1 32.4
    -8 6 -1 36.4
    8 6 1 37.1
    -9 -6 -1 2.1
    -9 -6 -1 -7.2
    -9 6 -1 1.9
    -9 6 -1 2
    9 6 1 0.1
    -10 -6 -1 -0.1
    -10 6 -1 -2.3
    -10 6 -1 -1.4
    -10 -7 1 3.8
    -10 7 1 8.2
    -10 7 1 3
    -10 7 1 1.7
    -9 -7 1 17.4
    -9 -7 1 25.7
    -9 -7 1 16.4
    -9 7 1 18.9
    -9 7 1 22.4
    9 7 -1 17.8
    -9 7 1 18.4
    9 7 -1 21.7
    -8 -7 1 1.4
    -8 -7 1 0.6
    -8 -7 1 3.3
    8 7 -1 -0.5
    -8 7 1 0.6
    -8 7 1 1.1
    -8 7 1 -0.4
    8 7 -1 1
    -8 7 1 1.6
    8 7 -1 1.9
    -7 -7 1 0.9
    -7 -7 1 5.3
    -7 -7 1 2.5
    -7 7 1 5.5
    7 7 -1 6.6
    -7 7 1 3.4
    7 7 -1 2.9
    7 7 -1 3.5
    -7 7 1 5.1
    -7 7 1 3
    -6 -7 1 0.7
    -6 -7 1 0.7
    -6 -7 1 -3.2
    6 -7 -1 0
    6 7 -1 -3.6
    -6 7 1 -0.3
    -6 7 1 -0.5
    -6 7 1 0.3
    -6 7 1 0.6
    6 7 -1 1.2
    -5 -7 1 9.8
    5 -7 -1 15.3
    5 -7 -1 11.3
    -5 -7 1 9.7
    -5 -7 1 11.6
    5 7 -1 17.9
    5 7 -1 16.2
    -5 7 1 14
    -5 7 1 12.7
    -5 7 1 14
    5 7 -1 15.4
    -5 7 1 12.8
    -4 -7 1 149.79
    4 -7 -1 162.08
    -4 -7 1 153.88
    4 -7 -1 156.88
    -4 -7 1 150.98
    4 7 -1 150.98
    -4 7 1 152.18
    4 7 -1 155.08
    -4 7 1 153.68
    -4 7 1 149.39
    4 7 -1 152.88
    3 -7 -1 324.37
    -3 -7 1 317.47
    3 -7 -1 335.37
    3 -7 -1 326.67
    -3 -7 1 326.47
    -3 -7 1 341.17
    3 7 -1 337.47
    -3 7 1 338.67
    3 7 -1 339.97
    3 7 -1 325.47
    -3 7 1 327.27
    2 -7 -1 124.29
    -2 -7 1 129.09
    2 -7 -1 120.39
    2 -7 -1 99.79
    -2 -7 1 121.29
    -2 -7 1 119.69
    -2 7 1 123.29
    2 7 -1 118.89
    2 7 -1 121.89
    -2 7 1 118.89
    2 7 -1 120.39
    -2 7 1 123.49
    -1 -7 1 -0.3
    1 -7 -1 0.1
    1 -7 -1 0.7
    -1 -7 1 0.7
    1 -7 -1 0.9
    -1 -7 1 0.7
    1 7 -1 0.9
    -1 7 1 0.4
    1 7 -1 -0.2
    -1 7 1 0.5
    -1 7 1 0.4
    1 7 -1 1.8
    0 -7 -1 42.3
    0 -7 1 36.2
    0 -7 1 38.3
    0 -7 -1 36.3
    0 -7 -1 37.8
    0 -7 1 38.3
    0 7 1 36.1
    0 7 1 37.3
    0 7 -1 43.9
    0 7 1 39.1
    0 7 -1 39.7
    0 7 -1 37.6
    1 -7 1 284.87
    -1 -7 -1 289.67
    -1 -7 -1 278.17
    1 -7 1 283.67
    -1 -7 -1 287.07
    1 -7 1 285.67
    -1 7 -1 296.07
    1 7 1 280.77
    1 7 1 283.57
    -1 7 -1 285.07
    -1 7 -1 295.07
    1 7 1 287.27
    -2 -7 -1 402.26
    2 -7 1 410.36
    -2 -7 -1 395.26
    -2 -7 -1 407.26
    2 -7 1 412.06
    2 -7 1 417.16
    2 7 1 401.96
    2 7 1 409.86
    -2 7 -1 408.96
    2 7 1 417.66
    -2 7 -1 406.46
    -2 7 -1 406.06
    -3 -7 -1 12.4
    -3 -7 -1 14.2
    -3 -7 -1 11.2
    3 -7 1 11.3
    3 -7 1 13.8
    3 -7 1 12.5
    3 7 1 11.2
    -3 7 -1 11.3
    -3 7 -1 13
    3 7 1 13.9
    3 7 1 7.9
    -3 7 -1 13
    -4 -7 -1 84.19
    -4 -7 -1 88.69
    -4 -7 -1 83.99
    -4 7 -1 86.79
    -4 7 -1 89.19
    4 7 1 86.69
    4 7 1 87.89
    -4 7 -1 86.49
    4 7 1 74.59
    -5 -7 -1 12.2
    -5 -7 -1 9.6
    -5 -7 -1 11.4
    -5 7 -1 9
    -5 7 -1 11.7
    5 7 1 10
    -5 7 -1 10.4
    5 7 1 10.1
    -6 -7 -1 8.4
    -6 -7 -1 6.8
    -6 7 -1 6.7
    6 7 1 6.7
    -6 7 -1 8
    6 7 1 5.5
    6 7 1 8.2
    -7 -7 -1 -0.6
    -7 -7 -1 2.1
    -7 -7 -1 2.1
    7 7 1 1.5
    7 7 1 3.7
    7 7 1 2.1
    -7 7 -1 -0.4
    -7 7 -1 1.3
    -8 -7 -1 -1.4
    -8 -7 -1 0.2
    -8 -7 -1 1.1
    -8 7 -1 0.3
    8 7 1 3
    8 7 1 6.6
    -8 7 -1 -0.5
    8 7 1 -0.6
    -9 -7 -1 -1.6
    -9 -7 -1 1.3
    -9 -7 -1 4.7
    -9 7 -1 3.2
    -9 7 -1 -5.9
    9 7 1 6.1
    -10 -7 -1 1.6
    -10 7 -1 -7
    -10 -8 1 -8.9
    -10 8 1 1.3
    -10 8 1 -0.9
    -9 -8 1 20.4
    -9 -8 1 17.2
    -9 -8 1 19.1
    -9 8 1 18.8
    9 8 -1 15.3
    -9 8 1 18.6
    -9 8 1 18.5
    -9 8 1 19.7
    -8 -8 1 28
    -8 -8 1 38.7
    -8 -8 1 27.8
    8 8 -1 33.3
    -8 8 1 25.6
    -8 8 1 28.9
    8 8 -1 30.5
    -8 8 1 31.7
    8 8 -1 32.7
    -8 8 1 32.3
    -7 -8 1 4.3
    -7 -8 1 4.5
    -7 -8 1 6.4
    7 8 -1 2.4
    7 8 -1 5.1
    -7 8 1 6
    -7 8 1 6.2
    -7 8 1 4.8
    7 8 -1 3.5
    -7 8 1 4.5
    -6 -8 1 4.8
    6 -8 -1 3.8
    -6 -8 1 3.7
    6 -8 -1 3.1
    -6 -8 1 -0.7
    -6 8 1 2.4
    -6 8 1 1.4
    6 8 -1 1.8
    -6 8 1 2.2
    -6 8 1 2.8
    6 8 -1 3.7
    6 8 -1 1.7
    -5 -8 1 1.9
    -5 -8 1 1.7
    -5 -8 1 -0.5
    5 -8 -1 0.6
    5 -8 -1 0.3
    5 8 -1 0.8
    5 8 -1 0.3
    5 8 -1 0.5
    -5 8 1 1.1
    -5 8 1 0.5
    -5 8 1 -0.3
    -5 8 1 1.3
    -4 -8 1 12.2
    -4 -8 1 16
    4 -8 -1 16.9
    4 -8 -1 14.4
    -4 -8 1 11.9
    -4 8 1 14.3
    -4 8 1 12.5
    4 8 -1 13.7
    4 8 -1 18.9
    -4 8 1 12.5
    4 8 -1 12.8
    -3 -8 1 63.89
    3 -8 -1 65.19
    3 -8 -1 61.79
    -3 -8 1 61.39
    3 -8 -1 62.09
    -3 -8 1 58.09
    -3 8 1 62.89
    -3 8 1 63.59
    3 8 -1 64.99
    3 8 -1 61.59
    -3 8 1 63.29
    3 8 -1 63.79
    2 -8 -1 7.9
    -2 -8 1 9.2
    2 -8 -1 8.2
    2 -8 -1 8.1
    -2 -8 1 9.9
    -2 -8 1 9.5
    -2 8 1 8.4
    -2 8 1 9.6
    -2 8 1 8
    2 8 -1 6.4
    2 8 -1 10.9
    2 8 -1 6.1
    -1 -8 1 1.4
    1 -8 -1 1.7
    1 -8 -1 2
    -1 -8 1 3.1
    1 -8 -1 1.6
    -1 -8 1 -0.5
    -1 8 1 1
    1 8 -1 2.1
    1 8 -1 2.6
    1 8 -1 2.1
    -1 8 1 0.5
    0 -8 1 2.5
    0 -8 1 2.4
    0 -8 -1 2.3
    0 -8 -1 1
    0 -8 1 1.4
    0 -8 -1 0.6
    0 8 -1 1.5
    0 8 1 2.4
    0 8 -1 1.1
    0 8 -1 2
    0 8 1 1.9
    0 8 1 2.3
    -1 -8 -1 11.6
    1 -8 1 13.9
    1 -8 1 12.6
    -1 -8 -1 14.1
    1 -8 1 11.3
    -1 -8 -1 15
    -1 8 -1 13.6
    1 8 1 16.4
    1 8 1 14
    -1 8 -1 13.4
    -1 8 -1 15.8
    1 8 1 11.3
    2 -8 1 0.4
    -2 -8 -1 1.7
    2 -8 1 1.1
    -2 -8 -1 1.3
    2 -8 1 0.4
    -2 -8 -1 -0.2
    2 8 1 1.9
    -2 8 -1 0.3
    -2 8 -1 1.7
    -2 8 -1 1
    2 8 1 -0.4
    2 8 1 1.3
    -3 -8 -1 1.7
    3 -8 1 3.8
    -3 -8 -1 1.3
    -3 -8 -1 2.4
    3 -8 1 2.4
    3 -8 1 2.7
    -3 8 -1 1.2
    3 8 1 5.6
    3 8 1 2.4
    -3 8 -1 2
    -3 8 -1 4.4
    3 8 1 2
    -4 -8 -1 13.7
    -4 -8 -1 14
    -4 -8 -1 11.6
    4 8 1 12.9
    4 8 1 12.1
    -4 8 -1 15.7
    4 8 1 16.4
    -4 8 -1 14.2
    -4 8 -1 12.1
    -5 -8 -1 8.6
    -5 -8 -1 10
    -5 -8 -1 10.1
    5 8 1 5.6
    -5 8 -1 9.6
    -5 8 -1 10.4
    5 8 1 7
    -5 8 -1 6.7
    5 8 1 9.6
    -6 -8 -1 33.7
    -6 -8 -1 41.6
    -6 -8 -1 36.3
    6 8 1 30.6
    6 8 1 37.3
    -6 8 -1 33.8
    -6 8 -1 34.9
    6 8 1 33.3
    -6 8 -1 37.6
    -6 8 -1 40.5
    -7 -8 -1 116.99
    -7 -8 -1 108.89
    -7 -8 -1 101.89
    7 8 1 104.49
    7 8 1 114.59
    -7 8 -1 118.49
    -7 8 -1 105.79
    7 8 1 105.19
    -8 -8 -1 7.1
    -8 -8 -1 5.8
    -8 -8 -1 8.9
    -8 8 -1 1
    8 8 1 7.2
    8 8 1 9.1
    8 8 1 7.3
    -8 8 -1 6.2
    -9 -8 -1 6.1
    -9 -8 -1 5.5
    -9 8 -1 3.4
    -9 8 -1 -1.7
    -10 -9 1 -1.3
    -10 9 1 -1.6
    -9 -9 1 9.6
    -9 -9 1 13.5
    -9 -9 1 12.9
    -9 9 1 15.9
    -9 9 1 11.8
    -9 9 1 16.4
    -9 9 1 16.4
    -8 -9 1 2.7
    -8 -9 1 5.7
    -8 -9 1 -3.2
    8 9 -1 4.6
    -8 9 1 0.4
    -8 9 1 -1.5
    -8 9 1 0.3
    8 9 -1 3.5
    8 9 -1 2.3
    -8 9 1 0.4
    -7 -9 1 6.1
    -7 -9 1 9.5
    -7 -9 1 4.2
    7 9 -1 10.7
    -7 9 1 8.7
    7 9 -1 5.2
    -7 9 1 9
    -7 9 1 8
    -7 9 1 6.3
    -6 -9 1 15.1
    6 -9 -1 18.3
    6 -9 -1 15.9
    -6 -9 1 12.4
    -6 -9 1 17.7
    -6 9 1 17.4
    -6 9 1 15.2
    -6 9 1 17.5
    6 9 -1 16.8
    -6 9 1 15.7
    6 9 -1 20.9
    6 9 -1 16.6
    -5 -9 1 9.1
    5 -9 -1 8.5
    5 -9 -1 8.9
    -5 -9 1 5
    -5 -9 1 10.4
    5 9 -1 12
    -5 9 1 8.2
    5 9 -1 7.5
    -5 9 1 8.5
    -5 9 1 8.6
    5 9 -1 7.5
    -4 -9 1 4.5
    4 -9 -1 4.5
    4 -9 -1 3.6
    -4 -9 1 2.7
    -4 -9 1 2.4
    4 9 -1 2.9
    -4 9 1 3.1
    -4 9 1 3.1
    -4 9 1 4
    4 9 -1 1.6
    4 9 -1 2.7
    -3 -9 1 118.29
    3 -9 -1 116.19
    3 -9 -1 113.89
    -3 -9 1 113.19
    3 -9 -1 111.89
    3 9 -1 122.39
    3 9 -1 111.29
    -3 9 1 113.89
    -3 9 1 112.49
    -3 9 1 111.99
    3 9 -1 101.09
    2 -9 -1 2.8
    -2 -9 1 5.2
    2 -9 -1 3.9
    -2 -9 1 2.2
    -2 -9 1 2.3
    2 -9 -1 2.5
    2 9 -1 4.7
    2 9 -1 4.6
    2 9 -1 1.9
    -2 9 1 3
    -2 9 1 2.5
    -2 9 1 0.8
    1 -9 -1 -0.7
    1 -9 -1 1.8
    1 -9 -1 1.5
    -1 -9 1 2
    -1 -9 1 2.3
    -1 -9 1 -0.3
    -1 9 1 -0.6
    1 9 -1 -0.7
    1 9 -1 0.4
    1 9 -1 2.2
    -1 9 1 0.1
    -1 9 1 0.4
    0 -9 -1 -1.1
    0 -9 1 0.1
    0 -9 -1 0.3
    0 -9 -1 0.3
    0 -9 1 -0.2
    0 -9 1 0.8
    0 9 1 0.6
    0 9 -1 0.6
    0 9 1 0.2
    0 9 -1 0.8
    0 9 1 1.2
    0 9 -1 0.5
    -1 -9 -1 121.19
    -1 -9 -1 130.49
    1 -9 1 128.09
    1 -9 1 124.69
    1 -9 1 122.69
    -1 -9 -1 123.99
    -1 9 -1 128.89
    1 9 1 127.09
    -1 9 -1 130.09
    -1 9 -1 132.69
    1 9 1 126.39
    1 9 1 126.89
    2 -9 1 539.45
    2 -9 1 544.95
    -2 -9 -1 546.25
    2 -9 1 539.55
    -2 -9 -1 540.95
    -2 -9 -1 541.25
    -2 9 -1 548.15
    -2 9 -1 542.65
    -2 9 -1 531.15
    2 9 1 519.95
    2 9 1 531.95
    2 9 1 525.25
    3 -9 1 7.9
    -3 -9 -1 10.6
    3 -9 1 9.4
    3 -9 1 10.5
    -3 -9 -1 11.4
    -3 -9 -1 9.8
    3 9 1 7.2
    3 9 1 9.3
    -3 9 -1 8
    3 9 1 9
    -3 9 -1 9.5
    -3 9 -1 12.4
    4 -9 1 3.2
    -4 -9 -1 1.6
    -4 -9 -1 2.4
    4 -9 1 2.9
    4 -9 1 3.4
    -4 -9 -1 1.8
    -4 9 -1 4.3
    4 9 1 2.9
    4 9 1 4.5
    -4 9 -1 2.6
    -4 9 -1 3.3
    4 9 1 3.3
    -5 -9 -1 3.8
    -5 -9 -1 4
    -5 -9 -1 4.1
    -5 9 -1 3.5
    5 9 1 6.2
    -5 9 -1 3
    5 9 1 3.4
    5 9 1 2.1
    -5 9 -1 2.3
    -6 -9 -1 7.5
    -6 -9 -1 2.9
    -6 -9 -1 6.7
    6 9 1 2.9
    -6 9 -1 4.7
    -6 9 -1 4.2
    6 9 1 3.4
    -6 9 -1 4.3
    -6 9 -1 2.9
    -7 -9 -1 2.3
    -7 -9 -1 -0.1
    -7 -9 -1 0.7
    7 9 1 3.2
    -7 9 -1 0.8
    7 9 1 1
    -7 9 -1 -1.9
    7 9 1 -0.5
    -8 -9 -1 5
    -8 -9 -1 2.1
    -8 -9 -1 3.5
    8 9 1 3.8
    8 9 1 2.7
    -8 9 -1 4
    -8 9 -1 7.9
    -9 -9 -1 9.3
    -9 -9 -1 -0.9
    -9 9 -1 3.3
    -9 9 -1 5.4
    -9 -10 1 2.8
    -9 -10 1 -2.3
    -9 10 1 2.9
    -9 10 1 7.3
    -9 10 1 5.7
    -8 -10 1 6.3
    -8 -10 1 0.5
    -8 -10 1 2.6
    -8 10 1 2.5
    -8 10 1 3.8
    -8 10 1 4.2
    8 10 -1 4.6
    8 10 -1 9.4
    -8 10 1 7
    8 10 -1 3.7
    -7 -10 1 -0.4
    -7 -10 1 3.6
    -7 -10 1 1.7
    7 10 -1 1.1
    -7 10 1 1.5
    7 10 -1 -0.5
    -7 10 1 3.2
    -7 10 1 3.4
    -7 10 1 1.6
    7 10 -1 -1.2
    6 -10 -1 19.1
    -6 -10 1 14
    6 -10 -1 16.7
    -6 -10 1 17.3
    -6 -10 1 15.2
    -6 10 1 20.1
    -6 10 1 18.2
    6 10 -1 18.3
    6 10 -1 19
    -6 10 1 17.5
    -6 10 1 18.5
    5 -10 -1 2.2
    -5 -10 1 1.6
    5 -10 -1 3.7
    -5 -10 1 2.1
    -5 -10 1 4.4
    5 10 -1 0.9
    -5 10 1 2.5
    -5 10 1 3.1
    -5 10 1 2.9
    5 10 -1 4.5
    5 10 -1 1
    -4 -10 1 379.86
    -4 -10 1 394.66
    4 -10 -1 384.86
    4 -10 -1 388.46
    4 -10 -1 397.86
    -4 -10 1 383.56
    4 10 -1 385.66
    4 10 -1 404.26
    -4 10 1 395.16
    4 10 -1 405.46
    -4 10 1 390.16
    -4 10 1 390.16
    -3 -10 1 270.37
    3 -10 -1 282.07
    3 -10 -1 284.87
    -3 -10 1 305.37
    -3 -10 1 283.07
    3 -10 -1 292.97
    3 10 -1 286.37
    -3 10 1 283.97
    3 10 -1 286.37
    -3 10 1 292.37
    -3 10 1 290.27
    3 10 -1 288.77
    -2 -10 1 101.69
    2 -10 -1 98.99
    2 -10 -1 98.59
    -2 -10 1 101.89
    -2 -10 1 99.39
    2 10 -1 99.39
    -2 10 1 99.39
    -2 10 1 98.99
    -2 10 1 101.49
    2 10 -1 100.89
    -1 -10 1 18.3
    -1 -10 1 18.3
    1 -10 -1 13.1
    1 -10 -1 16.6
    -1 -10 1 21
    1 10 -1 10.5
    1 10 -1 14.9
    1 10 -1 14.1
    -1 10 1 13.2
    -1 10 1 14.6
    -1 10 1 12.6
    0 -10 -1 111.69
    0 -10 -1 115.69
    0 -10 1 116.59
    0 -10 -1 110.29
    0 -10 1 116.39
    0 10 1 114.69
    0 10 1 112.59
    0 10 -1 117.29
    0 10 -1 120.39
    0 10 1 116.39
    0 10 -1 118.59
    -1 -10 -1 88.09
    -1 -10 -1 83.89
    1 -10 1 86.69
    -1 -10 -1 84.99
    1 -10 1 85.89
    1 -10 1 84.59
    1 10 1 85.29
    -1 10 -1 85.29
    -1 10 -1 83.79
    -1 10 -1 85.89
    1 10 1 84.39
    1 10 1 83.39
    -2 -10 -1 332.77
    2 -10 1 337.27
    2 -10 1 332.97
    2 -10 1 326.97
    -2 -10 -1 343.47
    -2 -10 -1 343.97
    2 10 1 348.97
    -2 10 -1 338.57
    2 10 1 329.47
    -2 10 -1 342.67
    2 10 1 339.27
    -2 10 -1 333.47
    3 -10 1 26.6
    -3 -10 -1 27.2
    3 -10 1 24.5
    -3 -10 -1 25.2
    3 -10 1 23.5
    -3 -10 -1 23.6
    3 10 1 28.7
    -3 10 -1 27.3
    3 10 1 33.9
    -3 10 -1 25
    -3 10 -1 27.3
    4 -10 1 19.9
    4 -10 1 17.3
    -4 -10 -1 17.5
    -4 -10 -1 20.8
    4 -10 1 18
    -4 -10 -1 18.6
    4 10 1 17.3
    -4 10 -1 20.8
    -4 10 -1 17.8
    4 10 1 9.1
    -4 10 -1 19.5
    4 10 1 19.5
    -5 -10 -1 4.7
    -5 -10 -1 4.7
    -5 -10 -1 2.4
    -5 10 -1 2.8
    -5 10 -1 2.9
    5 10 1 4.9
    5 10 1 0.8
    5 10 1 3.8
    -5 10 -1 4.4
    -6 -10 -1 60.09
    -6 -10 -1 64.99
    -6 -10 -1 62.89
    -6 10 -1 62.79
    -6 10 -1 60.79
    -6 10 -1 65.99
    6 10 1 68.89
    6 10 1 69.29
    6 10 1 61.29
    -7 -10 -1 0.6
    -7 -10 -1 0
    -7 -10 -1 2.2
    -7 10 -1 2.1
    7 10 1 -0.8
    7 10 1 -1.2
    -7 10 -1 1.2
    -7 10 -1 1.9
    7 10 1 1.7
    -7 10 -1 0.2
    -8 -10 -1 1.8
    -8 -10 -1 -1.5
    -8 -10 -1 4.6
    -8 10 -1 1.6
    8 10 1 0.2
    -8 10 -1 6.2
    -9 -10 -1 3.2
    -9 10 -1 2.3
    -9 -11 1 2.1
    -9 -11 1 -3.8
    -9 11 1 0.6
    -9 11 1 6.2
    -8 -11 1 -1.7
    -8 -11 1 0.2
    -8 -11 1 0
    -8 11 1 -1.5
    8 11 -1 2.4
    -8 11 1 2.9
    -8 11 1 3.2
    -8 11 1 1.2
    -7 -11 1 -0.3
    -7 -11 1 6.7
    -7 -11 1 7.9
    7 11 -1 1.6
    -7 11 1 3.1
    -7 11 1 1.8
    7 11 -1 5.8
    -7 11 1 7.2
    7 11 -1 5.5
    -7 11 1 6
    -6 -11 1 2
    -6 -11 1 -1.1
    -6 -11 1 -0.6
    6 -11 -1 -0.3
    6 11 -1 -5.9
    6 11 -1 0.4
    -6 11 1 2
    -6 11 1 0.9
    -6 11 1 0
    -6 11 1 0.4
    6 11 -1 4.8
    5 -11 -1 28.2
    -5 -11 1 28
    5 -11 -1 31.2
    -5 -11 1 22.5
    -5 -11 1 31.3
    5 11 -1 27.2
    -5 11 1 32.1
    5 11 -1 30.9
    -5 11 1 30.5
    5 11 -1 18.7
    -4 -11 1 196.38
    4 -11 -1 194.18
    4 -11 -1 195.58
    -4 -11 1 194.38
    4 -11 -1 195.78
    -4 -11 1 188.78
    -4 11 1 195.38
    -4 11 1 189.48
    4 11 -1 202.58
    4 11 -1 202.08
    4 11 -1 200.98
    -3 -11 1 433.86
    3 -11 -1 419.96
    -3 -11 1 423.96
    -3 -11 1 422.06
    3 -11 -1 439.16
    3 -11 -1 419.36
    -3 11 1 415.66
    -3 11 1 423.66
    3 11 -1 428.16
    3 11 -1 415.46
    -3 11 1 416.56
    3 11 -1 437.56
    -2 -11 1 24.2
    2 -11 -1 14.8
    -2 -11 1 15.3
    2 -11 -1 20.4
    -2 -11 1 19.4
    2 11 -1 22.4
    -2 11 1 19
    2 11 -1 22.7
    -2 11 1 18.5
    2 11 -1 22.3
    -2 11 1 21.6
    1 -11 -1 31
    1 -11 -1 28.5
    1 -11 -1 29.7
    -1 -11 1 30.6
    -1 -11 1 33.8
    -1 -11 1 32.4
    1 11 -1 29.7
    -1 11 1 29.4
    1 11 -1 33
    -1 11 1 30.7
    1 11 -1 29.8
    -1 11 1 27.5
    0 -11 -1 44.5
    0 -11 1 47.1
    0 -11 -1 45.5
    0 -11 1 43.9
    0 -11 -1 40
    0 -11 1 40.4
    0 11 1 41.8
    0 11 -1 42.2
    0 11 1 51.49
    0 11 1 42.1
    0 11 -1 44
    0 11 -1 45
    -1 -11 -1 48.6
    -1 -11 -1 53.09
    1 -11 1 45
    -1 -11 -1 52.59
    1 -11 1 49.9
    1 -11 1 51.29
    -1 11 -1 53.39
    1 11 1 51.29
    -1 11 -1 54.59
    -1 11 -1 50.19
    1 11 1 52.69
    1 11 1 50.99
    2 -11 1 24.1
    2 -11 1 21.4
    2 -11 1 20.2
    -2 -11 -1 24.4
    -2 -11 -1 25.2
    -2 -11 -1 27.7
    -2 11 -1 23
    2 11 1 23.4
    -2 11 -1 21.5
    -2 11 -1 23.9
    2 11 1 25.1
    -3 -11 -1 9.2
    3 -11 1 9
    3 -11 1 9.6
    3 -11 1 9.1
    -3 -11 -1 8
    -3 -11 -1 6.5
    -3 11 -1 7.8
    3 11 1 6.1
    -3 11 -1 8.8
    3 11 1 9.6
    3 11 1 6.4
    -3 11 -1 8.4
    -4 -11 -1 36.8
    -4 -11 -1 29.3
    4 -11 1 28.4
    4 -11 1 28.3
    -4 -11 -1 20.4
    4 -11 1 30.9
    -4 11 -1 32.5
    -4 11 -1 33
    4 11 1 30.9
    4 11 1 28.7
    4 11 1 30.9
    -4 11 -1 30.6
    -5 -11 -1 18.5
    -5 -11 -1 19.3
    -5 -11 -1 15.8
    -5 11 -1 19.4
    5 11 1 17.9
    5 11 1 19.9
    -5 11 -1 15.3
    -5 11 -1 17.3
    5 11 1 17.1
    -6 -11 -1 2.1
    -6 -11 -1 2.2
    -6 -11 -1 3.1
    -6 11 -1 1.1
    -6 11 -1 -1.5
    6 11 1 -1
    -6 11 -1 0.2
    6 11 1 -0.7
    6 11 1 2.2
    -7 -11 -1 7.1
    -7 -11 -1 8.7
    -7 -11 -1 10.5
    -7 11 -1 11.6
    7 11 1 9
    -7 11 -1 9.3
    7 11 1 11
    -7 11 -1 13.2
    -7 11 -1 11.2
    -8 -11 -1 0
    -8 -11 -1 9.9
    -8 11 -1 1.5
    -8 11 -1 5.2
    -9 -12 1 -1
    -9 12 1 -1.4
    -8 -12 1 -1.6
    -8 -12 1 -3.3
    -8 -12 1 5.5
    -8 12 1 1.9
    -8 12 1 0.3
    -8 12 1 -0.3
    -8 12 1 -0.4
    -7 -12 1 -2.8
    -7 -12 1 2.1
    -7 -12 1 -3.4
    7 12 -1 0.2
    7 12 -1 0.9
    -7 12 1 3.2
    -7 12 1 2.5
    -7 12 1 0.6
    7 12 -1 0.8
    6 -12 -1 8.9
    -6 -12 1 12.2
    -6 -12 1 9.3
    6 -12 -1 9.2
    6 12 -1 10.2
    -6 12 1 8.2
    -6 12 1 10.8
    -6 12 1 10.3
    6 12 -1 12.5
    6 12 -1 11.6
    -6 12 1 11.5
    -5 -12 1 10.1
    5 -12 -1 7.8
    5 -12 -1 10.9
    -5 -12 1 6.4
    -5 -12 1 9.7
    -5 12 1 10
    5 12 -1 6.5
    -5 12 1 10.3
    -5 12 1 9.2
    5 12 -1 7.5
    5 12 -1 8.6
    4 -12 -1 13.9
    -4 -12 1 9.6
    4 -12 -1 17.4
    -4 -12 1 13.6
    -4 -12 1 13.2
    4 -12 -1 14.9
    -4 12 1 13.4
    -4 12 1 13.9
    4 12 -1 12.1
    4 12 -1 13.9
    -4 12 1 11.5
    4 12 -1 16.7
    -3 -12 1 240.58
    -3 -12 1 245.68
    3 -12 -1 237.78
    3 -12 -1 246.68
    3 -12 -1 233.48
    -3 -12 1 238.38
    3 12 -1 255.07
    3 12 -1 248.88
    3 12 -1 242.28
    -3 12 1 237.48
    -3 12 1 244.18
    -2 -12 1 96.39
    -2 -12 1 97.39
    -2 -12 1 100.69
    2 -12 -1 98.49
    2 -12 -1 102.29
    2 12 -1 99.39
    -2 12 1 99.29
    -2 12 1 100.79
    2 12 -1 99.89
    -2 12 1 96.79
    2 12 -1 101.69
    -1 -12 1 15.8
    1 -12 -1 16.4
    -1 -12 1 16.8
    1 -12 -1 13.3
    1 -12 -1 19.1
    -1 -12 1 16.4
    1 12 -1 16.1
    -1 12 1 13.5
    -1 12 1 19.3
    1 12 -1 20.7
    1 12 -1 13.7
    -1 12 1 12.4
    0 -12 1 6.5
    0 -12 -1 7.1
    0 -12 -1 8.4
    0 -12 1 7.7
    0 -12 -1 6.4
    0 12 -1 9.1
    0 12 -1 6.5
    0 12 1 9.5
    0 12 1 8.3
    0 12 1 7.4
    0 12 -1 7.6
    -1 -12 -1 103.39
    -1 -12 -1 106.29
    1 -12 1 101.89
    1 -12 1 87.89
    1 -12 1 107.49
    -1 -12 -1 103.59
    1 12 1 101.59
    1 12 1 106.59
    1 12 1 106.49
    -1 12 -1 109.79
    -1 12 -1 107.99
    -1 12 -1 106.19
    2 -12 1 -0.2
    2 -12 1 0.9
    -2 -12 -1 -1
    2 -12 1 -0.4
    -2 -12 -1 2.6
    -2 -12 -1 -1
    2 12 1 -2.4
    2 12 1 0.6
    2 12 1 -2.2
    -2 12 -1 -0.2
    -2 12 -1 0.7
    -2 12 -1 -2.4
    3 -12 1 19.4
    -3 -12 -1 21.9
    -3 -12 -1 14.6
    3 -12 1 19.6
    3 -12 1 20.1
    -3 -12 -1 22.5
    -3 12 -1 20.7
    3 12 1 19.1
    3 12 1 17.9
    -3 12 -1 20.8
    -3 12 -1 17.5
    3 12 1 22.6
    4 -12 1 5.1
    4 -12 1 5.4
    -4 -12 -1 4.7
    -4 -12 -1 3.8
    -4 -12 -1 6.2
    4 -12 1 5.2
    4 12 1 5.1
    -4 12 -1 5
    4 12 1 2.9
    -4 12 -1 5.9
    4 12 1 0.6
    -4 12 -1 5.5
    -5 -12 -1 13.9
    -5 -12 -1 12.1
    -5 -12 -1 11.6
    5 12 1 9.2
    5 12 1 18.2
    -5 12 -1 14.9
    -5 12 -1 14.6
    5 12 1 16.9
    -5 12 -1 15.2
    -6 -12 -1 -5.2
    -6 -12 -1 -3.6
    -6 -12 -1 -1.6
    -6 12 -1 -1.3
    6 12 1 1.3
    -6 12 -1 -0.2
    6 12 1 1.8
    6 12 1 -5.3
    -6 12 -1 0
    -7 -12 -1 12.5
    -7 -12 -1 9.5
    -7 -12 -1 10.1
    -7 12 -1 7.7
    7 12 1 6.1
    -7 12 -1 11.5
    -7 12 -1 7.4
    -7 12 -1 7.8
    7 12 1 6.6
    -8 -12 -1 23.4
    -8 -12 -1 13.9
    -8 12 -1 25.8
    -8 12 -1 19.7
    -8 -13 1 9.6
    -8 -13 1 4.4
    -8 13 1 1.4
    -7 -13 1 -6
    -7 -13 1 -0.7
    -7 -13 1 -1.7
    7 13 -1 0.1
    -7 13 1 1.1
    -7 13 1 -0.5
    -7 13 1 -1.6
    -7 13 1 -0.9
    7 13 -1 0.9
    6 -13 -1 5.8
    -6 -13 1 1.8
    -6 -13 1 5.2
    6 -13 -1 5.9
    -6 -13 1 4.9
    6 13 -1 9.3
    -6 13 1 4.4
    6 13 -1 3.7
    6 13 -1 5.6
    -6 13 1 6.2
    -6 13 1 5.1
    5 -13 -1 6.3
    -5 -13 1 0.7
    -5 -13 1 4.9
    5 -13 -1 4
    -5 -13 1 6.4
    5 13 -1 8.8
    5 13 -1 3.1
    -5 13 1 3.9
    5 13 -1 2.5
    -5 13 1 3.3
    -5 13 1 3.7
    4 -13 -1 -0.7
    -4 -13 1 2.5
    4 -13 -1 0
    4 -13 -1 1.1
    -4 -13 1 -3.9
    -4 -13 1 -0.2
    4 13 -1 -1.4
    4 13 -1 0.2
    -4 13 1 2.5
    -4 13 1 0
    -4 13 1 -2.1
    -3 -13 1 4.8
    -3 -13 1 3.8
    3 -13 -1 2.4
    -3 -13 1 0.6
    3 -13 -1 4.1
    3 -13 -1 5.1
    3 13 -1 2
    3 13 -1 3.9
    3 13 -1 1
    -3 13 1 1.1
    -3 13 1 2
    -3 13 1 2.6
    2 -13 -1 91.89
    -2 -13 1 92.39
    -2 -13 1 89.29
    -2 -13 1 93.89
    2 -13 -1 91.19
    -2 13 1 87.99
    2 13 -1 87.79
    -2 13 1 93.39
    2 13 -1 89.99
    -2 13 1 90.09
    2 13 -1 92.69
    -1 -13 1 0.3
    -1 -13 1 1.5
    1 -13 -1 0.9
    1 -13 -1 0.1
    1 -13 -1 2.3
    -1 -13 1 1
    -1 13 1 -0.5
    1 13 -1 0.1
    1 13 -1 2.1
    -1 13 1 2.2
    -1 13 1 0.3
    1 13 -1 1.5
    0 -13 1 7.9
    0 -13 -1 8.7
    0 -13 -1 9.5
    0 -13 1 6.5
    0 -13 1 9.1
    0 -13 -1 8.1
    0 13 -1 9.7
    0 13 -1 11
    0 13 1 5.4
    0 13 1 6.1
    0 13 -1 8.1
    0 13 1 6.5
    1 -13 1 211.18
    -1 -13 -1 209.88
    1 -13 1 209.08
    -1 -13 -1 219.18
    -1 -13 -1 224.18
    1 13 1 217.08
    -1 13 -1 213.58
    1 13 1 212.88
    1 13 1 205.88
    -1 13 -1 212.98
    -1 13 -1 206.88
    -2 -13 -1 20.3
    2 -13 1 29.6
    2 -13 1 25.3
    -2 -13 -1 28.2
    -2 -13 -1 24.4
    2 -13 1 31.5
    -2 13 -1 30.3
    2 13 1 29
    -2 13 -1 29.7
    2 13 1 26.4
    -2 13 -1 30.8
    2 13 1 21.1
    3 -13 1 15
    -3 -13 -1 12.2
    -3 -13 -1 11.4
    3 -13 1 13
    3 -13 1 12.8
    -3 -13 -1 12.7
    3 13 1 11.8
    -3 13 -1 14.3
    3 13 1 13.1
    3 13 1 10
    -3 13 -1 13.2
    -3 13 -1 13.8
    -4 -13 -1 2.7
    4 -13 1 2.5
    -4 -13 -1 1.9
    -4 -13 -1 4.9
    4 -13 1 2.5
    4 -13 1 0.1
    -4 13 -1 2.3
    4 13 1 5
    4 13 1 1.3
    4 13 1 1.1
    -4 13 -1 5.3
    -4 13 -1 3.5
    -5 -13 -1 0.9
    5 -13 1 0.6
    -5 -13 -1 -0.4
    5 -13 1 0.9
    -5 -13 -1 -5.3
    -5 13 -1 -2.4
    5 13 1 4.4
    5 13 1 -1.3
    -5 13 -1 0
    5 13 1 0.7
    -5 13 -1 0.5
    -6 -13 -1 2
    -6 -13 -1 -0.1
    -6 -13 -1 0.1
    -6 13 -1 2.4
    -6 13 -1 -2.4
    -6 13 -1 1.5
    6 13 1 0.3
    6 13 1 -1.5
    6 13 1 -1.2
    -7 -13 -1 31.6
    -7 -13 -1 18.9
    -7 -13 -1 22.8
    -7 13 -1 21.8
    -7 13 -1 20.8
    -7 13 -1 22.3
    -7 13 -1 24.6
    -8 -13 -1 40.3
    -8 13 -1 40.1
    -8 -14 1 2.9
    -8 14 1 6.5
    -7 -14 1 2.8
    -7 -14 1 5.3
    -7 -14 1 10.2
    -7 14 1 3.7
    -7 14 1 1
    7 14 -1 4.7
    -7 14 1 4.7
    7 14 -1 -2.3
    -7 14 1 1.6
    -6 -14 1 3.7
    6 -14 -1 0.2
    -6 -14 1 3.2
    6 -14 -1 1.4
    -6 -14 1 -2.7
    6 14 -1 2.7
    6 14 -1 0.3
    -6 14 1 -2.6
    -6 14 1 0.6
    -6 14 1 1.2
    5 -14 -1 4.9
    -5 -14 1 2.3
    5 -14 -1 5.9
    -5 -14 1 6.3
    5 -14 -1 4.1
    -5 -14 1 3.7
    -5 14 1 5.3
    5 14 -1 7.9
    -5 14 1 4.9
    5 14 -1 2.1
    -5 14 1 6.8
    5 14 -1 1.3
    -4 -14 1 10.4
    4 -14 -1 18.7
    -4 -14 1 13.9
    4 -14 -1 11.9
    4 -14 -1 10.1
    -4 -14 1 8.5
    4 14 -1 12
    -4 14 1 9.2
    4 14 -1 11.1
    -4 14 1 9.5
    4 14 -1 10.6
    -4 14 1 10.4
    3 -14 -1 94.19
    3 -14 -1 87.09
    -3 -14 1 84.19
    -3 -14 1 86.29
    3 -14 -1 85.79
    3 14 -1 88.49
    -3 14 1 81.99
    -3 14 1 94.29
    3 14 -1 88.79
    3 14 -1 92.39
    -3 14 1 92.29
    2 -14 -1 17.7
    -2 -14 1 16
    -2 -14 1 19.6
    -2 -14 1 12
    2 -14 -1 11.7
    2 14 -1 15.9
    -2 14 1 15.5
    2 14 -1 11
    2 14 -1 11.5
    -2 14 1 9.1
    -2 14 1 19
    1 -14 -1 19.9
    1 -14 -1 20.1
    -1 -14 1 24.6
    1 -14 -1 24.1
    -1 -14 1 16.1
    -1 -14 1 20.4
    1 14 -1 20.1
    -1 14 1 12
    -1 14 1 16.1
    1 14 -1 14.9
    -1 14 1 17.5
    1 14 -1 20.4
    0 -14 1 87.09
    0 -14 1 84.19
    0 -14 -1 85.49
    0 -14 -1 83.29
    0 -14 -1 83.39
    0 -14 1 77.89
    0 14 1 81.69
    0 14 1 86.79
    0 14 -1 83.19
    0 14 1 80.09
    0 14 -1 82.39
    1 -14 1 3
    -1 -14 -1 -0.7
    1 -14 1 1.5
    -1 -14 -1 4.1
    -1 -14 -1 2.6
    1 -14 1 1.8
    1 14 1 0.6
    1 14 1 2.2
    -1 14 -1 4.5
    -1 14 -1 2.4
    1 14 1 -0.5
    -1 14 -1 1.7
    2 -14 1 4.9
    2 -14 1 1.6
    -2 -14 -1 2.2
    2 -14 1 1.4
    -2 -14 -1 3.7
    -2 -14 -1 5
    2 14 1 3.5
    -2 14 -1 4
    2 14 1 1.3
    2 14 1 2.8
    -2 14 -1 0.1
    -3 -14 -1 1.4
    3 -14 1 0.5
    3 -14 1 0.6
    -3 -14 -1 2.5
    -3 -14 -1 3.3
    3 -14 1 2.1
    3 14 1 1.9
    3 14 1 4.6
    -3 14 -1 2.7
    3 14 1 0.7
    -3 14 -1 2.2
    -3 14 -1 1.7
    -4 -14 -1 5.6
    4 -14 1 -0.4
    4 -14 1 5.5
    -4 -14 -1 -0.9
    -4 -14 -1 -0.9
    4 -14 1 1.8
    -4 14 -1 4.4
    -4 14 -1 2.8
    4 14 1 0.5
    4 14 1 3.3
    4 14 1 0.3
    -4 14 -1 1.4
    -5 -14 -1 6.3
    5 -14 1 6
    5 -14 1 6.8
    5 -14 1 5.3
    -5 -14 -1 -0.6
    -5 -14 -1 0
    5 14 1 3.8
    -5 14 -1 9.2
    5 14 1 6.6
    -5 14 -1 5.5
    -5 14 -1 5.7
    5 14 1 5.3
    -6 -14 -1 -5.5
    -6 -14 -1 5.9
    -6 -14 -1 5.1
    -6 14 -1 2.8
    -6 14 -1 5.6
    6 14 1 6.5
    -6 14 -1 4.4
    6 14 1 -1.6
    -7 -14 -1 2.3
    -7 -14 -1 -2.4
    -7 14 -1 -5.7
    -7 14 -1 2.3
    -7 14 -1 -3.8
    -7 14 -1 0
    -7 -15 1 -0.5
    -7 -15 1 8.5
    -7 15 1 4.9
    -6 -15 1 1.4
    6 -15 -1 1.6
    -6 -15 1 2.2
    -6 -15 1 5
    6 15 -1 -2
    -6 15 1 -0.1
    -6 15 1 -0.4
    -6 15 1 0.5
    6 15 -1 -4.1
    5 -15 -1 -0.2
    -5 -15 1 3.8
    -5 -15 1 1.9
    5 -15 -1 0.5
    -5 -15 1 8.8
    5 15 -1 7.2
    -5 15 1 2.9
    -5 15 1 2.4
    5 15 -1 -0.5
    -5 15 1 -0.1
    5 15 -1 1.8
    -4 -15 1 6.3
    4 -15 -1 3.6
    -4 -15 1 -0.3
    -4 -15 1 2.2
    4 -15 -1 1.8
    4 -15 -1 1.7
    4 15 -1 2.1
    -4 15 1 -0.2
    4 15 -1 4.6
    -4 15 1 -0.9
    -4 15 1 1.6
    4 15 -1 -1.3
    -3 -15 1 4.1
    3 -15 -1 1.6
    -3 -15 1 2.6
    3 -15 -1 3.1
    3 -15 -1 6.2
    -3 -15 1 -0.7
    -3 15 1 5
    3 15 -1 2.2
    -3 15 1 2
    3 15 -1 -2.3
    -3 15 1 5.2
    3 15 -1 -1.9
    -2 -15 1 43.9
    2 -15 -1 35.6
    2 -15 -1 39.2
    -2 -15 1 40.5
    -2 -15 1 36.8
    2 15 -1 35
    2 15 -1 28.1
    -2 15 1 40.7
    -2 15 1 35.5
    -2 15 1 33
    2 15 -1 38
    -1 -15 1 256.57
    1 -15 -1 248.28
    1 -15 -1 265.77
    -1 -15 1 247.58
    1 -15 -1 249.68
    -1 -15 1 245.28
    -1 15 1 238.48
    1 15 -1 260.77
    1 15 -1 255.87
    -1 15 1 266.17
    -1 15 1 244.78
    1 15 -1 262.37
    0 -15 1 20.3
    0 -15 1 24
    0 -15 -1 24.3
    0 -15 -1 17.6
    0 -15 1 26.7
    0 -15 -1 23.9
    0 15 1 18
    0 15 1 22.9
    0 15 -1 18.6
    0 15 -1 21
    0 15 1 17.6
    0 15 -1 24.6
    1 -15 1 4.2
    1 -15 1 3.2
    -1 -15 -1 3.1
    1 -15 1 1.4
    -1 -15 -1 5
    -1 -15 -1 2.5
    -1 15 -1 4.8
    -1 15 -1 4.2
    -1 15 -1 4.1
    1 15 1 3.7
    1 15 1 1.1
    1 15 1 6
    -2 -15 -1 0.8
    2 -15 1 2.9
    2 -15 1 0.3
    -2 -15 -1 -0.5
    2 -15 1 0.7
    -2 -15 -1 -1.8
    2 15 1 1.6
    -2 15 -1 -0.1
    2 15 1 -0.1
    -2 15 -1 0.3
    -2 15 -1 2.8
    3 -15 1 10.3
    3 -15 1 8.5
    3 -15 1 10.2
    -3 -15 -1 11.9
    -3 -15 -1 13.5
    3 15 1 14
    3 15 1 17.6
    3 15 1 7.7
    -3 15 -1 11.6
    -3 15 -1 9.3
    -3 15 -1 10.1
    4 -15 1 4.3
    -4 -15 -1 1.2
    4 -15 1 -1.3
    -4 -15 -1 -1.8
    4 -15 1 -0.9
    -4 -15 -1 1.8
    -4 15 -1 -0.1
    4 15 1 -2.5
    4 15 1 1
    4 15 1 2
    -4 15 -1 3.2
    -4 15 -1 1.1
    5 -15 1 -2
    -5 -15 -1 -3.5
    5 -15 1 -0.1
    5 -15 1 4.1
    -5 -15 -1 -1.2
    -5 -15 -1 -5.7
    -5 15 -1 -0.3
    5 15 1 1.6
    -5 15 -1 2.5
    -5 15 -1 3.5
    5 15 1 0.2
    -6 -15 -1 9.1
    -6 -15 -1 9.7
    -6 -15 -1 9.7
    -6 15 -1 7.7
    -6 15 -1 7.1
    -6 15 -1 13.8
    6 15 1 12.3
    6 15 1 6.1
    -7 -15 -1 -1.7
    -7 15 -1 1.3
    -7 15 -1 -2.7
    -7 -16 1 10.6
    -6 -16 1 7.2
    6 -16 -1 22.5
    -6 -16 1 12.9
    -6 -16 1 19.6
    -6 16 1 18.8
    -6 16 1 15.6
    -6 16 1 23
    6 16 -1 20.7
    6 16 -1 16.5
    5 -16 -1 1.5
    -5 -16 1 -0.1
    5 -16 -1 2.6
    -5 -16 1 2.8
    -5 -16 1 5.9
    -5 16 1 -5.4
    -5 16 1 2.8
    5 16 -1 -0.6
    5 16 -1 -1.2
    -5 16 1 0
    -4 -16 1 -2.5
    4 -16 -1 -2.9
    4 -16 -1 -2.5
    -4 -16 1 -0.9
    -4 -16 1 1.7
    4 -16 -1 1.1
    4 16 -1 2.6
    4 16 -1 1.1
    4 16 -1 -1.2
    -4 16 1 -1.4
    -4 16 1 -0.7
    -3 -16 1 0.7
    3 -16 -1 6.2
    3 -16 -1 3.6
    -3 -16 1 0.8
    -3 -16 1 4.7
    3 -16 -1 7.3
    -3 16 1 3.7
    3 16 -1 6.8
    3 16 -1 4.9
    -3 16 1 6.5
    -3 16 1 7.9
    3 16 -1 8.4
    2 -16 -1 56.49
    2 -16 -1 47.3
    -2 -16 1 49.6
    -2 -16 1 52.99
    -2 -16 1 47
    -2 16 1 43.6
    -2 16 1 42.3
    2 16 -1 42.1
    2 16 -1 50.09
    2 16 -1 54.79
    -2 16 1 50.89
    1 -16 -1 25.2
    1 -16 -1 29.3
    -1 -16 1 37.8
    -1 -16 1 30.6
    1 -16 -1 26.8
    -1 -16 1 29.7
    -1 16 1 33.8
    1 16 -1 36.3
    1 16 -1 35.9
    1 16 -1 28.9
    -1 16 1 32.5
    -1 16 1 24.7
    0 -16 -1 0
    0 -16 1 1
    0 -16 -1 1.3
    0 -16 -1 -1.9
    0 -16 1 -2.7
    0 -16 1 1.4
    0 16 -1 -5.8
    0 16 -1 0.9
    0 16 1 1
    0 16 1 -2.4
    0 16 -1 1.4
    0 16 1 -1.6
    1 -16 1 21.5
    1 -16 1 22.2
    -1 -16 -1 26.5
    1 -16 1 18.9
    -1 -16 -1 21.3
    -1 -16 -1 23.1
    -1 16 -1 26.4
    1 16 1 25
    -1 16 -1 19.6
    1 16 1 16.9
    -1 16 -1 17.6
    1 16 1 24.4
    -2 -16 -1 5.1
    -2 -16 -1 8.8
    2 -16 1 5.6
    -2 -16 -1 2.4
    2 -16 1 7.9
    2 -16 1 2.4
    -2 16 -1 5.9
    2 16 1 3.6
    -2 16 -1 6.4
    2 16 1 0.5
    2 16 1 6.3
    -2 16 -1 3.2
    3 -16 1 13.7
    3 -16 1 13.2
    3 -16 1 12.8
    -3 -16 -1 10
    -3 -16 -1 18.7
    -3 -16 -1 5.2
    -3 16 -1 13.1
    -3 16 -1 7.9
    3 16 1 5.5
    -3 16 -1 10.5
    3 16 1 12.6
    3 16 1 17.1
    -4 -16 -1 19
    4 -16 1 18.4
    -4 -16 -1 14.5
    4 -16 1 9.6
    -4 -16 -1 14.8
    4 -16 1 12.3
    4 16 1 11.5
    -4 16 -1 13.6
    -4 16 -1 9.8
    4 16 1 13
    4 16 1 12.9
    -4 16 -1 15.1
    -5 -16 -1 -1.3
    5 -16 1 1.7
    5 -16 1 1
    -5 -16 -1 -0.5
    -5 16 -1 1.2
    -5 16 -1 0.6
    5 16 1 0.6
    5 16 1 -1.1
    -5 16 -1 -4.6
    -6 -16 -1 -0.4
    -6 -16 -1 0.2
    -6 16 -1 1
    -6 16 -1 6
    6 16 1 1.7
    6 -17 -1 39.2
    -6 -17 1 43.5
    -6 -17 1 45.2
    6 17 -1 51.09
    -5 -17 1 -1.6
    -5 -17 1 -9.1
    -5 -17 1 -4.8
    5 -17 -1 0.8
    5 -17 -1 0
    -5 17 1 -1.8
    5 17 -1 2.9
    -5 17 1 2.1
    -5 17 1 0.2
    5 17 -1 -2
    -4 -17 1 4.4
    -4 -17 1 6.7
    -4 -17 1 3.2
    4 -17 -1 0
    4 17 -1 3.8
    -4 17 1 2.4
    4 17 -1 -2.7
    -4 17 1 -1.2
    -4 17 1 -0.7
    3 -17 -1 12.5
    3 -17 -1 9.4
    -3 -17 1 6.5
    3 -17 -1 11.7
    -3 -17 1 12.6
    -3 -17 1 12.6
    -3 17 1 9.1
    3 17 -1 12.8
    -3 17 1 8.8
    3 17 -1 9.2
    -3 17 1 3.9
    2 -17 -1 3
    -2 -17 1 0.8
    2 -17 -1 -0.3
    -2 -17 1 0.4
    2 -17 -1 -1.3
    -2 -17 1 0
    2 17 -1 3.1
    -2 17 1 4.8
    2 17 -1 2.6
    2 17 -1 3.6
    -2 17 1 0.1
    -2 17 1 3.9
    -1 -17 1 214.18
    -1 -17 1 206.28
    1 -17 -1 206.78
    1 -17 -1 167.38
    -1 -17 1 209.38
    1 -17 -1 189.98
    1 17 -1 211.98
    -1 17 1 203.38
    -1 17 1 205.28
    1 17 -1 208.08
    1 17 -1 202.68
    -1 17 1 200.28
    0 -17 -1 19.3
    0 -17 -1 21.2
    0 -17 -1 23.2
    0 -17 1 20.2
    0 -17 1 18.1
    0 -17 1 19.5
    0 17 1 14.1
    0 17 1 16.4
    0 17 -1 20.2
    0 17 1 19.4
    0 17 -1 16.9
    0 17 -1 19.1
    1 -17 1 4.5
    -1 -17 -1 4.3
    1 -17 1 0.7
    1 -17 1 0.8
    -1 -17 -1 3.1
    -1 -17 -1 5.2
    1 17 1 4.4
    1 17 1 3.1
    -1 17 -1 2.5
    1 17 1 -0.7
    -1 17 -1 -1.2
    -1 17 -1 1.6
    2 -17 1 10
    2 -17 1 9.8
    -2 -17 -1 9.9
    2 -17 1 11.6
    -2 -17 -1 17.1
    -2 -17 -1 4.2
    2 17 1 6.9
    2 17 1 15.4
    2 17 1 11.3
    -2 17 -1 8
    -2 17 -1 10
    -2 17 -1 15.4
    3 -17 1 4.5
    3 -17 1 1
    -3 -17 -1 10.9
    3 -17 1 7.4
    -3 -17 -1 2.7
    -3 -17 -1 3.4
    3 17 1 4.9
    -3 17 -1 7.4
    -3 17 -1 -0.2
    -3 17 -1 6.9
    3 17 1 3.5
    3 17 1 2.6
    -4 -17 -1 76.79
    -4 -17 -1 74.89
    -4 -17 -1 78.39
    4 -17 1 88.79
    4 -17 1 81.19
    4 17 1 78.49
    -4 17 -1 73.69
    -4 17 -1 81.09
    4 17 1 85.19
    -4 17 -1 79.69
    -5 -17 -1 15.9
    5 -17 1 8.3
    5 -17 1 9
    -5 -17 -1 13.5
    -5 -17 -1 9.4
    -5 17 -1 4.6
    5 17 1 7.8
    -5 17 -1 8.6
    -5 17 -1 10.2
    5 17 1 7.1
    -6 -17 -1 -2.6
    -5 -18 1 27.8
    -5 -18 1 19.9
    -5 -18 1 33.8
    5 18 -1 37.6
    5 18 -1 32.9
    4 -18 -1 17.8
    -4 -18 1 20.8
    -4 -18 1 17.9
    -4 -18 1 22.7
    4 18 -1 20
    4 18 -1 14.6
    -4 18 1 12.7
    -4 18 1 14.4
    -3 -18 1 -7.4
    3 -18 -1 -1.8
    3 -18 -1 2.6
    -3 -18 1 2.7
    -3 -18 1 -3.2
    3 18 -1 4.5
    -3 18 1 0.5
    3 18 -1 5
    -3 18 1 -3.4
    -3 18 1 -4.6
    2 -18 -1 55.69
    -2 -18 1 65.89
    2 -18 -1 47.3
    -2 -18 1 77.89
    -2 -18 1 50.69
    2 -18 -1 59.99
    -2 18 1 57.39
    2 18 -1 56.69
    -2 18 1 52.59
    2 18 -1 64.59
    -2 18 1 61.39
    2 18 -1 70.49
    1 -18 -1 3
    -1 -18 1 1.5
    -1 -18 1 0.9
    1 -18 -1 1.2
    1 -18 -1 2.5
    -1 -18 1 1.1
    -1 18 1 1.3
    -1 18 1 -1.8
    -1 18 1 2.3
    1 18 -1 -1.1
    1 18 -1 -0.5
    1 18 -1 -8.5
    0 -18 -1 6.3
    0 -18 1 5.8
    0 -18 -1 3.7
    0 -18 1 3.4
    0 -18 1 4.5
    0 -18 -1 4
    0 18 -1 1.2
    0 18 1 7.9
    0 18 -1 2.6
    0 18 -1 6.4
    0 18 1 1.1
    0 18 1 2.5
    1 -18 1 4.5
    -1 -18 -1 1.2
    -1 -18 -1 2.2
    -1 -18 -1 4.4
    1 -18 1 0.7
    1 -18 1 1.8
    1 18 1 1.3
    -1 18 -1 4
    1 18 1 1
    -1 18 -1 1.1
    1 18 1 -1.9
    -1 18 -1 -5.3
    2 -18 1 1.2
    2 -18 1 -1.1
    -2 -18 -1 1.2
    -2 -18 -1 -0.2
    -2 -18 -1 2.5
    -2 18 -1 0.6
    2 18 1 1.5
    -2 18 -1 -0.5
    2 18 1 4.4
    -2 18 -1 -0.9
    2 18 1 -3.4
    -3 -18 -1 0.3
    -3 -18 -1 -0.2
    3 -18 1 -0.3
    -3 -18 -1 3.4
    3 -18 1 -3.2
    -3 18 -1 5.4
    -3 18 -1 1
    3 18 1 1.2
    -3 18 -1 -0.4
    -4 -18 -1 -2.9
    4 -18 1 6.5
    -4 -18 -1 7.2
    -4 -18 -1 -0.7
    -4 18 -1 -2.9
    -4 18 -1 -1.7
    4 18 1 -0.6
    4 18 1 -10.2
    5 -18 1 -3
    -5 -18 -1 1.2
    5 -18 1 -0.4
    5 18 1 0.8
    -5 18 -1 9.6
    -4 -19 1 -1.1
    4 -19 -1 -0.8
    -4 -19 1 -1.9
    4 19 -1 -2.8
    4 19 -1 -3
    -3 -19 1 3.7
    -3 -19 1 -4.1
    3 -19 -1 -1.8
    -3 -19 1 11.2
    3 19 -1 -8.5
    -3 19 1 2
    3 19 -1 -0.4
    -3 19 1 1.5
    2 -19 -1 3.7
    -2 -19 1 0
    -2 -19 1 0.9
    -2 -19 1 4.2
    -2 19 1 4.4
    -2 19 1 -2.9
    2 19 -1 0.1
    2 19 -1 -5.2
    -1 -19 1 12.1
    -1 -19 1 1.6
    1 -19 -1 3.6
    -1 -19 1 5.4
    -1 19 1 2.6
    -1 19 1 5.4
    1 19 -1 7.9
    -1 19 1 4.6
    1 19 -1 3.8
    0 -19 -1 30.6
    0 -19 -1 20.4
    0 -19 1 36.6
    0 -19 -1 27.2
    0 19 -1 36.8
    0 19 1 25.6
    0 19 1 27.6
    0 19 -1 29.3
    0 19 -1 24.9
    0 19 1 28.6
    1 -19 1 5.1
    -1 -19 -1 0.3
    -1 -19 -1 2.4
    -1 -19 -1 -0.9
    -1 19 -1 0.5
    -1 19 -1 -3.1
    -1 19 -1 1.9
    1 19 1 1.7
    1 19 1 -3.4
    1 19 1 -4
    -2 -19 -1 8.5
    -2 -19 -1 6.4
    -2 -19 -1 4.8
    2 -19 1 -2.3
    2 19 1 -1.3
    -2 19 -1 -4.4
    2 19 1 -2.3
    -2 19 -1 0
    -3 -19 -1 11.3
    -3 -19 -1 10.2
    3 -19 1 9.2
    -3 -19 -1 15.2
    -3 19 -1 13.6
    -3 19 -1 21.9
    3 19 1 24.2
    3 19 1 9.7
    -4 -19 -1 24.2
    4 -19 1 32.4
    -4 -19 -1 19.5
    -4 -19 -1 23.2
    -4 19 -1 23
    4 19 1 13.5
    -3 -20 1 5.6
    -3 -20 1 2.6
    3 -20 -1 -2
    3 20 -1 6.9
    -2 -20 1 17.6
    2 -20 -1 15.6
    2 20 -1 16.9
    -2 20 1 12.7
    -2 20 1 13.4
    -1 -20 1 5.2
    1 -20 -1 5.2
    -1 20 1 7.2
    -1 20 1 5.3
    1 20 -1 8.2
    0 -20 -1 -2.7
    0 -20 1 0
    0 20 1 3.8
    0 20 1 9.3
    0 20 -1 1.8
    -1 -20 -1 11.1
    1 -20 1 1
    1 20 1 7.5
    -1 20 -1 2.3
    -2 -20 -1 -0.5
    2 -20 1 -3
    -2 -20 -1 -2.2
    2 20 1 0.1
    -2 20 -1 0.8
    3 -20 1 29.7
    -3 -20 -1 25.9
    -3 -20 -1 35
    -3 20 -1 16.8
    3 20 1 25.1
    -11 0 2 5.1
    -10 0 2 5.7
    10 0 -2 3.6
    -10 0 2 -0.4
    10 0 -2 3.4
    -9 0 2 2.8
    9 0 -2 -3
    9 0 -2 -0.6
    -9 0 2 0.5
    -9 0 2 1.1
    9 0 -2 -0.5
    -8 0 2 -2
    -8 0 2 1.3
    -8 0 2 0.2
    8 0 -2 1.5
    8 0 -2 2.7
    8 0 -2 1.5
    7 0 -2 2.1
    7 0 -2 0.2
    -7 0 2 1
    -7 0 2 -1.3
    -7 0 2 0.2
    7 0 -2 1.1
    6 0 -2 88.69
    6 0 -2 93.59
    6 0 -2 96.99
    -6 0 2 98.69
    -6 0 2 95.79
    -6 0 2 95.89
    5 0 -2 -0.3
    -5 0 2 -0.2
    5 0 -2 0.1
    5 0 -2 1.6
    -5 0 2 -0.4
    -5 0 2 0.7
    4 0 -2 338.37
    -4 0 2 345.17
    4 0 -2 338.87
    -4 0 2 338.37
    -4 0 2 338.07
    4 0 -2 346.97
    3 0 -2 0.2
    -3 0 2 0.1
    -3 0 2 -0.2
    -3 0 2 0.1
    3 0 -2 0.4
    -2 0 2 8688.53
    -2 0 2 9999
    2 0 -2 8796.72
    -2 0 2 9336.27
    2 0 -2 9819.12
    2 0 -2 9593.84
    -1 0 2 -0.2
    1 0 -2 -0.4
    -1 0 2 0.1
    1 0 -2 0.3
    -1 0 2 -0.2
    1 0 -2 -0.4
    0 0 -2 75.99
    0 0 -2 78.19
    0 0 -2 75.69
    0 0 2 76.69
    0 0 2 77.19
    1 0 2 0.1
    1 0 2 0.2
    -1 0 -2 0.7
    2 0 2 28.7
    -2 0 -2 25.5
    -2 0 -2 26.1
    2 0 2 28.7
    -2 0 -2 26.6
    -3 0 -2 0.4
    3 0 2 -0.1
    -3 0 -2 -0.2
    -3 0 -2 -0.3
    -4 0 -2 5.4
    4 0 2 5.4
    -4 0 -2 5.6
    4 0 2 5.4
    -4 0 -2 4.3
    -5 0 -2 0.8
    -5 0 -2 0.5
    -5 0 -2 -0.2
    -6 0 -2 88.19
    -6 0 -2 82.39
    -6 0 -2 88.59
    -7 0 -2 0.5
    -7 0 -2 0.1
    -7 0 -2 0.3
    -8 0 -2 184.68
    -8 0 -2 178.78
    -8 0 -2 172.28
    -9 0 -2 -1.4
    -9 0 -2 -1.2
    -10 0 -2 3.1
    -10 0 -2 1.4
    -10 0 -2 -1.2
    -11 -1 2 18.3
    11 1 -2 19.2
    -11 1 2 15.4
    -10 -1 2 4.4
    10 -1 -2 5.7
    10 -1 -2 4
    -10 -1 2 -1.5
    -10 -1 2 5.3
    -10 1 2 4.3
    -10 1 2 9.9
    -10 1 2 3.1
    10 1 -2 9.6
    10 1 -2 4.3
    9 -1 -2 -1.6
    -9 -1 2 3.3
    -9 -1 2 2.7
    9 -1 -2 2.3
    -9 -1 2 0.1
    -9 1 2 0.4
    -9 1 2 0.5
    9 1 -2 -1.3
    9 1 -2 1
    -9 1 2 1.8
    9 1 -2 -1
    -8 -1 2 23.9
    -8 -1 2 20.7
    8 -1 -2 17.9
    8 -1 -2 20.3
    8 -1 -2 22.8
    -8 -1 2 24.6
    8 1 -2 26.6
    -8 1 2 22.8
    -8 1 2 25.7
    -8 1 2 27
    8 1 -2 21.9
    8 1 -2 22.8
    7 -1 -2 57.79
    -7 -1 2 55.49
    7 -1 -2 57.09
    7 -1 -2 57.49
    -7 -1 2 54.99
    -7 -1 2 54.79
    -7 1 2 57.59
    7 1 -2 55.29
    7 1 -2 54.59
    7 1 -2 56.19
    -7 1 2 60.69
    -7 1 2 56.89
    -6 -1 2 30
    6 -1 -2 27.7
    -6 -1 2 30.2
    6 -1 -2 34.7
    -6 -1 2 28.9
    6 -1 -2 27.5
    6 1 -2 31.3
    -6 1 2 28.8
    6 1 -2 25.7
    6 1 -2 27.2
    -6 1 2 32.1
    -6 1 2 28.2
    5 -1 -2 36.6
    -5 -1 2 34.5
    -5 -1 2 34.7
    5 -1 -2 35
    5 -1 -2 39.3
    -5 -1 2 29.2
    5 1 -2 32.3
    5 1 -2 34.5
    -5 1 2 35
    -5 1 2 32.9
    5 1 -2 34.6
    -5 1 2 33
    -4 -1 2 4.4
    4 -1 -2 3.2
    -4 -1 2 2.6
    4 -1 -2 3.6
    -4 -1 2 2.4
    4 -1 -2 3.5
    4 1 -2 3.8
    -4 1 2 3.3
    -4 1 2 2.5
    4 1 -2 2.5
    3 -1 -2 0.5
    -3 -1 2 0.4
    3 -1 -2 0.1
    -3 -1 2 -0.5
    -3 -1 2 0.1
    3 1 -2 0.3
    3 1 -2 0.4
    -3 1 2 -0.7
    -3 1 2 0.8
    3 1 -2 0.3
    -3 1 2 0.2
    -2 -1 2 6144.59
    -2 -1 2 6163.48
    2 -1 -2 5964.3
    2 -1 -2 6020.3
    -2 -1 2 5706.13
    2 -1 -2 6011.7
    2 1 -2 6106.19
    2 1 -2 5659.13
    2 1 -2 6018.9
    -2 1 2 5697.93
    -2 1 2 5465.85
    -2 1 2 5820.42
    -1 -1 2 788.72
    1 -1 -2 772.92
    -1 -1 2 778.82
    1 -1 -2 779.52
    1 -1 -2 801.52
    -1 -1 2 774.22
    -1 1 2 782.32
    1 1 -2 786.52
    -1 1 2 798.42
    -1 1 2 773.92
    1 1 -2 773.42
    1 1 -2 774.82
    0 -1 2 193.48
    0 -1 -2 192.28
    0 -1 -2 194.48
    0 -1 2 197.18
    0 1 -2 196.28
    0 1 2 190.58
    0 1 -2 184.48
    0 1 -2 195.48
    0 1 2 191.78
    -1 -1 -2 -0.1
    -1 -1 -2 0.4
    1 -1 2 0.1
    -1 -1 -2 0.2
    -1 1 -2 0.6
    -1 1 -2 -0.3
    1 1 2 -0.2
    -1 1 -2 0
    1 1 2 0.2
    2 -1 2 9.3
    2 -1 2 10.3
    -2 -1 -2 9.8
    -2 -1 -2 10.1
    -2 -1 -2 10.7
    2 1 2 9.6
    2 1 2 11
    2 1 2 10.5
    -2 1 -2 10.4
    -2 1 -2 10.8
    -3 -1 -2 315.77
    -3 -1 -2 302.87
    -3 -1 -2 313.97
    -3 1 -2 312.97
    3 1 2 315.77
    -3 1 -2 300.77
    3 1 2 299.87
    3 1 2 313.07
    -3 1 -2 317.57
    -4 -1 -2 46.5
    -4 -1 -2 44.6
    -4 -1 -2 45.2
    4 1 2 43.6
    -4 1 -2 49
    -4 1 -2 43.8
    -4 1 -2 45.3
    4 1 2 45.3
    4 1 2 46.3
    -5 -1 -2 43.5
    -5 -1 -2 41
    -5 -1 -2 43
    -5 1 -2 42.1
    5 1 2 42.1
    -5 1 -2 41.8
    -5 1 -2 42.6
    5 1 2 40.5
    -6 -1 -2 12.2
    -6 -1 -2 12.7
    -6 -1 -2 10.8
    6 1 2 10.8
    6 1 2 11
    -6 1 -2 11.2
    -6 1 -2 11.3
    -6 1 -2 10.7
    -7 -1 -2 2
    -7 -1 -2 1.9
    -7 -1 -2 3.3
    -7 1 -2 2.4
    -7 1 -2 1.8
    -7 1 -2 2.2
    -8 -1 -2 46
    -8 -1 -2 49.8
    -8 -1 -2 46.1
    -8 1 -2 49.5
    -8 1 -2 48
    -8 1 -2 49.1
    -9 -1 -2 2.8
    -9 -1 -2 3.4
    -9 -1 -2 4.7
    -9 1 -2 3.2
    -9 1 -2 5.8
    -9 1 -2 2.8
    -10 -1 -2 17.8
    -10 -1 -2 15.5
    -10 1 -2 7.6
    -10 1 -2 10.7
    -11 -2 2 -5.1
    -11 2 2 -3.5
    11 2 -2 4.5
    -10 -2 2 0.7
    -10 -2 2 -0.2
    -10 -2 2 -0.7
    10 2 -2 -1.8
    10 2 -2 -6.1
    -10 2 2 0.9
    -10 2 2 -2.4
    -10 2 2 1.9
    -9 -2 2 1.9
    -9 -2 2 5.2
    9 -2 -2 5.8
    -9 -2 2 0.3
    9 -2 -2 4.9
    -9 2 2 4.1
    9 2 -2 3.9
    9 2 -2 2.6
    -9 2 2 4.7
    9 2 -2 9.5
    -9 2 2 4.3
    8 -2 -2 0.2
    -8 -2 2 5.3
    8 -2 -2 1.2
    -8 -2 2 0.2
    -8 -2 2 0.8
    8 2 -2 1.2
    -8 2 2 0.2
    -8 2 2 0.5
    8 2 -2 2.1
    8 2 -2 -0.5
    -8 2 2 0.7
    7 -2 -2 8.4
    -7 -2 2 6.9
    -7 -2 2 7.6
    7 -2 -2 7.6
    -7 -2 2 6.3
    -7 2 2 6.1
    -7 2 2 8.2
    7 2 -2 8.4
    7 2 -2 5.1
    -7 2 2 5.6
    7 2 -2 8.2
    6 -2 -2 86.09
    -6 -2 2 88.39
    -6 -2 2 81.49
    -6 -2 2 88.99
    6 -2 -2 87.39
    6 -2 -2 92.69
    -6 2 2 90.69
    -6 2 2 88.49
    6 2 -2 84.29
    6 2 -2 82.69
    -6 2 2 92.79
    6 2 -2 91.49
    -5 -2 2 15.7
    -5 -2 2 14
    5 -2 -2 14
    5 -2 -2 13.2
    5 -2 -2 13.5
    -5 -2 2 13.6
    -5 2 2 14.5
    -5 2 2 14.7
    5 2 -2 15.4
    5 2 -2 14
    5 2 -2 18
    -5 2 2 13.6
    4 -2 -2 57.19
    -4 -2 2 55.49
    -4 -2 2 55.59
    4 -2 -2 55.69
    4 -2 -2 57.59
    -4 -2 2 56.29
    -4 2 2 57.39
    4 2 -2 54.39
    4 2 -2 60.19
    -4 2 2 58.79
    -4 2 2 58.09
    -3 -2 2 92.79
    -3 -2 2 89.19
    3 -2 -2 94.39
    -3 -2 2 90.99
    3 -2 -2 93.09
    3 2 -2 89.49
    -3 2 2 93.39
    -3 2 2 90.69
    3 2 -2 83.29
    3 2 -2 90.49
    -3 2 2 92.39
    -2 -2 2 6127.99
    2 -2 -2 6227.38
    -2 -2 2 5968.9
    2 -2 -2 6208.68
    -2 -2 2 6009.3
    -2 2 2 5823.02
    2 2 -2 5828.12
    -2 2 2 5922.11
    2 2 -2 6074.39
    2 2 -2 6367.36
    1 -2 -2 189.28
    -1 -2 2 185.18
    -1 -2 2 194.68
    -1 2 2 196.58
    1 2 -2 192.58
    1 2 -2 191.78
    -1 2 2 195.28
    1 2 -2 188.78
    0 -2 2 80.79
    0 -2 -2 78.99
    0 -2 -2 82.99
    0 -2 2 80.69
    0 2 2 81.59
    0 2 -2 79.79
    0 2 -2 80.09
    0 2 2 83.29
    0 2 2 82.69
    0 2 -2 86.59
    -1 -2 -2 31.2
    -1 -2 -2 31.1
    -1 -2 -2 30.6
    1 -2 2 30.6
    1 -2 2 32.1
    1 -2 2 30.4
    -1 2 -2 32.3
    -1 2 -2 33.4
    1 2 2 30
    -1 2 -2 32.3
    1 2 2 31
    -2 -2 -2 6.9
    -2 -2 -2 6.2
    -2 -2 -2 9.2
    -2 2 -2 8.5
    -2 2 -2 7.4
    2 2 2 8.4
    2 2 2 7.8
    -2 2 -2 8.6
    2 2 2 6.5
    -3 -2 -2 62.59
    -3 -2 -2 62.89
    -3 -2 -2 63.99
    -3 2 -2 61.09
    -3 2 -2 60.59
    -3 2 -2 59.69
    3 2 2 63.69
    3 2 2 59.09
    -3 2 -2 62.79
    3 2 2 63.99
    -4 -2 -2 10.3
    -4 -2 -2 12.3
    -4 -2 -2 13.2
    -4 2 -2 11.1
    4 2 2 11.2
    4 2 2 12.6
    -4 2 -2 11.3
    4 2 2 11.2
    -5 -2 -2 43.7
    -5 -2 -2 44.5
    -5 -2 -2 42.2
    -5 2 -2 43.3
    5 2 2 38.3
    -5 2 -2 43.1
    5 2 2 43
    5 2 2 44.4
    -5 2 -2 42.2
    -6 -2 -2 0.4
    -6 -2 -2 -0.4
    -6 -2 -2 0.8
    -6 2 -2 0.1
    -6 2 -2 0.2
    6 2 2 0.8
    -6 2 -2 0.9
    6 2 2 0.8
    6 2 2 0.4
    -7 -2 -2 191.68
    -7 -2 -2 198.98
    -7 -2 -2 149.09
    7 2 2 186.68
    -7 2 -2 188.68
    -7 2 -2 191.98
    7 2 2 188.88
    -7 2 -2 190.18
    -8 -2 -2 1.6
    -8 -2 -2 3.1
    -8 -2 -2 1.6
    -8 2 -2 2.6
    -8 2 -2 4.3
    -8 2 -2 5.9
    -9 -2 -2 36.5
    -9 -2 -2 35
    -9 -2 -2 41.4
    -9 2 -2 34.1
    -9 2 -2 33.2
    -10 -2 -2 -3
    -10 -2 -2 3.8
    -10 2 -2 1.6
    -10 2 -2 2.6
    -11 -3 2 -1.9
    11 3 -2 6.6
    -10 -3 2 3.5
    -10 -3 2 2.2
    -10 -3 2 1.5
    -10 3 2 5.9
    -10 3 2 -0.5
    -10 3 2 5
    10 3 -2 6.1
    -10 3 2 -1.5
    -9 -3 2 0.2
    9 -3 -2 0.8
    -9 -3 2 -3.4
    -9 -3 2 2.7
    9 3 -2 1.5
    -9 3 2 1.3
    -9 3 2 2.5
    -9 3 2 2.2
    9 3 -2 -0.3
    9 3 -2 1
    -8 -3 2 6.8
    8 -3 -2 5.4
    -8 -3 2 5.5
    -8 -3 2 8.1
    8 -3 -2 8.2
    8 3 -2 5.2
    8 3 -2 4.9
    -8 3 2 8.7
    -8 3 2 6.7
    8 3 -2 5.4
    -8 3 2 8.6
    7 -3 -2 4.5
    7 -3 -2 3.4
    -7 -3 2 3.3
    -7 -3 2 2.5
    -7 -3 2 7.3
    -7 3 2 4.5
    -7 3 2 3.3
    7 3 -2 2.8
    -7 3 2 3.1
    7 3 -2 3.4
    7 3 -2 4.4
    -6 -3 2 70.69
    -6 -3 2 68.69
    -6 -3 2 68.89
    6 -3 -2 62.09
    6 -3 -2 69.39
    -6 3 2 67.59
    -6 3 2 69.29
    6 3 -2 66.59
    -6 3 2 64.49
    6 3 -2 63.69
    6 3 -2 65.29
    -5 -3 2 129.89
    -5 -3 2 127.89
    5 -3 -2 133.19
    -5 -3 2 129.09
    5 -3 -2 123.89
    -5 3 2 130.09
    5 3 -2 126.79
    -5 3 2 131.09
    -5 3 2 128.09
    5 3 -2 129.69
    -4 -3 2 102.49
    4 -3 -2 99.49
    4 -3 -2 105.39
    -4 -3 2 106.09
    -4 -3 2 102.19
    4 3 -2 105.09
    -4 3 2 99.49
    4 3 -2 103.49
    -4 3 2 98.59
    4 3 -2 100.39
    -4 3 2 98.89
    -3 -3 2 526.85
    -3 -3 2 499.55
    3 -3 -2 482.65
    -3 -3 2 514.25
    3 -3 -2 522.25
    -3 3 2 532.55
    3 3 -2 508.25
    -3 3 2 527.15
    3 3 -2 520.85
    3 3 -2 516.45
    2 -3 -2 3.8
    -2 -3 2 5.6
    -2 -3 2 4.8
    2 3 -2 7
    2 3 -2 8.1
    -2 3 2 5.6
    -2 3 2 8.2
    2 3 -2 7.1
    1 -3 -2 62.89
    -1 -3 2 61.19
    1 -3 -2 65.59
    -1 -3 2 63.89
    -1 -3 2 60.99
    1 -3 -2 67.49
    1 3 -2 60.89
    -1 3 2 62.59
    -1 3 2 63.19
    0 -3 2 1.8
    0 -3 -2 1.3
    0 -3 2 1.6
    0 -3 -2 1.9
    0 -3 -2 2.2
    0 3 -2 1.8
    0 3 -2 1.5
    0 3 2 1.6
    0 3 2 1.5
    0 3 -2 1.2
    0 3 2 2.1
    -1 -3 -2 0.6
    1 -3 2 0.1
    1 -3 2 0.5
    -1 -3 -2 0.4
    -1 -3 -2 0.4
    1 -3 2 0.3
    -1 3 -2 0.5
    -1 3 -2 0.7
    1 3 2 -0.5
    1 3 2 0
    1 3 2 0.7
    -1 3 -2 0.3
    -2 -3 -2 425.96
    -2 -3 -2 403.76
    -2 -3 -2 436.46
    -2 3 -2 438.56
    -2 3 -2 412.36
    2 3 2 412.36
    -2 3 -2 428.76
    2 3 2 430.06
    -3 -3 -2 1.5
    -3 -3 -2 3
    -3 -3 -2 4.5
    3 3 2 2.4
    -3 3 -2 5.1
    3 3 2 2.8
    3 3 2 2.9
    -4 -3 -2 460.25
    -4 -3 -2 449.26
    -4 -3 -2 462.25
    4 3 2 464.75
    -4 3 -2 465.45
    -4 3 -2 455.35
    4 3 2 468.95
    4 3 2 463.85
    -5 -3 -2 56.59
    -5 -3 -2 54.59
    -5 -3 -2 56.39
    5 3 2 62.99
    -5 3 -2 57.59
    -5 3 -2 52.29
    5 3 2 47.2
    5 3 2 62.09
    -6 -3 -2 7.1
    -6 -3 -2 3.1
    -6 -3 -2 6.7
    6 3 2 4.9
    6 3 2 6.4
    6 3 2 7.4
    -6 3 -2 6.1
    -6 3 -2 8.2
    -7 -3 -2 287.27
    -7 -3 -2 296.27
    -7 -3 -2 288.77
    7 3 2 285.87
    7 3 2 293.87
    -7 3 -2 287.17
    -7 3 -2 302.17
    7 3 2 280.47
    -8 -3 -2 3.9
    -8 -3 -2 13.8
    -8 -3 -2 10.6
    8 3 2 13.3
    -8 3 -2 9.4
    8 3 2 13.2
    -8 3 -2 10.4
    -9 -3 -2 12.3
    -9 -3 -2 11.5
    -9 -3 -2 14.6
    -9 3 -2 12
    -9 3 -2 13.1
    -10 -3 -2 9.8
    -10 -3 -2 8.3
    -10 3 -2 7.1
    -10 3 -2 10.5
    -10 -4 2 13
    -10 -4 2 13.5
    -10 -4 2 7.3
    -10 4 2 8.5
    -10 4 2 14.3
    10 4 -2 9
    10 4 -2 17.7
    -10 4 2 11.5
    -9 -4 2 4.7
    -9 -4 2 2.6
    -9 -4 2 -0.2
    -9 4 2 1
    9 4 -2 3.9
    9 4 -2 3.9
    9 4 -2 3.9
    -9 4 2 2.4
    -9 4 2 2.6
    -8 -4 2 0.7
    8 -4 -2 1
    -8 -4 2 0.3
    -8 -4 2 1.6
    -8 4 2 -0.5
    8 4 -2 -1.5
    8 4 -2 -2.8
    -8 4 2 1.2
    8 4 -2 -1.9
    -8 4 2 0.1
    -7 -4 2 0.1
    7 -4 -2 1.7
    7 -4 -2 1
    -7 -4 2 0.1
    -7 -4 2 0.6
    7 4 -2 0.9
    -7 4 2 -0.6
    7 4 -2 1.8
    -7 4 2 2.3
    7 4 -2 -0.5
    -7 4 2 -0.1
    6 -4 -2 20.3
    -6 -4 2 27.5
    -6 -4 2 24.9
    -6 -4 2 22.5
    6 -4 -2 23.4
    6 4 -2 25.2
    6 4 -2 19.4
    -6 4 2 23
    6 4 -2 25.3
    -6 4 2 21.5
    -6 4 2 25.6
    -5 -4 2 357.46
    5 -4 -2 380.36
    -5 -4 2 375.46
    -5 -4 2 358.76
    5 -4 -2 369.36
    -5 4 2 359.66
    -5 4 2 371.46
    -5 4 2 372.56
    5 4 -2 367.96
    5 4 -2 359.96
    -4 -4 2 47.4
    4 -4 -2 49
    4 -4 -2 47
    -4 -4 2 44.4
    -4 -4 2 46.4
    4 4 -2 44.2
    -4 4 2 47.6
    4 4 -2 47.6
    4 4 -2 47.4
    -4 4 2 46.2
    -4 4 2 45.1
    -3 -4 2 5.1
    -3 -4 2 5.6
    3 -4 -2 6.4
    3 -4 -2 5.9
    -3 -4 2 6
    3 4 -2 6.2
    3 4 -2 6.5
    -3 4 2 5.5
    -3 4 2 5.7
    3 4 -2 5.7
    2 -4 -2 7.7
    -2 -4 2 6.9
    -2 -4 2 8.6
    -2 -4 2 5.4
    2 4 -2 4.5
    2 4 -2 5.2
    2 4 -2 7.7
    -2 4 2 6.2
    -2 4 2 8.1
    1 -4 -2 1123.49
    1 -4 -2 1177.68
    1 -4 -2 1165.98
    -1 -4 2 1149.98
    -1 -4 2 1163.98
    -1 -4 2 1128.09
    1 4 -2 1143.09
    -1 4 2 1178.98
    -1 4 2 1102.49
    1 4 -2 1174.98
    -1 4 2 1152.88
    0 -4 2 56.49
    0 -4 -2 57.09
    0 -4 -2 57.29
    0 -4 2 55.99
    0 -4 -2 55.99
    0 4 -2 58.09
    0 4 2 54.79
    0 4 -2 56.09
    0 4 -2 51.39
    0 4 2 54.09
    -1 -4 -2 91.29
    -1 -4 -2 86.19
    1 -4 2 89.59
    1 -4 2 88.09
    1 -4 2 92.89
    -1 -4 -2 91.19
    1 4 2 89.99
    -1 4 -2 92.09
    1 4 2 93.79
    -1 4 -2 92.29
    -1 4 -2 89.59
    1 4 2 92.39
    2 -4 2 8.5
    -2 -4 -2 6.3
    2 -4 2 8.6
    -2 -4 -2 7.7
    2 -4 2 8
    -2 -4 -2 6
    2 4 2 7.3
    -2 4 -2 7.1
    -2 4 -2 8.3
    -2 4 -2 8.5
    2 4 2 8
    -3 -4 -2 1.3
    -3 -4 -2 1.1
    -3 4 -2 1.9
    -3 4 -2 1
    -3 4 -2 1.5
    3 4 2 2.4
    3 4 2 1.1
    3 4 2 1.3
    -4 -4 -2 51.79
    -4 -4 -2 53.79
    -4 -4 -2 52.09
    4 4 2 50.59
    -4 4 -2 48.9
    4 4 2 49.7
    4 4 2 50.79
    -5 -4 -2 92.29
    -5 -4 -2 97.29
    -5 -4 -2 94.59
    -5 4 -2 95.99
    5 4 2 92.69
    -5 4 -2 93.39
    5 4 2 97.69
    5 4 2 95.69
    -6 -4 -2 7.3
    -6 -4 -2 10.1
    -6 -4 -2 10.5
    -6 4 -2 10.4
    6 4 2 10.4
    -6 4 -2 8.6
    6 4 2 10.6
    6 4 2 11
    -7 -4 -2 96.79
    -7 -4 -2 96.39
    -7 -4 -2 101.99
    -7 4 -2 98.49
    -7 4 -2 96.39
    7 4 2 97.99
    7 4 2 97.39
    7 4 2 97.19
    -8 -4 -2 3.5
    -8 -4 -2 5.4
    -8 -4 -2 -1.9
    8 4 2 -1.2
    -8 4 -2 1.1
    -8 4 -2 -2.2
    8 4 2 -2.9
    -9 -4 -2 19.4
    -9 -4 -2 18.5
    -9 -4 -2 22.6
    -9 4 -2 21.3
    9 4 2 13.9
    9 4 2 22.1
    -9 4 -2 21.5
    -10 -4 -2 3.8
    -10 4 -2 -1.4
    -10 4 -2 -2.6
    -10 -5 2 4.8
    -10 -5 2 8.4
    -10 5 2 5.7
    -10 5 2 3.7
    -10 5 2 7.9
    -10 5 2 9.8
    10 5 -2 2
    10 5 -2 5.2
    -9 -5 2 1.5
    -9 -5 2 -2.6
    -9 -5 2 0
    -9 5 2 1.1
    -9 5 2 3
    9 5 -2 1.9
    9 5 -2 -3.8
    -9 5 2 -2
    -9 5 2 0.5
    9 5 -2 1
    8 -5 -2 10.9
    -8 -5 2 10.7
    8 -5 -2 11.1
    -8 -5 2 11.6
    -8 5 2 11.6
    -8 5 2 10.8
    -8 5 2 9.8
    8 5 -2 10
    8 5 -2 8
    8 5 -2 10.6
    -8 5 2 8.5
    -7 -5 2 23.4
    -7 -5 2 29.3
    -7 -5 2 29.5
    7 -5 -2 25
    7 -5 -2 24
    7 5 -2 21.7
    7 5 -2 28.3
    7 5 -2 24
    -7 5 2 24.5
    -7 5 2 22.7
    -7 5 2 21.2
    -7 5 2 22.6
    6 -5 -2 -0.4
    -6 -5 2 2.2
    -6 -5 2 1.6
    6 -5 -2 1
    -6 -5 2 -0.5
    -6 5 2 -0.3
    6 5 -2 -0.8
    -6 5 2 0.1
    6 5 -2 0.4
    -6 5 2 0
    -6 5 2 1.3
    -5 -5 2 48.4
    5 -5 -2 48.9
    5 -5 -2 46.7
    -5 -5 2 42.8
    -5 -5 2 44.3
    5 5 -2 40.3
    5 5 -2 51.29
    -5 5 2 46.6
    5 5 -2 48.1
    -5 5 2 45.8
    -5 5 2 44.5
    -5 5 2 44.8
    -4 -5 2 345.57
    4 -5 -2 343.37
    -4 -5 2 342.97
    4 -5 -2 342.47
    -4 -5 2 331.87
    4 5 -2 340.97
    -4 5 2 339.67
    -4 5 2 338.97
    -4 5 2 338.87
    -4 5 2 330.87
    4 5 -2 341.17
    4 5 -2 334.37
    3 -5 -2 118.89
    -3 -5 2 114.89
    3 -5 -2 117.09
    -3 -5 2 124.29
    -3 -5 2 120.49
    -3 5 2 117.59
    -3 5 2 120.99
    3 5 -2 119.49
    3 5 -2 116.29
    -2 -5 2 3.6
    -2 -5 2 3.6
    2 -5 -2 2.6
    -2 -5 2 3.4
    2 -5 -2 3.8
    2 5 -2 3.7
    2 5 -2 4.1
    -2 5 2 3.1
    2 5 -2 2.4
    -2 5 2 5
    -2 5 2 5.3
    1 -5 -2 20.6
    -1 -5 2 20.4
    -1 -5 2 20.1
    1 -5 -2 19.8
    1 -5 -2 20.1
    1 5 -2 20.7
    -1 5 2 19.3
    1 5 -2 19.3
    1 5 -2 23.4
    -1 5 2 19.3
    -1 5 2 19.2
    0 -5 -2 527.85
    0 -5 -2 534.35
    0 -5 -2 532.75
    0 -5 2 518.25
    0 -5 2 522.85
    0 5 2 529.35
    0 5 -2 528.05
    0 5 -2 541.45
    0 5 2 534.65
    0 5 -2 525.55
    0 5 2 524.35
    1 -5 2 103.99
    -1 -5 -2 100.79
    1 -5 2 99.79
    1 -5 2 101.79
    -1 -5 -2 107.29
    -1 -5 -2 99.59
    1 5 2 104.49
    1 5 2 101.29
    -1 5 -2 106.09
    1 5 2 103.59
    -1 5 -2 100.99
    -2 -5 -2 12
    -2 -5 -2 10.1
    2 -5 2 11.9
    -2 -5 -2 11.5
    2 -5 2 10.9
    2 -5 2 12.5
    -2 5 -2 11.6
    -2 5 -2 9.4
    2 5 2 11.5
    -2 5 -2 10.3
    2 5 2 10.9
    -3 -5 -2 49.8
    -3 -5 -2 53.29
    -3 -5 -2 52.09
    3 5 2 55.59
    -3 5 -2 52.79
    3 5 2 53.99
    -3 5 -2 54.99
    -3 5 -2 52.89
    -4 -5 -2 2.7
    -4 -5 -2 4.1
    -4 -5 -2 3.8
    -4 5 -2 3
    4 5 2 5.1
    4 5 2 3.7
    4 5 2 4.2
    -5 -5 -2 186.08
    -5 -5 -2 190.68
    -5 -5 -2 190.28
    5 5 2 187.38
    5 5 2 185.98
    -5 5 -2 189.78
    5 5 2 183.28
    -6 -5 -2 3.6
    -6 -5 -2 2.1
    -6 -5 -2 2.8
    6 5 2 2.5
    -6 5 -2 3.3
    6 5 2 2.5
    -6 5 -2 4.1
    6 5 2 3.8
    -7 -5 -2 91.09
    -7 -5 -2 89.29
    -7 -5 -2 86.79
    -7 5 -2 86.39
    7 5 2 87.49
    -7 5 -2 84.59
    7 5 2 89.39
    7 5 2 85.19
    -8 -5 -2 8
    -8 -5 -2 4.3
    -8 -5 -2 6.1
    8 5 2 6.3
    -8 5 -2 -1.2
    -8 5 -2 2.3
    8 5 2 3.3
    8 5 2 2.9
    -9 -5 -2 12.5
    -9 -5 -2 10.5
    -9 -5 -2 9.6
    9 5 2 7.4
    -9 5 -2 3
    -9 5 -2 6.2
    -10 -5 -2 3.1
    -10 5 -2 -7.7
    -10 5 -2 -0.5
    10 5 2 3.1
    -10 -6 2 0.4
    -10 -6 2 1.2
    -10 6 2 2.7
    10 6 -2 9.1
    -10 6 2 0.9
    -9 -6 2 -1.5
    -9 -6 2 -0.9
    -9 -6 2 0.3
    9 6 -2 1.8
    9 6 -2 -0.8
    9 6 -2 -0.9
    -9 6 2 1.4
    -9 6 2 0.5
    -9 6 2 -1.5
    -9 6 2 -0.7
    -8 -6 2 12.4
    -8 -6 2 8.4
    -8 -6 2 10
    -8 6 2 8.2
    -8 6 2 12
    8 6 -2 14.5
    -8 6 2 8.2
    -8 6 2 7.3
    8 6 -2 9.8
    8 6 -2 9.2
    -7 -6 2 17.2
    -7 -6 2 20.2
    7 -6 -2 16.4
    7 -6 -2 17.1
    -7 -6 2 19.7
    -7 6 2 21
    -7 6 2 19.3
    -7 6 2 19.4
    7 6 -2 17.1
    -7 6 2 22.1
    7 6 -2 20
    7 6 -2 12.2
    -6 -6 2 9.9
    6 -6 -2 12.1
    -6 -6 2 12.9
    6 -6 -2 12
    -6 -6 2 15.4
    6 6 -2 12.8
    6 6 -2 11.7
    -6 6 2 11.9
    6 6 -2 18.1
    -6 6 2 9.5
    -6 6 2 13.1
    -6 6 2 12.1
    -5 -6 2 2.3
    -5 -6 2 0.9
    5 -6 -2 1.2
    -5 -6 2 1.6
    -5 6 2 -0.1
    -5 6 2 -0.5
    -5 6 2 -0.2
    5 6 -2 1.8
    5 6 -2 -0.6
    5 6 -2 3.2
    -5 6 2 1.3
    -4 -6 2 710.63
    4 -6 -2 723.83
    -4 -6 2 714.93
    4 -6 -2 705.33
    -4 -6 2 695.13
    -4 6 2 718.43
    4 6 -2 706.43
    4 6 -2 700.33
    -4 6 2 702.23
    4 6 -2 722.83
    -4 6 2 691.93
    -4 6 2 695.13
    -3 -6 2 13.7
    -3 -6 2 15
    3 -6 -2 15.4
    3 -6 -2 15.9
    -3 -6 2 17
    -3 6 2 18.4
    -3 6 2 15.5
    3 6 -2 16.4
    3 6 -2 15.3
    -3 6 2 16.4
    3 6 -2 16.5
    2 -6 -2 69.39
    2 -6 -2 67.99
    -2 -6 2 68.49
    -2 -6 2 71.79
    -2 -6 2 68.69
    2 6 -2 65.79
    2 6 -2 72.19
    -2 6 2 72.49
    2 6 -2 69.89
    -2 6 2 65.29
    -2 6 2 68.79
    1 -6 -2 1.2
    -1 -6 2 0.2
    -1 -6 2 -0.4
    1 -6 -2 0.3
    -1 -6 2 -0.6
    1 -6 -2 1
    -1 6 2 0.3
    -1 6 2 0.2
    1 6 -2 -0.4
    1 6 -2 -0.2
    -1 6 2 1.1
    1 6 -2 2
    0 -6 -2 4
    0 -6 2 5.8
    0 -6 -2 4
    0 -6 -2 3.8
    0 -6 2 5.5
    0 6 2 4
    0 6 2 6.3
    0 6 -2 5.2
    0 6 -2 6
    0 6 2 5.4
    0 6 -2 4.7
    -1 -6 -2 787.02
    1 -6 2 782.12
    -1 -6 -2 761.22
    -1 -6 -2 747.33
    1 -6 2 760.82
    1 -6 2 780.62
    1 6 2 787.52
    -1 6 -2 776.52
    1 6 2 729.73
    -1 6 -2 767.22
    -1 6 -2 754.42
    1 6 2 743.03
    -2 -6 -2 0.3
    -2 -6 -2 0.3
    -2 -6 -2 1.2
    2 -6 2 0.7
    2 -6 2 -0.2
    2 -6 2 0.4
    -2 6 -2 0.1
    2 6 2 1.2
    2 6 2 0.1
    -2 6 -2 1
    -2 6 -2 0.3
    2 6 2 0.6
    -3 -6 -2 0.5
    3 -6 2 0.4
    -3 -6 -2 1
    -3 -6 -2 0.6
    -3 6 -2 0.6
    3 6 2 0.8
    -3 6 -2 1.1
    3 6 2 0
    3 6 2 -0.6
    -3 6 -2 0
    -4 -6 -2 3.5
    -4 -6 -2 3.4
    -4 -6 -2 4.4
    -4 6 -2 4.1
    -4 6 -2 2.3
    4 6 2 1.9
    4 6 2 3.4
    4 6 2 1
    -4 6 -2 3.7
    -5 -6 -2 75.69
    -5 -6 -2 81.59
    -5 -6 -2 84.49
    -5 6 -2 82.59
    5 6 2 84.99
    5 6 2 75.39
    5 6 2 77.39
    -5 6 -2 75.89
    -6 -6 -2 4
    -6 -6 -2 4.6
    -6 -6 -2 2.7
    6 6 2 5.9
    -6 6 -2 3.9
    6 6 2 5.3
    -6 6 -2 5
    6 6 2 5.9
    -7 -6 -2 1.4
    -7 -6 -2 0.4
    -7 -6 -2 1
    -7 6 -2 -1.4
    7 6 2 1.4
    -7 6 -2 -2.7
    7 6 2 0.1
    7 6 2 1.3
    -8 -6 -2 15.3
    -8 -6 -2 9.5
    -8 -6 -2 8.7
    -8 6 -2 15.7
    8 6 2 8.4
    8 6 2 8.8
    -8 6 -2 7.1
    8 6 2 9.2
    -9 -6 -2 6.6
    -9 -6 -2 12.6
    -9 -6 -2 5.6
    -9 6 -2 2.3
    9 6 2 4.2
    -9 6 -2 7.9
    -10 -7 2 2.4
    -10 -7 2 -1.1
    -10 7 2 0.5
    -10 7 2 0.6
    -9 -7 2 16.6
    -9 -7 2 20.5
    -9 -7 2 15
    9 7 -2 12.2
    9 7 -2 22.3
    -9 7 2 16.2
    -9 7 2 13.3
    -9 7 2 19.3
    9 7 -2 22.5
    -9 7 2 17.1
    -8 -7 2 3.4
    -8 -7 2 4.6
    -8 -7 2 0
    -8 7 2 1.6
    8 7 -2 3.1
    -8 7 2 2.3
    -8 7 2 2.3
    8 7 -2 2.7
    -8 7 2 6
    8 7 -2 4
    -7 -7 2 47.2
    7 -7 -2 42.6
    -7 -7 2 44.2
    -7 -7 2 36.3
    7 -7 -2 42.3
    -7 7 2 39.8
    -7 7 2 43.1
    7 7 -2 46.4
    7 7 -2 40.1
    -7 7 2 41.5
    -7 7 2 43.4
    -6 -7 2 86.89
    6 -7 -2 95.79
    6 -7 -2 95.89
    -6 -7 2 96.29
    -6 -7 2 97.39
    6 7 -2 98.39
    6 7 -2 89.89
    -6 7 2 87.49
    -6 7 2 98.49
    -6 7 2 94.59
    6 7 -2 98.39
    5 -7 -2 236.98
    -5 -7 2 237.18
    5 -7 -2 236.88
    -5 -7 2 234.08
    -5 -7 2 240.98
    5 7 -2 237.38
    5 7 -2 232.38
    5 7 -2 225.48
    -5 7 2 237.68
    -5 7 2 227.18
    -5 7 2 233.58
    -5 7 2 235.58
    4 -7 -2 104.89
    -4 -7 2 102.69
    4 -7 -2 104.59
    -4 -7 2 108.59
    -4 -7 2 104.49
    -4 7 2 100.89
    4 7 -2 102.49
    -4 7 2 104.09
    -4 7 2 108.39
    -4 7 2 101.79
    4 7 -2 108.79
    4 7 -2 107.89
    -3 -7 2 -0.6
    3 -7 -2 -0.3
    -3 -7 2 2.9
    3 -7 -2 0.3
    -3 -7 2 0.5
    -3 7 2 -0.1
    -3 7 2 0
    -3 7 2 -1
    3 7 -2 0.3
    3 7 -2 -1.8
    3 7 -2 1.4
    -2 -7 2 32.1
    -2 -7 2 32.8
    2 -7 -2 35.3
    -2 -7 2 33.5
    2 -7 -2 33.2
    -2 7 2 33.6
    -2 7 2 33.6
    2 7 -2 38.1
    2 7 -2 46.2
    2 7 -2 33.1
    1 -7 -2 670.03
    1 -7 -2 658.93
    1 -7 -2 653.83
    -1 -7 2 644.04
    -1 -7 2 652.03
    -1 -7 2 648.14
    -1 7 2 652.23
    1 7 -2 647.04
    -1 7 2 653.53
    1 7 -2 625.84
    -1 7 2 656.63
    1 7 -2 653.73
    0 -7 2 1578.64
    0 -7 -2 1622.44
    0 -7 -2 1587.24
    0 -7 -2 1583.84
    0 -7 2 1584.74
    0 7 2 1557.94
    0 7 -2 1589.74
    0 7 2 1562.04
    0 7 2 1578.84
    0 7 -2 1624.44
    0 7 -2 1557.34
    -1 -7 -2 1030.7
    1 -7 2 1031.8
    -1 -7 -2 1051.39
    -1 -7 -2 1025.1
    1 -7 2 1022
    1 -7 2 1034.5
    -1 7 -2 1053.69
    1 7 2 1064.99
    1 7 2 1051.09
    -1 7 -2 1024.8
    -1 7 -2 1064.19
    1 7 2 1045.8
    2 -7 2 22.3
    2 -7 2 22.7
    -2 -7 -2 22.4
    2 -7 2 24.1
    -2 -7 -2 20.1
    -2 -7 -2 22.1
    2 7 2 20.3
    2 7 2 24.2
    -2 7 -2 23.1
    2 7 2 21
    -2 7 -2 21.7
    -2 7 -2 21.3
    -3 -7 -2 82.59
    3 -7 2 82.59
    3 -7 2 80.99
    -3 -7 -2 84.29
    -3 -7 -2 79.19
    3 -7 2 80.49
    3 7 2 81.39
    3 7 2 80.49
    -3 7 -2 83.69
    -3 7 -2 80.29
    -3 7 -2 81.49
    3 7 2 79.49
    -4 -7 -2 14.3
    -4 -7 -2 21.9
    -4 -7 -2 20.3
    4 7 2 18.5
    -4 7 -2 18.4
    -4 7 -2 18.9
    -4 7 -2 20
    4 7 2 17.7
    -5 -7 -2 6.5
    -5 -7 -2 7.1
    -5 -7 -2 5.5
    5 7 2 6.1
    -5 7 -2 4.6
    5 7 2 6.5
    5 7 2 6.5
    -6 -7 -2 1
    -6 -7 -2 -0.9
    -6 -7 -2 3.1
    6 7 2 -2.2
    -6 7 -2 -3.5
    6 7 2 -1
    -6 7 -2 0.1
    6 7 2 -1.2
    -7 -7 -2 2.4
    -7 -7 -2 5.9
    -7 -7 -2 4.5
    7 7 2 8.5
    -7 7 -2 2.5
    7 7 2 6.2
    -7 7 -2 5.1
    7 7 2 4.2
    -8 -7 -2 1.9
    -8 -7 -2 4.5
    -8 -7 -2 -3.2
    8 7 2 2.1
    8 7 2 4.3
    8 7 2 0.3
    -8 7 -2 -1.1
    -8 7 -2 -1
    -9 -7 -2 -2.7
    -9 -7 -2 0.3
    -9 7 -2 -3.4
    -9 7 -2 5.7
    9 7 2 3.7
    -10 -8 2 -3.4
    -10 8 2 2.6
    -9 -8 2 4.2
    -9 -8 2 4.5
    -9 -8 2 6
    -9 8 2 5.4
    9 8 -2 1.4
    -9 8 2 7.3
    -9 8 2 6.1
    9 8 -2 4.5
    -9 8 2 8.5
    -8 -8 2 7.7
    -8 -8 2 6.6
    -8 -8 2 3.1
    8 8 -2 1
    -8 8 2 6.8
    8 8 -2 7.7
    -8 8 2 2.9
    -8 8 2 3.6
    -8 8 2 3.8
    8 8 -2 2.5
    -7 -8 2 4.2
    7 -8 -2 4.9
    -7 -8 2 5.1
    7 -8 -2 2.6
    -7 -8 2 3.6
    7 8 -2 8.6
    -7 8 2 2.2
    -7 8 2 4
    7 8 -2 8
    -7 8 2 8
    7 8 -2 4.3
    -7 8 2 6.3
    -6 -8 2 35.8
    6 -8 -2 40.1
    6 -8 -2 38
    -6 -8 2 42.1
    -6 -8 2 42
    -6 8 2 37.7
    6 8 -2 39.2
    6 8 -2 38.4
    6 8 -2 36.4
    -6 8 2 38.7
    -6 8 2 35.1
    -6 8 2 38.1
    5 -8 -2 183.98
    -5 -8 2 179.68
    -5 -8 2 191.38
    5 -8 -2 181.88
    -5 8 2 179.38
    -5 8 2 178.88
    5 8 -2 184.88
    5 8 -2 185.28
    5 8 -2 180.18
    -5 8 2 181.38
    -5 8 2 181.18
    4 -8 -2 21.7
    -4 -8 2 16.9
    -4 -8 2 20.9
    4 -8 -2 19.2
    -4 -8 2 24.9
    -4 8 2 21.6
    4 8 -2 18.4
    -4 8 2 20.7
    4 8 -2 22.1
    4 8 -2 18.4
    -4 8 2 20.1
    -3 -8 2 20.1
    3 -8 -2 24.8
    3 -8 -2 23.6
    -3 -8 2 24.5
    -3 -8 2 22
    3 -8 -2 22.3
    3 8 -2 22.4
    -3 8 2 21.1
    -3 8 2 23.7
    3 8 -2 20.7
    3 8 -2 23
    -3 8 2 24.4
    -2 -8 2 36.4
    2 -8 -2 39.1
    -2 -8 2 35.8
    2 -8 -2 36.3
    2 -8 -2 34.6
    -2 -8 2 35
    -2 8 2 37.7
    2 8 -2 36.6
    2 8 -2 44.9
    -2 8 2 37.7
    2 8 -2 37.4
    -2 8 2 36.3
    -1 -8 2 55.69
    -1 -8 2 59.39
    -1 -8 2 57.59
    1 -8 -2 61.09
    1 -8 -2 55.79
    1 -8 -2 58.29
    -1 8 2 57.89
    1 8 -2 56.69
    -1 8 2 57.99
    -1 8 2 58.79
    1 8 -2 57.29
    1 8 -2 59.39
    0 -8 -2 328.07
    0 -8 2 322.07
    0 -8 2 323.57
    0 -8 -2 323.87
    0 -8 -2 318.47
    0 8 -2 323.57
    0 8 -2 326.57
    0 8 2 323.67
    0 8 -2 329.47
    0 8 2 343.97
    1 -8 2 106.39
    -1 -8 -2 111.99
    1 -8 2 105.79
    -1 -8 -2 107.99
    1 -8 2 107.09
    -1 8 -2 100.89
    1 8 2 103.59
    1 8 2 107.89
    -1 8 -2 110.19
    -1 8 -2 106.59
    1 8 2 107.49
    2 -8 2 13.1
    2 -8 2 14.9
    2 -8 2 14.6
    -2 -8 -2 17.5
    -2 -8 -2 12.5
    -2 -8 -2 13.5
    -2 8 -2 16.7
    2 8 2 13.7
    2 8 2 15.3
    -2 8 -2 14.2
    -2 8 -2 14.5
    2 8 2 14.6
    -3 -8 -2 8.8
    -3 -8 -2 9
    3 -8 2 7.3
    -3 -8 -2 6.5
    3 -8 2 7.6
    3 -8 2 7.8
    -3 8 -2 7.4
    -3 8 -2 8.9
    3 8 2 11.1
    3 8 2 9.4
    -3 8 -2 8.9
    3 8 2 3.9
    -4 -8 -2 -0.9
    -4 -8 -2 0.7
    -4 -8 -2 1.8
    -4 8 -2 -0.7
    4 8 2 -0.2
    -4 8 -2 1
    4 8 2 -1
    -4 8 -2 1.1
    -5 -8 -2 0.4
    -5 -8 -2 -0.7
    -5 -8 -2 -0.3
    5 8 2 -0.9
    -5 8 -2 -0.1
    -5 8 -2 1.7
    5 8 2 1.1
    -5 8 -2 -0.5
    -6 -8 -2 1.1
    -6 -8 -2 1.5
    -6 -8 -2 -0.8
    6 8 2 1.4
    -6 8 -2 -2.4
    6 8 2 -1.2
    -6 8 -2 1.1
    6 8 2 0.7
    -7 -8 -2 3.6
    -7 -8 -2 1.6
    -7 -8 -2 0.7
    7 8 2 0.8
    7 8 2 -1.7
    -7 8 -2 -0.4
    7 8 2 -0.5
    -7 8 -2 -1.2
    -8 -8 -2 2.9
    -8 -8 -2 0.7
    -8 -8 -2 1.1
    -8 8 -2 3.5
    8 8 2 -0.7
    -8 8 -2 1.3
    -9 -8 -2 -6.8
    -9 8 -2 -4
    -9 8 -2 -0.2
    -10 -9 2 2.1
    -10 9 2 -3.9
    -9 -9 2 13.5
    -9 -9 2 10.8
    -9 -9 2 16.7
    -9 9 2 17.5
    -9 9 2 16.4
    -9 9 2 21.1
    -9 9 2 19.8
    -8 -9 2 7.6
    -8 -9 2 11.2
    -8 -9 2 5.2
    -8 9 2 9.6
    -8 9 2 12.2
    -8 9 2 10.5
    -8 9 2 8.5
    8 9 -2 6.1
    8 9 -2 12.3
    7 -9 -2 1
    -7 -9 2 -0.5
    -7 -9 2 0.1
    -7 -9 2 -3.4
    -7 9 2 0.2
    -7 9 2 -0.8
    7 9 -2 0.5
    7 9 -2 -1
    -7 9 2 -3.4
    -7 9 2 1.8
    7 9 -2 -0.5
    -6 -9 2 97.69
    -6 -9 2 95.29
    6 -9 -2 92.09
    -6 -9 2 92.69
    6 -9 -2 87.09
    -6 9 2 88.39
    6 9 -2 100.89
    6 9 -2 83.59
    -6 9 2 94.59
    -6 9 2 90.69
    -6 9 2 86.89
    6 9 -2 89.89
    5 -9 -2 3.7
    -5 -9 2 4.3
    -5 -9 2 8.1
    5 -9 -2 3.6
    -5 -9 2 0.8
    -5 9 2 4.2
    -5 9 2 5.4
    5 9 -2 2.1
    -5 9 2 4.1
    5 9 -2 4.4
    5 9 -2 5.5
    -5 9 2 2.8
    -4 -9 2 36.1
    4 -9 -2 38
    -4 -9 2 38.4
    -4 -9 2 40.4
    -4 9 2 35.4
    -4 9 2 40.9
    4 9 -2 38.9
    4 9 -2 43
    -4 9 2 36.7
    4 9 -2 34.3
    3 -9 -2 7.5
    3 -9 -2 5.8
    3 -9 -2 5.8
    -3 -9 2 5.2
    -3 -9 2 3.2
    -3 9 2 4.7
    -3 9 2 4.4
    -3 9 2 8.2
    3 9 -2 4
    3 9 -2 8.3
    3 9 -2 4.5
    2 -9 -2 20.6
    -2 -9 2 21.6
    -2 -9 2 21.4
    2 -9 -2 21.3
    -2 -9 2 18.8
    2 -9 -2 21.2
    -2 9 2 21.2
    -2 9 2 17.6
    2 9 -2 23
    -2 9 2 18.4
    2 9 -2 21.4
    2 9 -2 21.9
    1 -9 -2 14.8
    -1 -9 2 9.2
    1 -9 -2 11.1
    1 -9 -2 11.8
    -1 -9 2 14.3
    -1 -9 2 11.4
    -1 9 2 14
    1 9 -2 13.1
    1 9 -2 14
    -1 9 2 11.5
    1 9 -2 12.4
    0 -9 -2 563.74
    0 -9 -2 567.34
    0 -9 -2 577.24
    0 -9 2 571.54
    0 -9 2 562.24
    0 9 2 576.94
    0 9 2 568.74
    0 9 2 551.24
    0 9 -2 577.14
    0 9 -2 567.34
    0 9 -2 565.44
    1 -9 2 4.1
    -1 -9 -2 5.2
    -1 -9 -2 3.1
    1 -9 2 3.4
    1 -9 2 3.1
    -1 9 -2 3.3
    1 9 2 3.3
    1 9 2 1.7
    -1 9 -2 5.4
    1 9 2 3.5
    2 -9 2 32.6
    -2 -9 -2 30.7
    2 -9 2 31.8
    2 -9 2 31.4
    -2 -9 -2 31.2
    -2 -9 -2 35.9
    -2 9 -2 30.8
    -2 9 -2 33.7
    2 9 2 33.2
    2 9 2 25.3
    -2 9 -2 34
    2 9 2 28.9
    3 -9 2 10
    -3 -9 -2 9.2
    -3 -9 -2 12.8
    3 -9 2 10.9
    3 -9 2 12.5
    -3 -9 -2 6.5
    3 9 2 8.6
    3 9 2 7.9
    -3 9 -2 8.6
    -3 9 -2 11.4
    -3 9 -2 9.8
    3 9 2 10
    -4 -9 -2 18
    -4 -9 -2 23.6
    4 -9 2 23.5
    -4 -9 -2 15.4
    4 9 2 16
    -4 9 -2 16.9
    4 9 2 16.5
    4 9 2 22.1
    -4 9 -2 18.5
    -4 9 -2 17.8
    -5 -9 -2 13
    -5 -9 -2 12.3
    -5 -9 -2 10.5
    5 9 2 9.6
    5 9 2 10.6
    -5 9 -2 10.8
    -5 9 -2 8.8
    -5 9 -2 11.9
    5 9 2 11.1
    -6 -9 -2 231.98
    -6 -9 -2 217.88
    -6 -9 -2 217.18
    -6 9 -2 222.08
    -6 9 -2 225.98
    6 9 2 231.38
    6 9 2 220.08
    6 9 2 222.18
    -7 -9 -2 1.6
    -7 -9 -2 -1.9
    -7 -9 -2 3.7
    7 9 2 3.3
    7 9 2 3.9
    -7 9 -2 0.6
    -7 9 -2 0.5
    7 9 2 6.2
    -8 -9 -2 2.2
    -8 -9 -2 4.1
    -8 -9 -2 3.1
    8 9 2 4
    -8 9 -2 5.9
    -8 9 -2 4.9
    -9 -9 -2 2.3
    -9 9 -2 -1.9
    -9 9 -2 -1.6
    -9 -10 2 0.9
    -9 -10 2 -1.5
    -9 10 2 -3.6
    -9 10 2 0.1
    -8 -10 2 2.3
    -8 -10 2 4.9
    -8 -10 2 1.1
    8 10 -2 7.5
    -8 10 2 2
    8 10 -2 -0.1
    -8 10 2 4.9
    -8 10 2 4.7
    -8 10 2 5.2
    7 -10 -2 0.5
    7 -10 -2 -0.2
    -7 -10 2 4.2
    -7 -10 2 1.1
    -7 -10 2 0.4
    -7 10 2 0.9
    -7 10 2 3.1
    -7 10 2 2.1
    7 10 -2 -1.2
    -7 10 2 0.9
    7 10 -2 0.4
    7 10 -2 3.2
    -6 -10 2 7.4
    -6 -10 2 17.1
    -6 -10 2 11.9
    6 -10 -2 14
    6 -10 -2 14.3
    -6 10 2 14.4
    6 10 -2 13.1
    -6 10 2 13
    -6 10 2 13
    6 10 -2 13.3
    6 10 -2 18.2
    -6 10 2 14.2
    -5 -10 2 6.1
    5 -10 -2 5.8
    5 -10 -2 4.3
    -5 -10 2 1
    -5 -10 2 5.1
    -5 10 2 4.8
    -5 10 2 2.8
    5 10 -2 0.4
    5 10 -2 4.5
    5 10 -2 3.3
    -5 10 2 4.4
    -5 10 2 3.4
    -4 -10 2 84.59
    -4 -10 2 81.09
    4 -10 -2 80.59
    4 -10 -2 80.49
    4 -10 -2 82.19
    -4 -10 2 81.99
    -4 10 2 77.79
    -4 10 2 80.59
    4 10 -2 89.49
    -4 10 2 81.99
    4 10 -2 77.19
    -3 -10 2 3.8
    3 -10 -2 3.8
    3 -10 -2 2
    -3 -10 2 -0.4
    -3 -10 2 3.6
    3 -10 -2 1.7
    3 10 -2 1.9
    3 10 -2 3
    3 10 -2 2.2
    -3 10 2 1.6
    -3 10 2 1.2
    -3 10 2 1.3
    -2 -10 2 30.5
    2 -10 -2 28.4
    2 -10 -2 30.9
    2 -10 -2 31.6
    -2 -10 2 27
    -2 -10 2 27.5
    -2 10 2 28.2
    -2 10 2 27.8
    2 10 -2 30.2
    2 10 -2 30
    -2 10 2 29.1
    -1 -10 2 25
    1 -10 -2 25.4
    1 -10 -2 25.3
    1 -10 -2 28.7
    -1 -10 2 29.5
    -1 -10 2 27.8
    -1 10 2 27.8
    1 10 -2 28.7
    -1 10 2 30.1
    1 10 -2 27.6
    -1 10 2 29.1
    1 10 -2 26.8
    0 -10 2 0.3
    0 -10 -2 1.8
    0 -10 -2 0.2
    0 -10 2 0.7
    0 -10 -2 0.4
    0 10 -2 -2
    0 10 -2 0.1
    0 10 2 -0.6
    0 10 2 0.3
    0 10 -2 -0.4
    0 10 2 0.7
    -1 -10 -2 5.7
    1 -10 2 5.2
    1 -10 2 6.2
    1 -10 2 5.3
    -1 -10 -2 6.8
    -1 -10 -2 9.5
    1 10 2 8.5
    -1 10 -2 5.8
    -1 10 -2 5.8
    -1 10 -2 7.9
    1 10 2 4.8
    1 10 2 8
    2 -10 2 45.8
    -2 -10 -2 41.4
    -2 -10 -2 43.1
    2 -10 2 40.4
    2 -10 2 41
    -2 -10 -2 45.3
    -2 10 -2 41.6
    2 10 2 41.8
    -2 10 -2 37.5
    2 10 2 41.5
    -2 10 -2 38.6
    3 -10 2 0.1
    -3 -10 -2 1.7
    3 -10 2 2
    -3 -10 -2 1.1
    3 -10 2 0.8
    -3 -10 -2 0.7
    3 10 2 0.4
    3 10 2 0.1
    -3 10 -2 0.3
    -3 10 -2 -0.7
    3 10 2 -0.1
    -3 10 -2 -0.8
    4 -10 2 10.3
    -4 -10 -2 11.6
    -4 -10 -2 15.8
    -4 -10 -2 11.8
    -4 10 -2 10.2
    4 10 2 8.4
    -4 10 -2 13.5
    4 10 2 11.1
    4 10 2 11.9
    -4 10 -2 13.5
    -5 -10 -2 29.7
    -5 -10 -2 21.3
    -5 -10 -2 25.1
    5 10 2 30.9
    -5 10 -2 26.4
    5 10 2 27.4
    -5 10 -2 27
    -5 10 -2 30.4
    5 10 2 26.3
    -6 -10 -2 106.79
    -6 -10 -2 105.69
    -6 -10 -2 103.99
    -6 10 -2 97.89
    6 10 2 93.89
    6 10 2 100.59
    -6 10 -2 101.29
    -6 10 -2 99.69
    -7 -10 -2 4.9
    -7 -10 -2 2
    -7 -10 -2 1.6
    -7 10 -2 4.3
    -7 10 -2 4.5
    7 10 2 5.6
    7 10 2 4.4
    7 10 2 9.2
    -8 -10 -2 0
    -8 -10 -2 -1.2
    -8 10 -2 3.6
    -8 10 -2 6.7
    -9 10 -2 6.6
    -9 -11 2 0.4
    -9 -11 2 1.8
    -8 -11 2 -5.3
    -8 -11 2 -2.5
    -8 -11 2 -5.2
    8 11 -2 0.8
    -8 11 2 -0.7
    -8 11 2 -1.1
    8 11 -2 2.8
    7 -11 -2 -0.6
    -7 -11 2 5.2
    -7 -11 2 -0.5
    -7 -11 2 0.8
    7 -11 -2 1.2
    7 11 -2 0.1
    -7 11 2 0.8
    -7 11 2 -0.8
    7 11 -2 -0.4
    7 11 -2 -0.4
    -7 11 2 1.5
    6 -11 -2 6.5
    -6 -11 2 8.9
    -6 -11 2 6.4
    -6 -11 2 6.9
    6 -11 -2 6.6
    -6 11 2 5.7
    -6 11 2 6.8
    6 11 -2 7.4
    -6 11 2 7.6
    6 11 -2 8.7
    6 11 -2 4.7
    -6 11 2 9.2
    -5 -11 2 78.99
    -5 -11 2 93.39
    -5 -11 2 80.99
    5 -11 -2 91.69
    5 -11 -2 84.59
    5 11 -2 83.49
    5 11 -2 82.09
    -5 11 2 83.69
    5 11 -2 97.09
    -5 11 2 86.09
    -5 11 2 85.99
    4 -11 -2 5.8
    -4 -11 2 1.6
    -4 -11 2 3.4
    -4 -11 2 5.6
    4 -11 -2 5.1
    4 -11 -2 5.2
    -4 11 2 3.5
    4 11 -2 2.7
    4 11 -2 5.4
    4 11 -2 5
    -4 11 2 3.3
    -3 -11 2 169.98
    3 -11 -2 174.38
    3 -11 -2 167.38
    3 -11 -2 177.58
    -3 -11 2 162.48
    -3 -11 2 169.78
    3 11 -2 170.88
    -3 11 2 170.18
    -3 11 2 167.58
    3 11 -2 168.98
    3 11 -2 172.68
    -3 11 2 162.38
    -2 -11 2 2.8
    2 -11 -2 5.5
    -2 -11 2 5.9
    2 -11 -2 8.6
    2 11 -2 4.2
    -2 11 2 4.4
    -2 11 2 4.4
    -2 11 2 6.7
    2 11 -2 4.9
    2 11 -2 3.8
    1 -11 -2 17.4
    -1 -11 2 17.4
    1 -11 -2 19.8
    -1 -11 2 20.6
    1 -11 -2 20.5
    -1 -11 2 19.1
    1 11 -2 14.4
    1 11 -2 19.6
    -1 11 2 18.7
    1 11 -2 20.1
    -1 11 2 19.8
    0 -11 2 1.1
    0 -11 -2 0
    0 -11 2 0.1
    0 -11 2 -1.1
    0 -11 -2 2
    0 -11 -2 -1.2
    0 11 -2 0.1
    0 11 -2 1.9
    0 11 2 2.6
    0 11 2 1.2
    0 11 -2 -0.2
    0 11 2 -1.4
    1 -11 2 9.2
    -1 -11 -2 9
    -1 -11 -2 10.9
    -1 -11 -2 4.9
    1 -11 2 9.2
    1 -11 2 7.8
    1 11 2 11.8
    -1 11 -2 8.8
    1 11 2 9.3
    -1 11 -2 10.8
    -1 11 -2 8.1
    1 11 2 7.6
    -2 -11 -2 34.5
    -2 -11 -2 39.5
    2 -11 2 38.2
    2 -11 2 36.9
    -2 -11 -2 41.1
    2 -11 2 38.5
    2 11 2 37.1
    -2 11 -2 37.3
    2 11 2 41.6
    -2 11 -2 40.6
    -2 11 -2 36.7
    2 11 2 34.9
    -3 -11 -2 41.1
    3 -11 2 46
    3 -11 2 47.2
    -3 -11 -2 47.9
    -3 -11 -2 37.7
    3 -11 2 44.5
    -3 11 -2 32.1
    3 11 2 42.8
    3 11 2 45.7
    3 11 2 42.8
    -3 11 -2 45.4
    4 -11 2 3.7
    -4 -11 -2 5.9
    4 -11 2 3.2
    -4 -11 -2 4.1
    4 -11 2 2.7
    -4 -11 -2 4.7
    4 11 2 -1.3
    -4 11 -2 4.3
    -4 11 -2 4.7
    4 11 2 4.7
    -4 11 -2 1.9
    4 11 2 1.7
    -5 -11 -2 34.4
    -5 -11 -2 23.9
    -5 -11 -2 35.9
    -5 11 -2 27
    -5 11 -2 28.2
    -5 11 -2 29.8
    5 11 2 27.4
    5 11 2 27.7
    5 11 2 22.4
    -6 -11 -2 30.4
    -6 -11 -2 40.4
    -6 -11 -2 27.7
    6 11 2 33
    -6 11 -2 33.6
    -6 11 -2 27.1
    -6 11 -2 28
    6 11 2 34.5
    6 11 2 21.7
    -7 -11 -2 3.9
    -7 -11 -2 0.8
    -7 -11 -2 0.4
    -7 11 -2 -5.4
    -7 11 -2 -1.4
    7 11 2 4.6
    7 11 2 2.9
    -8 -11 -2 0
    -8 -11 -2 -6.1
    -8 11 -2 -4.9
    -8 11 -2 3.4
    -9 -12 2 -6.7
    -9 -12 2 8.4
    -9 12 2 3.1
    -8 -12 2 -8.2
    -8 -12 2 -1.9
    -8 -12 2 -1.5
    -8 12 2 3.4
    -8 12 2 2.5
    7 -12 -2 2.1
    -7 -12 2 -1.3
    -7 -12 2 2.7
    7 -12 -2 0.4
    -7 -12 2 3.5
    -7 12 2 4.7
    -7 12 2 0.9
    7 12 -2 5.6
    7 12 -2 5.8
    7 12 -2 1.9
    -6 -12 2 -3.5
    6 -12 -2 3.8
    -6 -12 2 -1.4
    -6 -12 2 1.1
    6 -12 -2 1.3
    -6 12 2 -0.7
    6 12 -2 1.1
    6 12 -2 0.1
    6 12 -2 1
    -6 12 2 3.2
    -6 12 2 -0.7
    -6 12 2 -0.2
    5 -12 -2 3.1
    -5 -12 2 1.7
    -5 -12 2 -0.5
    5 -12 -2 1.7
    -5 -12 2 -2.2
    -5 12 2 2.7
    -5 12 2 4.5
    5 12 -2 2.1
    -5 12 2 2.1
    5 12 -2 3.3
    5 12 -2 3
    -4 -12 2 2.9
    4 -12 -2 6.1
    -4 -12 2 5
    4 -12 -2 5.7
    -4 -12 2 3.8
    4 -12 -2 3.9
    -4 12 2 6.6
    4 12 -2 3.6
    -4 12 2 3.7
    4 12 -2 4.3
    4 12 -2 5.5
    -4 12 2 3.4
    3 -12 -2 476.65
    3 -12 -2 469.35
    -3 -12 2 473.75
    3 -12 -2 470.65
    -3 -12 2 471.25
    -3 -12 2 482.95
    -3 12 2 471.45
    3 12 -2 482.35
    -3 12 2 461.45
    -3 12 2 472.75
    3 12 -2 478.85
    3 12 -2 484.45
    2 -12 -2 0
    -2 -12 2 2.4
    -2 -12 2 0.7
    -2 -12 2 0.3
    2 -12 -2 1.7
    2 -12 -2 2.2
    2 12 -2 1.4
    -2 12 2 0.6
    2 12 -2 2.4
    -2 12 2 -1.3
    -2 12 2 0
    2 12 -2 1.6
    -1 -12 2 14.1
    1 -12 -2 14.5
    1 -12 -2 11.9
    -1 -12 2 13
    -1 -12 2 9.7
    1 -12 -2 9.7
    1 12 -2 13.1
    -1 12 2 11.2
    1 12 -2 19
    1 12 -2 9.8
    -1 12 2 16.1
    -1 12 2 16
    0 -12 2 3.3
    0 -12 -2 4.2
    0 -12 -2 4.6
    0 -12 2 5.2
    0 -12 2 4.1
    0 -12 -2 3.6
    0 12 -2 3.4
    0 12 -2 5.5
    0 12 -2 2.2
    0 12 2 3.5
    0 12 2 2.8
    0 12 2 4.3
    -1 -12 -2 0.7
    1 -12 2 1.6
    1 -12 2 3.6
    -1 -12 -2 0.3
    -1 -12 -2 -0.4
    1 -12 2 1
    -1 12 -2 2
    1 12 2 0.2
    1 12 2 3.3
    -1 12 -2 2.1
    1 12 2 4.2
    -1 12 -2 1.6
    2 -12 2 0.4
    -2 -12 -2 -0.4
    -2 -12 -2 -1.2
    -2 -12 -2 -1.8
    2 -12 2 0.8
    2 -12 2 -1.7
    2 12 2 -0.9
    -2 12 -2 0
    2 12 2 -1.6
    -2 12 -2 -0.6
    2 12 2 -0.5
    -2 12 -2 1.8
    3 -12 2 9.2
    3 -12 2 8
    3 -12 2 9.5
    -3 -12 -2 4.8
    -3 -12 -2 6.3
    -3 -12 -2 8.2
    3 12 2 7.3
    -3 12 -2 8.2
    -3 12 -2 9.6
    3 12 2 6.2
    3 12 2 11.5
    -3 12 -2 9.5
    -4 -12 -2 14.5
    4 -12 2 14.3
    -4 -12 -2 15.5
    4 -12 2 15.9
    -4 -12 -2 15.1
    4 -12 2 13.4
    4 12 2 15.7
    -4 12 -2 16.5
    -4 12 -2 14
    4 12 2 13.2
    4 12 2 11.9
    -4 12 -2 14.4
    -5 -12 -2 6.1
    -5 -12 -2 3.7
    -5 -12 -2 4.3
    -5 12 -2 4.6
    5 12 2 6.4
    5 12 2 6.2
    -5 12 -2 0.8
    -5 12 -2 3.5
    5 12 2 2.2
    -6 -12 -2 72.09
    -6 -12 -2 86.69
    -6 -12 -2 81.29
    -6 12 -2 80.49
    6 12 2 62.49
    6 12 2 79.69
    6 12 2 64.39
    -6 12 -2 77.39
    -6 12 -2 70.69
    -7 -12 -2 28.2
    -7 -12 -2 19.5
    -7 -12 -2 13.9
    -7 12 -2 22.7
    -7 12 -2 24.7
    -8 -12 -2 -3.1
    -8 12 -2 -5.8
    -8 12 -2 -5.6
    -8 -13 2 0.1
    -8 -13 2 7.1
    -8 13 2 7.3
    -8 13 2 4.4
    -7 -13 2 8.6
    -7 -13 2 9.8
    -7 -13 2 7.3
    7 -13 -2 8.7
    7 -13 -2 8.8
    7 13 -2 5.8
    7 13 -2 9.7
    -7 13 2 7.6
    -7 13 2 6.2
    -6 -13 2 6.4
    6 -13 -2 3.5
    -6 -13 2 3.4
    6 -13 -2 6.2
    -6 -13 2 -0.7
    6 13 -2 2.4
    -6 13 2 5
    -6 13 2 5.8
    -6 13 2 4.8
    6 13 -2 8.7
    -6 13 2 3
    6 13 -2 -0.9
    5 -13 -2 1.3
    -5 -13 2 -1.3
    -5 -13 2 2.2
    5 -13 -2 -0.6
    -5 -13 2 -3.8
    -5 13 2 1.8
    5 13 -2 -0.7
    5 13 -2 0.6
    -5 13 2 1.6
    5 13 -2 -1.9
    -5 13 2 -0.3
    4 -13 -2 11.7
    -4 -13 2 8.6
    -4 -13 2 10.3
    -4 -13 2 6.9
    4 -13 -2 6.5
    4 -13 -2 8.4
    4 13 -2 6.6
    -4 13 2 7.6
    -4 13 2 6.3
    4 13 -2 7.1
    -4 13 2 7.5
    4 13 -2 8.7
    -3 -13 2 366.86
    3 -13 -2 344.87
    -3 -13 2 355.66
    -3 -13 2 356.66
    3 -13 -2 348.37
    3 -13 -2 363.06
    -3 13 2 355.66
    -3 13 2 346.57
    3 13 -2 362.76
    -3 13 2 352.96
    3 13 -2 347.97
    3 13 -2 362.46
    2 -13 -2 14
    -2 -13 2 13
    2 -13 -2 10.7
    -2 -13 2 14.4
    -2 -13 2 11.6
    2 -13 -2 11.6
    2 13 -2 14
    2 13 -2 10.4
    -2 13 2 9.7
    -2 13 2 11.2
    -2 13 2 12.7
    2 13 -2 11.1
    1 -13 -2 37.4
    -1 -13 2 41.1
    1 -13 -2 44.6
    1 -13 -2 37.4
    -1 -13 2 37.3
    -1 -13 2 38
    -1 13 2 42.6
    1 13 -2 40.3
    1 13 -2 42.1
    -1 13 2 41.7
    1 13 -2 42.3
    -1 13 2 41
    0 -13 2 41.4
    0 -13 -2 43.2
    0 -13 2 39.6
    0 -13 2 39.6
    0 -13 -2 36.4
    0 13 2 34.8
    0 13 -2 42.8
    0 13 2 35.7
    0 13 -2 36.8
    0 13 -2 37.7
    0 13 2 39.2
    -1 -13 -2 3.7
    1 -13 2 2.9
    1 -13 2 2.6
    -1 -13 -2 0.5
    -1 -13 -2 4.9
    1 -13 2 3.3
    -1 13 -2 1.8
    -1 13 -2 2.1
    -1 13 -2 4.4
    1 13 2 2.3
    1 13 2 5.1
    1 13 2 5.5
    2 -13 2 3.2
    -2 -13 -2 3.5
    2 -13 2 1
    -2 -13 -2 2
    2 -13 2 2.6
    -2 -13 -2 2.8
    -2 13 -2 4.2
    -2 13 -2 4.6
    2 13 2 1.4
    2 13 2 4.9
    -2 13 -2 1.2
    2 13 2 2
    3 -13 2 4.6
    3 -13 2 4.1
    -3 -13 -2 3.2
    -3 -13 -2 2.3
    -3 -13 -2 7.2
    3 -13 2 3.9
    -3 13 -2 5.5
    3 13 2 2.6
    -3 13 -2 6.3
    3 13 2 3.6
    3 13 2 5.5
    -3 13 -2 2.7
    -4 -13 -2 -0.8
    4 -13 2 1.4
    -4 -13 -2 -3.7
    4 -13 2 1.8
    -4 -13 -2 1.5
    4 -13 2 1
    -4 13 -2 1
    4 13 2 2
    -4 13 -2 2.4
    4 13 2 -3.4
    -4 13 -2 2.8
    4 13 2 -0.2
    -5 -13 -2 9.3
    -5 -13 -2 2.7
    -5 -13 -2 8.8
    -5 13 -2 8.2
    -5 13 -2 8.8
    -5 13 -2 10.6
    5 13 2 7.7
    5 13 2 6.4
    5 13 2 7.4
    -6 -13 -2 -2.9
    -6 -13 -2 1.8
    -6 -13 -2 -0.3
    6 13 2 2
    -6 13 -2 -0.4
    -6 13 -2 -0.2
    -6 13 -2 1
    6 13 2 -4.9
    -7 -13 -2 37.5
    -7 -13 -2 68.69
    -7 13 -2 54.89
    -7 13 -2 53.69
    -7 13 -2 51.99
    -7 13 -2 52.99
    -8 13 -2 -6.7
    -8 -14 2 1.3
    -7 -14 2 -0.4
    7 -14 -2 -2.8
    -7 -14 2 -3.5
    -7 -14 2 -4.8
    -7 14 2 -2.1
    -7 14 2 -3.3
    7 14 -2 4.2
    7 14 -2 4.5
    -6 -14 2 24.6
    -6 -14 2 14.4
    6 -14 -2 25.7
    -6 -14 2 24.4
    6 -14 -2 23.5
    -6 14 2 18.9
    -6 14 2 23.6
    6 14 -2 30.9
    6 14 -2 30.4
    -6 14 2 24.4
    -6 14 2 18
    -5 -14 2 24.8
    5 -14 -2 23.6
    -5 -14 2 21.7
    -5 -14 2 31.7
    5 -14 -2 22.8
    -5 14 2 23.7
    -5 14 2 25.9
    -5 14 2 26.2
    5 14 -2 20
    5 14 -2 32.7
    5 14 -2 22.6
    -4 -14 2 8.4
    -4 -14 2 2.4
    4 -14 -2 4.1
    4 -14 -2 1.4
    4 -14 -2 2.1
    -4 -14 2 2.6
    -4 14 2 3.4
    4 14 -2 7.6
    4 14 -2 -1.2
    -4 14 2 2.4
    -4 14 2 3
    4 14 -2 5
    -3 -14 2 14.2
    3 -14 -2 13
    -3 -14 2 8.9
    3 -14 -2 8.4
    3 -14 -2 11.7
    -3 -14 2 15.1
    3 14 -2 12.6
    -3 14 2 7.3
    3 14 -2 9.9
    3 14 -2 8
    -3 14 2 10.4
    -3 14 2 14.8
    2 -14 -2 15.1
    2 -14 -2 13.3
    -2 -14 2 16.3
    -2 -14 2 13.9
    -2 -14 2 17.3
    2 -14 -2 9.9
    -2 14 2 16.8
    -2 14 2 13.4
    2 14 -2 18.2
    2 14 -2 9.1
    2 14 -2 18.7
    -2 14 2 15.8
    -1 -14 2 242.58
    1 -14 -2 244.28
    1 -14 -2 235.38
    -1 -14 2 206.08
    1 -14 -2 239.38
    -1 -14 2 243.08
    -1 14 2 235.98
    -1 14 2 229.18
    1 14 -2 249.97
    1 14 -2 244.08
    1 14 -2 239.88
    -1 14 2 228.78
    0 -14 2 22
    0 -14 -2 14.6
    0 -14 2 18.6
    0 -14 -2 15.5
    0 -14 -2 17.9
    0 -14 2 24.6
    0 14 -2 22.2
    0 14 2 17.2
    0 14 2 18.1
    0 14 -2 19.9
    0 14 2 15.9
    1 -14 2 -0.1
    -1 -14 -2 -4
    -1 -14 -2 0.9
    1 -14 2 0.8
    1 -14 2 1.3
    -1 -14 -2 -0.3
    -1 14 -2 1.2
    1 14 2 0.1
    1 14 2 -1.3
    1 14 2 0.7
    -1 14 -2 -2
    -1 14 -2 0.7
    -2 -14 -2 14.5
    2 -14 2 15.6
    -2 -14 -2 13.8
    2 -14 2 13.9
    2 -14 2 16.8
    -2 -14 -2 14.7
    -2 14 -2 13.1
    2 14 2 11.6
    2 14 2 15.4
    -2 14 -2 17.4
    -2 14 -2 18.5
    -3 -14 -2 -1
    3 -14 2 -0.9
    3 -14 2 0.1
    -3 -14 -2 -2.3
    -3 -14 -2 2
    3 -14 2 1.6
    3 14 2 2.4
    -3 14 -2 2.3
    -3 14 -2 1.7
    3 14 2 1.6
    -3 14 -2 3.8
    3 14 2 -1.1
    -4 -14 -2 13.8
    4 -14 2 13.3
    -4 -14 -2 18.1
    -4 -14 -2 9.5
    4 -14 2 17.1
    4 -14 2 18
    -4 14 -2 13.3
    -4 14 -2 14.8
    4 14 2 12.8
    4 14 2 17.3
    -4 14 -2 17.6
    4 14 2 10.9
    -5 -14 -2 5.6
    -5 -14 -2 2.2
    5 -14 2 2.9
    -5 -14 -2 2
    5 14 2 6.3
    5 14 2 5.4
    -5 14 -2 1.6
    -5 14 -2 4.4
    5 14 2 1.2
    -5 14 -2 5
    -6 -14 -2 11.5
    -6 -14 -2 13.5
    -6 -14 -2 14.8
    -6 14 -2 10.1
    6 14 2 20
    -6 14 -2 14.3
    -6 14 -2 12.5
    6 14 2 13.3
    -7 -14 -2 8.7
    -7 14 -2 12.2
    -7 14 -2 12.5
    -7 14 -2 7.6
    -7 14 -2 12.5
    -7 -15 2 7.4
    -7 -15 2 4.6
    -7 -15 2 19.4
    7 -15 -2 10
    7 15 -2 5.5
    -6 -15 2 2.3
    -6 -15 2 5.8
    -6 -15 2 7.8
    6 -15 -2 0.2
    -6 15 2 -1.4
    -6 15 2 2.3
    -6 15 2 -2
    6 15 -2 0.3
    6 15 -2 4
    -5 -15 2 0.7
    5 -15 -2 1.6
    5 -15 -2 -2.8
    -5 -15 2 0.3
    -5 -15 2 4.9
    -5 15 2 0
    5 15 -2 3.8
    -5 15 2 0.2
    -5 15 2 1.5
    5 15 -2 -1.1
    5 15 -2 -1.9
    -4 -15 2 30.4
    4 -15 -2 29.8
    4 -15 -2 31.1
    -4 -15 2 33
    4 -15 -2 32.1
    -4 -15 2 31
    4 15 -2 33.6
    -4 15 2 30.6
    4 15 -2 23.8
    4 15 -2 25.7
    -4 15 2 29.3
    3 -15 -2 0.5
    3 -15 -2 -0.3
    -3 -15 2 -0.3
    3 -15 -2 -1.7
    -3 -15 2 0.1
    -3 -15 2 -1.7
    -3 15 2 -1.3
    -3 15 2 -0.5
    3 15 -2 -0.2
    -3 15 2 0.2
    3 15 -2 -2.6
    3 15 -2 2.7
    -2 -15 2 39.6
    2 -15 -2 35.5
    2 -15 -2 37.7
    -2 -15 2 27.8
    -2 -15 2 37.5
    2 -15 -2 30.6
    2 15 -2 30.6
    2 15 -2 36.1
    -2 15 2 29.4
    -2 15 2 27.9
    2 15 -2 32.8
    -2 15 2 30.4
    -1 -15 2 358.66
    -1 -15 2 374.56
    1 -15 -2 360.06
    1 -15 -2 352.76
    1 -15 -2 367.86
    -1 -15 2 353.66
    1 15 -2 367.16
    -1 15 2 356.66
    -1 15 2 366.46
    -1 15 2 350.76
    1 15 -2 365.26
    1 15 -2 360.46
    0 -15 2 0.1
    0 -15 -2 -2.7
    0 -15 -2 -1.3
    0 -15 -2 -1.4
    0 -15 2 -1.2
    0 -15 2 -2.1
    0 15 2 -0.1
    0 15 -2 1.1
    0 15 -2 2.8
    0 15 2 -1.8
    0 15 2 0.7
    0 15 -2 -4.6
    1 -15 2 1
    -1 -15 -2 0.1
    1 -15 2 2.6
    -1 -15 -2 -3.5
    -1 -15 -2 -1.1
    1 -15 2 0.4
    1 15 2 0.3
    -1 15 -2 1.7
    -1 15 -2 -0.3
    -1 15 -2 2.8
    1 15 2 -0.6
    1 15 2 -0.8
    -2 -15 -2 20.6
    -2 -15 -2 20.2
    2 -15 2 18.3
    -2 -15 -2 17.9
    2 -15 2 17.2
    2 -15 2 13
    -2 15 -2 14.4
    2 15 2 13.7
    2 15 2 19.3
    -2 15 -2 18.8
    -2 15 -2 20.2
    2 15 2 15.3
    3 -15 2 0.8
    -3 -15 -2 4.1
    3 -15 2 0.6
    3 -15 2 0.9
    -3 -15 -2 -2.5
    -3 -15 -2 -2.4
    -3 15 -2 -1.3
    3 15 2 4.5
    -3 15 -2 0.2
    3 15 2 -3.4
    3 15 2 -0.5
    -3 15 -2 1.5
    4 -15 2 9
    4 -15 2 9.1
    -4 -15 -2 7.6
    -4 -15 -2 9.1
    -4 -15 -2 4.2
    4 -15 2 8.1
    -4 15 -2 10.1
    4 15 2 10.2
    4 15 2 5.1
    4 15 2 4.8
    -4 15 -2 9.5
    -4 15 -2 7.3
    -5 -15 -2 12.7
    -5 -15 -2 2.2
    5 -15 2 10
    -5 -15 -2 11.7
    -5 15 -2 1.5
    5 15 2 8.9
    -5 15 -2 6.8
    5 15 2 5.2
    -5 15 -2 8.5
    -6 -15 -2 0.1
    -6 -15 -2 0.8
    -6 15 -2 -3.8
    -6 15 -2 3
    -6 15 -2 -1.6
    -7 -15 -2 -3.4
    -7 15 -2 2.4
    -7 15 -2 7.8
    7 -16 -2 11.8
    -7 -16 2 17.1
    -6 -16 2 15.2
    6 -16 -2 7.8
    -6 -16 2 -2.4
    -6 -16 2 8.2
    6 16 -2 10.2
    -6 16 2 7.2
    -6 16 2 12.3
    6 16 -2 13.5
    -5 -16 2 1.5
    5 -16 -2 0.7
    -5 -16 2 5
    -5 -16 2 -4.8
    5 -16 -2 2.2
    -5 16 2 -1.7
    5 16 -2 0.9
    -5 16 2 3.7
    5 16 -2 -1.4
    -5 16 2 -3.6
    4 -16 -2 6.7
    -4 -16 2 7.4
    -4 -16 2 13
    4 -16 -2 4.3
    4 -16 -2 5.8
    -4 -16 2 9.3
    4 16 -2 4
    -4 16 2 6.6
    4 16 -2 4.9
    -4 16 2 7
    4 16 -2 9
    -3 -16 2 4.8
    3 -16 -2 1.1
    3 -16 -2 0.7
    -3 -16 2 3.6
    -3 -16 2 0.1
    3 -16 -2 4.7
    -3 16 2 2.6
    3 16 -2 -5.4
    3 16 -2 2.1
    3 16 -2 0.4
    -3 16 2 1.5
    -3 16 2 3.9
    2 -16 -2 35.7
    -2 -16 2 31.4
    -2 -16 2 25.1
    -2 -16 2 28.7
    2 -16 -2 24.9
    2 -16 -2 35.2
    -2 16 2 35.1
    -2 16 2 26.9
    2 16 -2 31.2
    2 16 -2 29.1
    2 16 -2 27.2
    -2 16 2 29
    1 -16 -2 75.29
    1 -16 -2 73.99
    -1 -16 2 71.99
    1 -16 -2 75.69
    -1 -16 2 78.49
    -1 -16 2 85.39
    1 16 -2 80.79
    -1 16 2 75.59
    -1 16 2 76.19
    1 16 -2 69.19
    -1 16 2 70.39
    1 16 -2 81.29
    0 -16 -2 0.6
    0 -16 -2 3.9
    0 -16 2 -2
    0 -16 2 2.7
    0 -16 2 1.1
    0 -16 -2 0.4
    0 16 -2 3.6
    0 16 2 2.6
    0 16 2 0.8
    0 16 -2 1.4
    0 16 2 0.9
    0 16 -2 2.6
    -1 -16 -2 1.1
    1 -16 2 1.1
    -1 -16 -2 8
    -1 -16 -2 2.4
    1 -16 2 -0.3
    1 -16 2 3.1
    1 16 2 3.8
    -1 16 -2 2.7
    -1 16 -2 5
    -1 16 -2 1.5
    1 16 2 1.2
    1 16 2 4.9
    2 -16 2 -1.5
    -2 -16 -2 3.8
    -2 -16 -2 1.8
    2 -16 2 2.8
    -2 -16 -2 -1
    2 -16 2 0.5
    -2 16 -2 -1.3
    -2 16 -2 0
    2 16 2 1.5
    2 16 2 1.2
    2 16 2 -0.3
    -2 16 -2 1.8
    -3 -16 -2 5.3
    -3 -16 -2 2.9
    3 -16 2 5
    3 -16 2 1.7
    -3 -16 -2 -1.6
    3 -16 2 2.5
    -3 16 -2 1.7
    -3 16 -2 1.9
    3 16 2 -1
    -3 16 -2 1.9
    3 16 2 4.2
    3 16 2 -0.5
    4 -16 2 -0.1
    -4 -16 -2 -0.9
    -4 -16 -2 5.6
    4 -16 2 0
    -4 -16 -2 2.7
    4 -16 2 -3.2
    -4 16 -2 2
    4 16 2 -3.5
    -4 16 -2 2.1
    4 16 2 -3.3
    -4 16 -2 3.1
    -5 -16 -2 -1.4
    -5 -16 -2 -3.4
    -5 -16 -2 2.8
    5 -16 2 8.3
    -5 16 -2 0.6
    -5 16 -2 4.1
    -5 16 -2 5.8
    5 16 2 -0.2
    5 16 2 -1.2
    -6 -16 -2 0.7
    -6 16 -2 0.6
    -6 16 -2 6.9
    -6 -17 2 -1.2
    -6 -17 2 13.3
    6 17 -2 7.8
    -5 -17 2 8.7
    5 -17 -2 0.8
    -5 -17 2 0.3
    -5 -17 2 -1.5
    -5 17 2 1.5
    -5 17 2 1.3
    5 17 -2 -2.4
    5 17 -2 8.8
    -4 -17 2 3.4
    4 -17 -2 -0.3
    -4 -17 2 1.4
    -4 -17 2 2.2
    4 -17 -2 0.7
    -4 17 2 2.4
    -4 17 2 -1.3
    4 17 -2 1.1
    -4 17 2 1.2
    -3 -17 2 28.5
    3 -17 -2 22.3
    3 -17 -2 18.3
    -3 -17 2 20.3
    3 -17 -2 18.8
    -3 -17 2 18
    -3 17 2 24.6
    3 17 -2 26
    3 17 -2 26.8
    -3 17 2 22.8
    3 17 -2 17.3
    -3 17 2 23.6
    2 -17 -2 43.6
    2 -17 -2 41
    -2 -17 2 47.6
    2 -17 -2 52.09
    -2 -17 2 51.19
    -2 -17 2 39.6
    -2 17 2 45.5
    -2 17 2 50.89
    2 17 -2 48.6
    2 17 -2 46.9
    2 17 -2 44.7
    -2 17 2 51.49
    -1 -17 2 -3
    -1 -17 2 0.4
    1 -17 -2 4.9
    1 -17 -2 5.8
    1 -17 -2 1
    -1 -17 2 5.7
    1 17 -2 2.9
    -1 17 2 3.7
    -1 17 2 6.1
    1 17 -2 -1.2
    -1 17 2 3.8
    1 17 -2 6.1
    0 -17 2 -2.1
    0 -17 2 3.4
    0 -17 -2 0.5
    0 -17 -2 3.7
    0 -17 -2 2
    0 -17 2 3.7
    0 17 2 -1
    0 17 2 -0.7
    0 17 -2 -0.1
    0 17 -2 0.5
    0 17 -2 1.6
    0 17 2 1.9
    1 -17 2 3.1
    -1 -17 -2 4.7
    1 -17 2 2.3
    -1 -17 -2 4
    1 -17 2 6.4
    -1 -17 -2 3.6
    1 17 2 5.9
    -1 17 -2 8.1
    1 17 2 7.8
    1 17 2 7.3
    -1 17 -2 2.6
    -1 17 -2 1.1
    2 -17 2 2.7
    -2 -17 -2 -0.7
    -2 -17 -2 -5.1
    -2 -17 -2 1.8
    2 -17 2 -0.1
    2 -17 2 2.1
    -2 17 -2 3.1
    2 17 2 -1.4
    2 17 2 3.9
    -2 17 -2 5.6
    -2 17 -2 1.4
    2 17 2 -0.2
    3 -17 2 16.2
    -3 -17 -2 11.4
    -3 -17 -2 16
    -3 -17 -2 19.1
    3 -17 2 14.5
    -3 17 -2 16.2
    3 17 2 14.6
    3 17 2 16.2
    -3 17 -2 15.5
    3 17 2 17.6
    -3 17 -2 16.1
    4 -17 2 -1.9
    -4 -17 -2 -1
    -4 -17 -2 2.5
    4 -17 2 -0.9
    -4 -17 -2 -0.7
    4 17 2 -3.8
    -4 17 -2 2.8
    -4 17 -2 -4.1
    4 17 2 0.5
    -4 17 -2 -0.1
    -5 -17 -2 1.7
    5 -17 2 6.2
    -5 -17 -2 2
    -5 17 -2 4.9
    5 17 2 2.2
    -5 -18 2 11.2
    -5 -18 2 -1
    5 18 -2 3.8
    5 18 -2 5
    -4 -18 2 21.2
    -4 -18 2 22.5
    -4 -18 2 27.3
    4 -18 -2 21.8
    -4 18 2 22.8
    -4 18 2 19.5
    4 18 -2 25.6
    4 18 -2 21
    3 -18 -2 8.1
    -3 -18 2 8.8
    -3 -18 2 13.2
    -3 -18 2 13
    -3 18 2 10.9
    -3 18 2 10.4
    3 18 -2 7.7
    -3 18 2 11.9
    3 18 -2 10.9
    -2 -18 2 1.7
    -2 -18 2 5.5
    2 -18 -2 6.3
    2 -18 -2 0.8
    -2 -18 2 -1
    2 -18 -2 -0.4
    -2 18 2 -1.2
    2 18 -2 -1.8
    2 18 -2 1.3
    -2 18 2 -1.6
    -2 18 2 -0.8
    -1 -18 2 -0.3
    1 -18 -2 0.5
    1 -18 -2 0.4
    1 -18 -2 1
    -1 -18 2 0.7
    -1 -18 2 0.8
    1 18 -2 -0.7
    -1 18 2 0.2
    1 18 -2 -1
    -1 18 2 0.5
    1 18 -2 -2.2
    -1 18 2 1.2
    0 -18 -2 23.6
    0 -18 2 27.4
    0 -18 -2 23.7
    0 -18 2 19.7
    0 -18 -2 25.6
    0 18 -2 19.4
    0 18 -2 24.7
    0 18 2 29.6
    0 18 -2 24.7
    0 18 2 17.7
    0 18 2 26.5
    -1 -18 -2 4.5
    1 -18 2 4.9
    -1 -18 -2 -0.2
    -1 -18 -2 0
    1 -18 2 9.1
    -1 18 -2 -0.9
    1 18 2 -0.8
    1 18 2 6.3
    -1 18 -2 7.7
    1 18 2 0.3
    -1 18 -2 1.6
    -2 -18 -2 -4.6
    -2 -18 -2 6.2
    -2 -18 -2 1.8
    2 -18 2 0.1
    2 -18 2 0.3
    -2 18 -2 4.7
    2 18 2 0.6
    -2 18 -2 0.2
    2 18 2 5.6
    -2 18 -2 4.4
    2 18 2 0.8
    3 -18 2 2.7
    3 -18 2 -3.6
    -3 -18 -2 -3.3
    -3 -18 -2 -2.5
    -3 -18 -2 3.1
    -3 18 -2 -0.2
    3 18 2 -2.1
    3 18 2 1.9
    -3 18 -2 0.7
    -3 18 -2 -0.3
    -4 -18 -2 10.3
    -4 -18 -2 11.8
    4 -18 2 17.5
    -4 -18 -2 14.5
    -4 18 -2 16.7
    4 18 2 9
    -5 -18 -2 1.8
    5 -18 2 1.4
    -4 -19 2 1.5
    4 19 -2 3.3
    4 19 -2 7.3
    3 -19 -2 33.6
    -3 -19 2 29.6
    -3 -19 2 30.2
    3 19 -2 31.8
    3 19 -2 27.7
    -3 19 2 29.4
    -3 19 2 37.7
    -2 -19 2 1.3
    2 -19 -2 0.5
    -2 -19 2 -2
    2 19 -2 -4
    -2 19 2 -1.8
    2 19 -2 2.8
    -2 19 2 0.4
    1 -19 -2 9.1
    -1 -19 2 10.4
    1 -19 -2 3.4
    -1 -19 2 9.2
    -1 19 2 3.4
    -1 19 2 17.1
    1 19 -2 10.6
    -1 19 2 6.5
    1 19 -2 3.9
    0 -19 -2 -2.6
    0 -19 -2 -0.9
    0 -19 -2 -1.9
    0 -19 2 -1.7
    0 19 -2 1.6
    0 19 2 2
    0 19 -2 -0.6
    0 19 2 6.8
    0 19 2 -0.7
    -1 -19 -2 12.5
    -1 -19 -2 9.6
    1 -19 2 7.6
    -1 -19 -2 13.8
    1 19 2 5.7
    1 19 2 7.7
    -1 19 -2 6.1
    1 19 2 7.3
    -1 19 -2 7.9
    2 -19 2 3.6
    -2 -19 -2 2.8
    -2 -19 -2 5.1
    -2 -19 -2 -0.6
    -2 19 -2 9
    -2 19 -2 5.1
    2 19 2 -1.3
    2 19 2 5
    -3 -19 -2 5.1
    -3 -19 -2 -2.1
    -3 -19 -2 -1.8
    3 -19 2 6.3
    -3 19 -2 -5
    3 19 2 -6.2
    3 19 2 2.1
    3 20 -2 25.3
    -2 -20 2 -1.1
    2 -20 -2 1.1
    2 20 -2 -3.6
    -2 20 2 11.7
    -2 20 2 -1.7
    1 -20 -2 35.7
    -1 -20 2 33.2
    -1 20 2 33
    -1 20 2 45.7
    1 20 -2 32.9
    0 -20 2 7.5
    0 -20 -2 3.8
    0 20 -2 11.2
    0 20 2 9
    0 20 2 10.6
    -1 -20 -2 -1.6
    -1 -20 -2 -2.1
    1 -20 2 0
    -1 20 -2 1.3
    1 20 2 -0.1
    2 -20 2 12
    -2 -20 -2 11.1
    -2 -20 -2 4.5
    2 20 2 5.6
    11 0 -3 1.2
    -11 0 3 -4.5
    10 0 -3 0.7
    -10 0 3 -1.5
    -10 0 3 1.1
    -10 0 3 3.2
    9 0 -3 14.5
    -9 0 3 13.1
    9 0 -3 11.9
    -9 0 3 13.9
    -9 0 3 17.8
    9 0 -3 12.1
    -8 0 3 1.8
    -8 0 3 -0.1
    8 0 -3 0.3
    8 0 -3 2.6
    -8 0 3 0.1
    8 0 -3 -2
    -7 0 3 37.4
    -7 0 3 39.9
    -7 0 3 36.8
    7 0 -3 38.4
    7 0 -3 39.2
    7 0 -3 37.6
    6 0 -3 -0.4
    -6 0 3 0
    6 0 -3 -1.7
    -6 0 3 1
    -6 0 3 0
    6 0 -3 0.2
    5 0 -3 9
    5 0 -3 10.7
    5 0 -3 9.6
    -5 0 3 8.2
    -5 0 3 10
    -5 0 3 8.7
    4 0 -3 0.7
    4 0 -3 1
    -4 0 3 -2.2
    -4 0 3 -0.9
    -4 0 3 -0.8
    -3 0 3 26.8
    3 0 -3 27
    -3 0 3 27.1
    3 0 -3 27.5
    2 0 -3 -0.5
    -2 0 3 -0.4
    -2 0 3 -0.5
    -2 0 3 -0.1
    2 0 -3 1
    2 0 -3 0
    1 0 -3 140.49
    1 0 -3 143.09
    1 0 -3 136.99
    -1 0 3 131.99
    -1 0 3 137.69
    0 0 3 0.2
    0 0 3 1.1
    0 0 -3 0.2
    0 0 -3 -0.5
    0 0 -3 0.3
    -1 0 -3 1157.38
    1 0 3 1186.18
    -1 0 -3 1250.87
    1 0 3 1226.58
    -2 0 -3 -0.5
    2 0 3 -0.4
    2 0 3 -0.1
    -2 0 -3 0.1
    -2 0 -3 0
    -3 0 -3 199.08
    -3 0 -3 203.68
    3 0 3 202.58
    3 0 3 203.58
    -3 0 -3 198.48
    4 0 3 -0.1
    -4 0 -3 0.9
    -4 0 -3 -0.3
    4 0 3 -0.1
    -4 0 -3 -0.9
    -5 0 -3 2.4
    -5 0 -3 3.6
    -5 0 -3 3.1
    -6 0 -3 -0.5
    -6 0 -3 0.1
    -7 0 -3 437.36
    -7 0 -3 447.26
    -7 0 -3 440.76
    -8 0 -3 3.1
    -8 0 -3 -1.5
    -8 0 -3 0
    -9 0 -3 43.9
    -9 0 -3 47
    -9 0 -3 43.5
    -10 0 -3 -2.3
    -10 0 -3 -1.6
    11 -1 -3 -0.3
    -11 -1 3 -4.6
    -11 1 3 -1.8
    -10 -1 3 -1.7
    10 -1 -3 -0.4
    -10 -1 3 -3
    -10 -1 3 5.9
    -10 1 3 -0.9
    10 1 -3 1
    -10 1 3 -1
    -10 1 3 -0.5
    10 1 -3 -1.6
    -9 -1 3 0.4
    -9 -1 3 -3.8
    9 -1 -3 -1.4
    9 -1 -3 5.3
    -9 -1 3 -0.2
    9 1 -3 1.4
    9 1 -3 -2.1
    -9 1 3 0.6
    -9 1 3 -0.6
    -9 1 3 -1.5
    9 1 -3 1.4
    8 -1 -3 13.1
    -8 -1 3 17
    -8 -1 3 18.4
    -8 -1 3 12
    8 -1 -3 14.9
    8 1 -3 16.1
    -8 1 3 18
    -8 1 3 17.8
    8 1 -3 16
    8 1 -3 15.4
    -8 1 3 16.2
    -7 -1 3 50.29
    7 -1 -3 51.49
    -7 -1 3 56.19
    7 -1 -3 54.39
    7 -1 -3 50.09
    -7 -1 3 53.49
    7 1 -3 51.29
    7 1 -3 55.39
    -7 1 3 52.89
    7 1 -3 51.39
    -7 1 3 52.59
    6 -1 -3 4.2
    -6 -1 3 6.9
    6 -1 -3 6.1
    -6 -1 3 4.5
    -6 -1 3 5.7
    6 -1 -3 5.5
    -6 1 3 4.5
    -6 1 3 5.6
    6 1 -3 5.5
    6 1 -3 6
    -6 1 3 5.4
    6 1 -3 5.6
    5 -1 -3 43.4
    5 -1 -3 42.8
    -5 -1 3 46
    5 -1 -3 43.8
    -5 -1 3 45.7
    -5 -1 3 47.6
    5 1 -3 45.3
    -5 1 3 49.3
    -5 1 3 47
    5 1 -3 43.9
    -5 1 3 46
    4 -1 -3 176.38
    -4 -1 3 183.68
    -4 -1 3 176.28
    4 -1 -3 186.58
    4 1 -3 185.58
    -4 1 3 180.48
    -4 1 3 181.68
    4 1 -3 184.38
    4 1 -3 184.18
    3 -1 -3 179.88
    -3 -1 3 185.18
    -3 -1 3 177.78
    -3 -1 3 185.88
    -3 1 3 188.38
    3 1 -3 181.98
    -3 1 3 180.08
    3 1 -3 182.98
    3 1 -3 183.08
    -3 1 3 180.18
    2 -1 -3 139.69
    2 -1 -3 136.09
    -2 -1 3 131.49
    -2 -1 3 136.89
    2 -1 -3 137.69
    -2 -1 3 137.69
    2 1 -3 133.69
    -2 1 3 136.69
    -2 1 3 133.19
    -2 1 3 137.79
    2 1 -3 142.99
    -1 -1 3 1.3
    -1 -1 3 1.2
    1 -1 -3 0.4
    1 -1 -3 2.1
    1 -1 -3 1.5
    -1 -1 3 0.9
    -1 1 3 1.3
    -1 1 3 1.3
    1 1 -3 1.4
    1 1 -3 2.3
    -1 1 3 1.9
    1 1 -3 1.2
    0 -1 3 10.8
    0 -1 -3 9.7
    0 -1 -3 12.8
    0 -1 3 9.4
    0 1 3 11.1
    0 1 -3 10
    0 1 3 10.5
    0 1 -3 9.2
    0 1 -3 10.5
    1 -1 3 19.3
    -1 -1 -3 18.6
    -1 -1 -3 21
    1 -1 3 20
    -1 -1 -3 20.3
    -1 1 -3 21.4
    1 1 3 20.1
    -1 1 -3 19.8
    -1 1 -3 21.6
    -2 -1 -3 1431.06
    2 -1 3 1451.15
    -2 -1 -3 1406.06
    -2 -1 -3 1398.36
    2 -1 3 1420.86
    2 1 3 1416.66
    -2 1 -3 1393.96
    -2 1 -3 1396.56
    2 1 3 1417.96
    -3 -1 -3 243.68
    -3 -1 -3 248.88
    3 -1 3 247.08
    3 -1 3 245.08
    -3 -1 -3 240.88
    3 1 3 243.28
    -3 1 -3 237.08
    -3 1 -3 239.18
    -3 1 -3 242.68
    -3 1 -3 239.18
    3 1 3 242.08
    -4 -1 -3 10.4
    -4 -1 -3 9.3
    -4 -1 -3 11.9
    -4 1 -3 10.3
    4 1 3 11.1
    -4 1 -3 9.9
    4 1 3 9.7
    -4 1 -3 12.4
    -5 -1 -3 -2
    -5 -1 -3 1
    -5 -1 -3 0.6
    -5 1 -3 1.3
    -5 1 -3 2.2
    5 1 3 1.7
    -5 1 -3 0.7
    5 1 3 2.3
    -6 -1 -3 2.7
    -6 -1 -3 1.9
    -6 -1 -3 5.1
    -6 1 -3 5
    -6 1 -3 3.7
    -6 1 -3 3.4
    -7 -1 -3 116.19
    -7 -1 -3 114.99
    -7 -1 -3 113.19
    -7 1 -3 118.89
    -7 1 -3 122.39
    -7 1 -3 116.09
    -8 -1 -3 27.2
    -8 -1 -3 17.6
    -8 -1 -3 22.7
    -8 1 -3 21.4
    -8 1 -3 23.1
    -8 1 -3 20
    -9 -1 -3 12.5
    -9 -1 -3 9.6
    -9 -1 -3 11
    -9 1 -3 1.8
    -9 1 -3 5.7
    -10 -1 -3 4.1
    -10 -1 -3 8.2
    -10 1 -3 4.4
    -11 -2 3 2.5
    11 2 -3 1.6
    -10 -2 3 2.2
    10 -2 -3 4.8
    -10 -2 3 -0.5
    -10 -2 3 -1.2
    -10 2 3 0.8
    -10 2 3 5.1
    10 2 -3 4.6
    10 2 -3 0.1
    -10 2 3 -2.8
    -9 -2 3 1
    -9 -2 3 2.5
    9 -2 -3 0.5
    -9 -2 3 0.3
    9 -2 -3 0.9
    -9 2 3 -0.2
    -9 2 3 -2.5
    9 2 -3 -2.6
    -9 2 3 -0.1
    9 2 -3 -0.3
    9 2 -3 -1.7
    -8 -2 3 5.9
    -8 -2 3 4.9
    8 -2 -3 7.8
    8 -2 -3 8.7
    -8 -2 3 7.7
    8 2 -3 6.6
    8 2 -3 7.2
    -8 2 3 5.4
    -8 2 3 7.9
    -8 2 3 6.6
    8 2 -3 4.6
    7 -2 -3 68.99
    -7 -2 3 64.79
    -7 -2 3 68.89
    -7 -2 3 63.09
    7 -2 -3 64.09
    7 -2 -3 68.19
    -7 2 3 64.49
    7 2 -3 62.29
    7 2 -3 62.59
    7 2 -3 66.19
    -7 2 3 63.99
    -7 2 3 63.19
    6 -2 -3 1.3
    -6 -2 3 -1.3
    6 -2 -3 -1
    -6 -2 3 0.7
    -6 -2 3 1.5
    6 -2 -3 -0.5
    6 2 -3 1.1
    -6 2 3 -0.8
    -6 2 3 1.6
    6 2 -3 0.7
    -6 2 3 0.2
    6 2 -3 -0.4
    -5 -2 3 -0.2
    -5 -2 3 0.2
    5 -2 -3 0.4
    -5 -2 3 0.2
    5 -2 -3 -0.7
    5 -2 -3 -0.1
    5 2 -3 0.1
    -5 2 3 0.7
    -5 2 3 -0.8
    5 2 -3 0.3
    -5 2 3 0
    4 -2 -3 96.19
    -4 -2 3 97.39
    -4 -2 3 96.49
    4 -2 -3 98.19
    -4 2 3 95.49
    -4 2 3 98.29
    4 2 -3 98.09
    -4 2 3 90.49
    4 2 -3 100.39
    4 2 -3 94.89
    -3 -2 3 6
    3 -2 -3 4.8
    -3 -2 3 4.6
    -3 -2 3 4.3
    3 -2 -3 3.4
    3 2 -3 4.7
    -3 2 3 6.4
    3 2 -3 4.9
    3 2 -3 5.6
    -3 2 3 4.3
    -3 2 3 3.9
    2 -2 -3 8.7
    2 -2 -3 5.7
    -2 -2 3 9.6
    -2 -2 3 8.6
    -2 -2 3 8.5
    2 -2 -3 15.7
    2 2 -3 7.7
    -2 2 3 9.7
    -2 2 3 9
    2 2 -3 10.5
    2 2 -3 9
    -1 -2 3 26.4
    -1 -2 3 26.4
    1 -2 -3 26.4
    -1 -2 3 28.4
    1 -2 -3 25.4
    1 -2 -3 26.4
    -1 2 3 26.1
    0 -2 -3 122.99
    0 -2 3 120.19
    0 -2 -3 121.29
    0 -2 3 119.39
    0 -2 -3 125.69
    0 2 -3 119.09
    0 2 -3 117.29
    0 2 3 117.09
    0 2 3 120.39
    0 2 -3 121.79
    1 -2 3 13.4
    1 -2 3 12.9
    1 -2 3 13.7
    -1 -2 -3 13
    -1 -2 -3 12.4
    -1 -2 -3 12.8
    -1 2 -3 14.8
    -1 2 -3 13.6
    -1 2 -3 13.3
    1 2 3 12.3
    -2 -2 -3 19.6
    2 -2 3 20.3
    2 -2 3 19.3
    -2 -2 -3 19
    -2 2 -3 19.7
    2 2 3 18.7
    -2 2 -3 19.4
    -2 2 -3 20.6
    2 2 3 20.1
    -3 -2 -3 927.31
    -3 -2 -3 913.21
    -3 -2 -3 909.11
    -3 2 -3 956.9
    -3 2 -3 951.9
    3 2 3 953.8
    -3 2 -3 942.81
    3 2 3 938.01
    -4 -2 -3 8.4
    -4 -2 -3 11.3
    -4 -2 -3 11.1
    -4 2 -3 10.8
    -4 2 -3 11.3
    -4 2 -3 10.2
    4 2 3 9.9
    4 2 3 10.8
    -5 -2 -3 43.4
    -5 -2 -3 39.8
    -5 -2 -3 42.9
    5 2 3 46.4
    -5 2 -3 46.7
    -5 2 -3 43.3
    5 2 3 40.7
    -5 2 -3 40.3
    -5 2 -3 43.2
    -6 -2 -3 54.69
    -6 -2 -3 49
    -6 -2 -3 47.8
    6 2 3 50.49
    -6 2 -3 51.29
    6 2 3 49.99
    -6 2 -3 46.8
    -6 2 -3 42.6
    -7 -2 -3 37.5
    -7 -2 -3 36.9
    -7 -2 -3 35.5
    -7 2 -3 37
    -7 2 -3 37
    -8 -2 -3 12.2
    -8 -2 -3 13.2
    -8 -2 -3 6.9
    -8 2 -3 14.3
    -8 2 -3 13.1
    -9 -2 -3 24.1
    -9 -2 -3 19.3
    -9 -2 -3 18.6
    -9 2 -3 21.9
    -9 2 -3 17.3
    -11 -3 3 5.9
    11 3 -3 10.6
    -10 -3 3 -3.4
    -10 -3 3 -1.2
    10 -3 -3 1.5
    -10 -3 3 -0.4
    10 3 -3 0.2
    -10 3 3 -1.7
    -10 3 3 3.7
    10 3 -3 2
    -10 3 3 1
    -10 3 3 -1.1
    -9 -3 3 16.4
    9 -3 -3 14.3
    -9 -3 3 17.6
    -9 -3 3 13
    9 3 -3 16.4
    -9 3 3 15.1
    9 3 -3 15.6
    9 3 -3 13.8
    -9 3 3 16.1
    -9 3 3 12.9
    8 -3 -3 16.1
    -8 -3 3 14.7
    -8 -3 3 16
    -8 -3 3 14.4
    8 -3 -3 14
    8 3 -3 13.4
    8 3 -3 13.9
    -8 3 3 15.3
    -8 3 3 14.3
    -8 3 3 15.4
    8 3 -3 19.9
    7 -3 -3 30.3
    -7 -3 3 36.8
    -7 -3 3 29
    7 -3 -3 30.3
    -7 -3 3 28.3
    7 3 -3 30.3
    7 3 -3 30
    7 3 -3 33.1
    -7 3 3 31.1
    -7 3 3 30.7
    -7 3 3 33.8
    -6 -3 3 47.2
    6 -3 -3 44.1
    -6 -3 3 46.2
    6 -3 -3 43.4
    -6 -3 3 45.3
    6 3 -3 45.4
    -6 3 3 43.6
    -6 3 3 42.4
    -6 3 3 43.2
    6 3 -3 44.7
    5 -3 -3 354.96
    -5 -3 3 356.56
    -5 -3 3 352.16
    5 -3 -3 358.06
    -5 -3 3 362.76
    5 3 -3 350.86
    5 3 -3 345.37
    -5 3 3 353.66
    5 3 -3 352.66
    -5 3 3 305.47
    -5 3 3 348.07
    4 -3 -3 1380.56
    -4 -3 3 1487.45
    -4 -3 3 1441.56
    4 -3 -3 1515.45
    -4 -3 3 1519.05
    4 3 -3 1491.85
    -4 3 3 1448.36
    -4 3 3 1460.75
    4 3 -3 1496.15
    4 3 -3 1469.45
    3 -3 -3 325.67
    -3 -3 3 331.47
    -3 -3 3 323.47
    -3 -3 3 308.37
    3 -3 -3 303.37
    3 3 -3 326.27
    3 3 -3 332.27
    3 3 -3 326.57
    -3 3 3 334.47
    -3 3 3 316.17
    2 -3 -3 619.24
    -2 -3 3 622.94
    2 -3 -3 646.24
    -2 -3 3 630.64
    2 -3 -3 646.14
    2 -3 -3 612.64
    -2 3 3 614.84
    2 3 -3 620.04
    2 3 -3 622.44
    2 3 -3 637.34
    -2 3 3 618.44
    1 -3 -3 107.19
    -1 -3 3 106.39
    -1 -3 3 101.59
    -1 -3 3 102.79
    1 3 -3 107.19
    1 3 -3 109.89
    -1 3 3 106.59
    1 3 -3 102.59
    -1 3 3 107.49
    0 -3 3 664.53
    0 -3 -3 691.33
    0 -3 -3 683.23
    0 -3 -3 668.33
    0 -3 3 674.33
    0 3 3 641.44
    0 3 3 662.33
    0 3 -3 655.23
    0 3 -3 662.23
    0 3 -3 673.83
    1 -3 3 58.79
    -1 -3 -3 64.09
    1 -3 3 62.99
    1 -3 3 59.69
    -1 -3 -3 59.99
    -1 -3 -3 59.29
    -1 3 -3 64.19
    1 3 3 59.99
    1 3 3 61.19
    1 3 3 62.29
    -1 3 -3 62.89
    -1 3 -3 64.19
    2 -3 3 7.4
    -2 -3 -3 5.7
    -2 -3 -3 6.8
    2 -3 3 7.2
    -2 -3 -3 5.4
    -2 3 -3 7.2
    -2 3 -3 7.5
    2 3 3 5.4
    -2 3 -3 7.5
    2 3 3 7.1
    -3 -3 -3 433.66
    -3 -3 -3 436.06
    -3 -3 -3 430.56
    3 3 3 423.76
    -3 3 -3 431.86
    -3 3 -3 449.16
    3 3 3 421.26
    -3 3 -3 421.96
    3 3 3 444.86
    -4 -3 -3 0.7
    -4 -3 -3 -0.4
    -4 -3 -3 -0.3
    -4 3 -3 -0.4
    -4 3 -3 -0.2
    4 3 3 -0.7
    4 3 3 0.3
    4 3 3 0.2
    -4 3 -3 -1.4
    -4 3 -3 -0.3
    -5 -3 -3 91.99
    -5 -3 -3 86.69
    -5 -3 -3 89.49
    -5 3 -3 87.09
    5 3 3 87.79
    -5 3 -3 81.69
    5 3 3 87.49
    5 3 3 96.29
    -6 -3 -3 47.4
    -6 -3 -3 53.69
    -6 -3 -3 49.5
    -6 3 -3 51.09
    6 3 3 49
    6 3 3 48.3
    -6 3 -3 49.9
    -7 -3 -3 0.6
    -7 -3 -3 1.1
    -7 -3 -3 -1.2
    7 3 3 -0.7
    -7 3 -3 0
    -7 3 -3 2.5
    7 3 3 0.8
    -8 -3 -3 25.7
    -8 -3 -3 25.6
    -8 -3 -3 22.3
    -8 3 -3 31.2
    -8 3 -3 22
    -9 -3 -3 1.9
    -9 -3 -3 -7.6
    -9 -3 -3 2.4
    -9 3 -3 2.9
    -9 3 -3 10.8
    -11 -4 3 0.2
    11 4 -3 4.7
    -10 -4 3 4.2
    -10 -4 3 -3.1
    10 -4 -3 1.7
    -10 -4 3 0.3
    -10 4 3 -1.9
    -10 4 3 0
    -10 4 3 -2.6
    10 4 -3 -3.3
    -10 4 3 5.1
    10 4 -3 -3.3
    -9 -4 3 -0.1
    -9 -4 3 -0.5
    9 -4 -3 0.3
    -9 -4 3 -0.1
    9 -4 -3 1.6
    9 4 -3 0.3
    -9 4 3 -3.1
    -9 4 3 0.6
    9 4 -3 -3.3
    -9 4 3 -3.9
    -8 -4 3 13.5
    8 -4 -3 15.2
    -8 -4 3 15.7
    -8 -4 3 18.5
    8 -4 -3 14.5
    -8 4 3 16.6
    8 4 -3 15.7
    -8 4 3 14.6
    -8 4 3 13.9
    8 4 -3 14
    8 4 -3 13.7
    -7 -4 3 5.4
    -7 -4 3 10.7
    -7 -4 3 9.4
    7 -4 -3 7.6
    7 -4 -3 8.1
    -7 4 3 8.8
    -7 4 3 9.7
    7 4 -3 9.6
    -7 4 3 8.3
    7 4 -3 9.7
    7 4 -3 9.5
    -6 -4 3 1.1
    -6 -4 3 1.8
    6 -4 -3 1
    6 -4 -3 0.1
    -6 -4 3 -0.4
    -6 4 3 1.1
    6 4 -3 1.4
    -6 4 3 1
    -6 4 3 0.6
    6 4 -3 3.3
    6 4 -3 1
    5 -4 -3 52.59
    -5 -4 3 48.7
    5 -4 -3 50.99
    -5 -4 3 50.49
    -5 -4 3 52.09
    -5 4 3 49.7
    5 4 -3 54.09
    5 4 -3 53.09
    -5 4 3 53.69
    5 4 -3 57.19
    4 -4 -3 1581.74
    4 -4 -3 1652.63
    -4 -4 3 1616.34
    -4 -4 3 1602.94
    -4 -4 3 1599.14
    -4 4 3 1569.64
    4 4 -3 1606.54
    -4 4 3 1555.04
    4 4 -3 1616.74
    4 4 -3 1650.63
    -3 -4 3 12.5
    -3 -4 3 10.1
    3 -4 -3 12
    3 -4 -3 13.4
    -3 -4 3 10.8
    3 4 -3 14.5
    -3 4 3 12.1
    3 4 -3 13.2
    -3 4 3 12
    3 4 -3 12.8
    2 -4 -3 1074.59
    2 -4 -3 1074.99
    -2 -4 3 1050.59
    -2 -4 3 1096.59
    2 -4 -3 1067.39
    2 -4 -3 1008.9
    -2 -4 3 1091.29
    -2 4 3 1069.89
    2 4 -3 1036.8
    2 4 -3 1088.29
    -2 4 3 1081.39
    -1 -4 3 665.73
    1 -4 -3 707.23
    1 -4 -3 705.33
    -1 -4 3 695.03
    -1 -4 3 718.03
    1 -4 -3 715.73
    1 4 -3 706.63
    -1 4 3 694.23
    1 4 -3 712.43
    -1 4 3 700.03
    1 4 -3 678.33
    0 -4 -3 149.99
    0 -4 -3 150.18
    0 -4 -3 149.79
    0 -4 3 145.29
    0 -4 3 151.18
    0 4 -3 152.28
    0 4 -3 142.69
    0 4 -3 153.98
    0 4 3 150.18
    0 4 3 145.09
    0 4 3 150.98
    -1 -4 -3 173.58
    1 -4 3 176.98
    -1 -4 -3 174.88
    1 -4 3 171.28
    1 -4 3 179.28
    -1 -4 -3 174.08
    1 4 3 170.48
    -1 4 -3 179.78
    1 4 3 178.68
    1 4 3 174.98
    -1 4 -3 181.58
    -1 4 -3 185.18
    2 -4 3 139.49
    -2 -4 -3 138.69
    -2 -4 -3 141.99
    2 -4 3 138.29
    2 -4 3 135.89
    -2 -4 -3 142.89
    2 4 3 139.79
    2 4 3 137.29
    -2 4 -3 139.29
    -2 4 -3 141.39
    -2 4 -3 133.29
    -3 -4 -3 222.18
    -3 -4 -3 217.18
    -3 -4 -3 213.78
    3 4 3 217.48
    -3 4 -3 230.48
    3 4 3 224.48
    -3 4 -3 225.58
    -3 4 -3 219.78
    3 4 3 224.38
    -4 -4 -3 3.1
    -4 -4 -3 2.5
    -4 -4 -3 4
    4 4 3 3
    -4 4 -3 2.5
    4 4 3 3.8
    4 4 3 3.8
    -5 -4 -3 31.4
    -5 -4 -3 32.8
    -5 -4 -3 30.9
    5 4 3 31
    5 4 3 31.5
    5 4 3 35.5
    -5 4 -3 28.3
    -5 4 -3 31.9
    -6 -4 -3 24.1
    -6 -4 -3 18.9
    -6 -4 -3 23
    -6 4 -3 19.4
    -6 4 -3 21.8
    6 4 3 23.4
    6 4 3 26.9
    6 4 3 27.4
    -7 -4 -3 10.3
    -7 -4 -3 10.2
    -7 -4 -3 7.7
    7 4 3 9.5
    -7 4 -3 7.9
    7 4 3 6.4
    7 4 3 7.6
    -7 4 -3 9.9
    -8 -4 -3 13.4
    -8 -4 -3 9.4
    -8 -4 -3 11.1
    -8 4 -3 6.7
    8 4 3 11.9
    8 4 3 11.9
    -8 4 -3 4.3
    -9 -4 -3 19.6
    -9 -4 -3 21.1
    -9 -4 -3 23.1
    -9 4 -3 19.6
    -9 4 -3 7.2
    -10 -5 3 0.7
    -10 -5 3 0.3
    -10 5 3 0.5
    -10 5 3 -0.8
    -10 5 3 -1.8
    10 5 -3 1.3
    -9 -5 3 15.6
    -9 -5 3 18.1
    9 -5 -3 21.1
    -9 -5 3 20.2
    9 -5 -3 18.4
    9 5 -3 18.6
    -9 5 3 24.1
    9 5 -3 22.3
    -9 5 3 20.9
    -9 5 3 16.7
    -9 5 3 20.1
    9 5 -3 16.3
    -8 -5 3 6.5
    -8 -5 3 9.3
    -8 -5 3 7.7
    8 -5 -3 6.9
    8 -5 -3 5.9
    8 5 -3 5.5
    -8 5 3 6.9
    -8 5 3 6
    -8 5 3 8.3
    -8 5 3 6.7
    8 5 -3 10.5
    8 5 -3 4.9
    7 -5 -3 0.6
    -7 -5 3 0.8
    7 -5 -3 -0.9
    -7 -5 3 0
    -7 -5 3 1.6
    -7 5 3 -0.2
    -7 5 3 -0.7
    7 5 -3 1.1
    -7 5 3 0.6
    7 5 -3 -0.7
    -7 5 3 0
    -6 -5 3 7.2
    -6 -5 3 7.8
    -6 -5 3 8.6
    6 -5 -3 6.1
    6 -5 -3 8.2
    6 5 -3 5.8
    -6 5 3 8.2
    6 5 -3 7.5
    6 5 -3 6.9
    -6 5 3 8.3
    5 -5 -3 76.79
    -5 -5 3 81.89
    5 -5 -3 88.49
    -5 -5 3 85.89
    -5 -5 3 85.09
    -5 5 3 84.99
    5 5 -3 79.29
    5 5 -3 85.09
    5 5 -3 83.29
    -5 5 3 86.89
    -4 -5 3 783.22
    4 -5 -3 796.42
    -4 -5 3 775.22
    4 -5 -3 776.92
    -4 -5 3 787.42
    -4 5 3 782.12
    4 5 -3 789.32
    -4 5 3 781.52
    4 5 -3 808.42
    4 5 -3 808.42
    -3 -5 3 704.73
    3 -5 -3 719.23
    -3 -5 3 736.53
    -3 -5 3 714.23
    3 5 -3 728.03
    -3 5 3 725.23
    3 5 -3 725.83
    3 5 -3 732.63
    -3 5 3 672.03
    2 -5 -3 81.49
    -2 -5 3 81.39
    -2 -5 3 79.29
    2 -5 -3 79.79
    2 -5 -3 77.69
    -2 -5 3 77.89
    -2 5 3 79.09
    2 5 -3 86.79
    2 5 -3 76.59
    2 5 -3 77.89
    -1 -5 3 22.6
    -1 -5 3 20.9
    1 -5 -3 23.3
    1 -5 -3 26.3
    1 -5 -3 23.5
    -1 -5 3 24.6
    -1 5 3 22.9
    1 5 -3 24.1
    -1 5 3 21.4
    1 5 -3 22.6
    1 5 -3 21.4
    -1 5 3 24.2
    0 -5 3 167.88
    0 -5 -3 177.78
    0 -5 -3 169.78
    0 -5 -3 184.18
    0 5 -3 178.88
    0 5 -3 176.48
    0 5 3 178.28
    0 5 -3 163.38
    0 5 3 175.88
    0 5 3 160.48
    1 -5 3 19.1
    1 -5 3 18.7
    -1 -5 -3 19.2
    -1 -5 -3 19.4
    1 -5 3 22
    -1 -5 -3 22.6
    1 5 3 19.1
    1 5 3 18.9
    1 5 3 21.3
    -1 5 -3 22.3
    -1 5 -3 19.5
    -1 5 -3 21
    -2 -5 -3 85.49
    -2 -5 -3 91.49
    -2 -5 -3 88.89
    2 -5 3 90.09
    2 -5 3 88.39
    2 -5 3 88.49
    -2 5 -3 87.79
    -2 5 -3 88.39
    2 5 3 89.19
    2 5 3 84.69
    -2 5 -3 88.49
    2 5 3 89.39
    -3 -5 -3 13.4
    -3 -5 -3 9.3
    -3 -5 -3 13.4
    -3 5 -3 12.7
    -3 5 -3 12.5
    3 5 3 14.9
    3 5 3 10.9
    -3 5 -3 12.2
    -4 -5 -3 10.3
    -4 -5 -3 9.6
    -4 -5 -3 10.6
    4 5 3 14.2
    -4 5 -3 9.5
    4 5 3 11.1
    4 5 3 10.9
    -5 -5 -3 190.58
    -5 -5 -3 198.58
    -5 -5 -3 195.28
    5 5 3 189.88
    -5 5 -3 192.68
    -5 5 -3 197.48
    5 5 3 196.28
    5 5 3 191.78
    -6 -5 -3 3.1
    -6 -5 -3 3.8
    -6 -5 -3 1.9
    6 5 3 0.9
    -6 5 -3 -1.4
    6 5 3 2.2
    6 5 3 1.6
    -6 5 -3 1.6
    -7 -5 -3 3.4
    -7 -5 -3 3.5
    -7 -5 -3 0.1
    -7 5 -3 0
    7 5 3 3
    7 5 3 0.2
    7 5 3 2.3
    -7 5 -3 -0.2
    -8 -5 -3 -0.8
    -8 -5 -3 -0.6
    -8 -5 -3 0.2
    -8 5 -3 0.7
    8 5 3 2.7
    8 5 3 -1
    -8 5 -3 4.1
    -9 -5 -3 16.3
    -9 -5 -3 22.8
    -9 -5 -3 23.7
    -9 5 -3 24.1
    -9 5 -3 20.2
    9 5 3 21.3
    -10 -6 3 5.9
    -10 -6 3 6.6
    -10 6 3 2.2
    -10 6 3 10.5
    10 6 -3 0.5
    9 -6 -3 0
    9 -6 -3 0.2
    -9 -6 3 2.1
    -9 -6 3 1.1
    -9 -6 3 0.6
    -9 6 3 -3
    9 6 -3 -2.2
    9 6 -3 -1.6
    -9 6 3 -1.5
    9 6 -3 -1.9
    -9 6 3 -1
    -9 6 3 -0.5
    8 -6 -3 37.5
    -8 -6 3 35.7
    8 -6 -3 33.5
    -8 -6 3 37.6
    -8 -6 3 39.5
    -8 6 3 35
    -8 6 3 34
    8 6 -3 36.5
    -8 6 3 36.7
    8 6 -3 37.7
    8 6 -3 38
    -8 6 3 37.5
    7 -6 -3 62.79
    7 -6 -3 57.49
    -7 -6 3 60.79
    -7 -6 3 61.49
    -7 -6 3 64.19
    7 6 -3 69.19
    7 6 -3 60.09
    -7 6 3 60.79
    7 6 -3 66.69
    -7 6 3 62.89
    -6 -6 3 86.39
    6 -6 -3 87.19
    -6 -6 3 85.09
    -6 -6 3 91.29
    6 -6 -3 87.19
    -6 6 3 88.09
    -6 6 3 87.69
    6 6 -3 90.29
    6 6 -3 97.39
    6 6 -3 90.89
    -5 -6 3 59.49
    -5 -6 3 65.79
    5 -6 -3 63.99
    -5 -6 3 64.99
    5 -6 -3 66.49
    -5 6 3 63.19
    -5 6 3 64.99
    5 6 -3 60.49
    5 6 -3 62.19
    5 6 -3 64.99
    -4 -6 3 1.1
    4 -6 -3 2.4
    -4 -6 3 1.9
    -4 -6 3 0.5
    4 -6 -3 1.5
    -4 6 3 0
    4 6 -3 1
    -4 6 3 1.2
    4 6 -3 0.5
    4 6 -3 1.3
    -3 -6 3 67.19
    3 -6 -3 69.79
    -3 -6 3 66.69
    -3 -6 3 73.79
    3 6 -3 70.29
    3 6 -3 68.19
    -3 6 3 67.19
    -3 6 3 67.49
    -2 -6 3 11.7
    -2 -6 3 14.8
    2 -6 -3 12.1
    2 -6 -3 13.1
    -2 -6 3 13.7
    2 -6 -3 12.4
    2 6 -3 13.5
    2 6 -3 16.1
    2 6 -3 9
    -2 6 3 14.1
    -2 6 3 14
    -1 -6 3 97.99
    -1 -6 3 103.49
    1 -6 -3 101.49
    -1 6 3 103.49
    -1 6 3 106.19
    -1 6 3 109.29
    1 6 -3 98.59
    1 6 -3 106.99
    1 6 -3 100.99
    0 -6 3 68.09
    0 -6 -3 69.59
    0 -6 -3 69.29
    0 -6 3 67.39
    0 -6 -3 70.59
    0 6 -3 66.79
    0 6 3 69.29
    0 6 -3 72.49
    0 6 3 67.89
    0 6 -3 66.69
    0 6 3 69.19
    -1 -6 -3 539.45
    1 -6 3 538.95
    -1 -6 -3 549.15
    1 -6 3 544.95
    1 -6 3 552.44
    -1 -6 -3 557.44
    1 6 3 544.25
    -1 6 -3 548.85
    -1 6 -3 537.35
    1 6 3 555.24
    1 6 3 535.05
    -1 6 -3 541.25
    2 -6 3 5.9
    -2 -6 -3 6.2
    -2 -6 -3 6.7
    -2 -6 -3 4.3
    2 -6 3 5.4
    2 -6 3 5.7
    2 6 3 4.1
    -2 6 -3 6.1
    -2 6 -3 6.1
    2 6 3 7.4
    2 6 3 5.4
    -2 6 -3 6.5
    3 -6 3 5.8
    -3 -6 -3 5
    -3 -6 -3 5.8
    -3 -6 -3 5.9
    3 6 3 5.1
    -3 6 -3 5.8
    -3 6 -3 4.9
    -3 6 -3 6.5
    3 6 3 6.3
    -4 -6 -3 71.59
    -4 -6 -3 74.49
    -4 -6 -3 77.79
    -4 6 -3 77.69
    -4 6 -3 77.99
    4 6 3 78.59
    4 6 3 75.59
    4 6 3 76.49
    -4 6 -3 72.99
    -5 -6 -3 184.68
    -5 -6 -3 189.48
    -5 -6 -3 190.08
    5 6 3 197.08
    5 6 3 189.08
    -5 6 -3 196.58
    5 6 3 195.18
    -6 -6 -3 1.3
    -6 -6 -3 -3.1
    -6 -6 -3 3
    -6 6 -3 -0.6
    6 6 3 0.7
    -6 6 -3 2.3
    6 6 3 0.3
    6 6 3 0.3
    -7 -6 -3 46.2
    -7 -6 -3 41.5
    -7 -6 -3 50.59
    -7 6 -3 52.19
    7 6 3 47.8
    7 6 3 41.4
    -7 6 -3 45.2
    7 6 3 46.7
    -8 -6 -3 2.5
    -8 -6 -3 3.4
    -8 -6 -3 5.2
    8 6 3 -2.3
    -8 6 -3 0.5
    -8 6 -3 1.8
    8 6 3 5
    -9 -6 -3 1.6
    9 6 3 3.7
    -9 6 -3 3.1
    -9 6 -3 -2.8
    -10 -7 3 -2.1
    -10 -7 3 2.7
    -10 7 3 -1.1
    -9 -7 3 1.7
    9 -7 -3 1.4
    -9 -7 3 -0.3
    -9 -7 3 -1.7
    9 -7 -3 1.2
    9 7 -3 3.3
    -9 7 3 1.5
    -9 7 3 -2.6
    9 7 -3 2.1
    9 7 -3 0.9
    -8 -7 3 -1.1
    -8 -7 3 -2.8
    -8 -7 3 0.9
    8 -7 -3 -0.4
    8 -7 -3 -0.2
    8 7 -3 0.6
    8 7 -3 4
    -8 7 3 -0.9
    8 7 -3 0
    -8 7 3 1.4
    7 -7 -3 4.1
    -7 -7 3 0.9
    7 -7 -3 3.6
    -7 -7 3 2.3
    7 7 -3 7.3
    7 7 -3 1
    -7 7 3 3.4
    -7 7 3 6.1
    6 -7 -3 3.9
    -6 -7 3 3.6
    6 -7 -3 6
    -6 -7 3 2.5
    -6 -7 3 3.1
    6 7 -3 7.2
    6 7 -3 2.4
    -6 7 3 6.2
    6 7 -3 5.5
    -6 7 3 3.2
    -5 -7 3 20.4
    5 -7 -3 14.9
    -5 -7 3 13.9
    5 -7 -3 15.9
    -5 -7 3 15.6
    -5 7 3 17.4
    5 7 -3 15.1
    -5 7 3 15.8
    5 7 -3 13
    5 7 -3 13.2
    4 -7 -3 0.8
    4 -7 -3 1.6
    -4 -7 3 1.2
    -4 -7 3 -0.1
    -4 -7 3 1.2
    -4 7 3 -0.3
    4 7 -3 0.3
    4 7 -3 0.2
    -4 7 3 1.7
    4 7 -3 -0.3
    -3 -7 3 144.39
    3 -7 -3 145.19
    -3 -7 3 141.99
    -3 -7 3 138.49
    -3 7 3 143.69
    3 7 -3 139.69
    -3 7 3 141.69
    3 7 -3 150.78
    2 -7 -3 175.98
    2 -7 -3 171.88
    2 -7 -3 169.08
    -2 -7 3 174.48
    -2 -7 3 164.38
    2 7 -3 169.48
    -2 7 3 174.58
    -2 7 3 171.68
    2 7 -3 180.08
    -2 7 3 172.18
    -1 -7 3 6.6
    1 -7 -3 6.5
    1 -7 -3 6
    1 -7 -3 7.9
    -1 -7 3 8
    -1 -7 3 8.5
    -1 7 3 5.8
    1 7 -3 7.5
    -1 7 3 4.5
    1 7 -3 7.4
    1 7 -3 7.9
    -1 7 3 6.6
    0 -7 3 445.66
    0 -7 3 458.55
    0 -7 -3 454.75
    0 -7 -3 457.45
    0 -7 -3 436.76
    0 7 3 477.75
    0 7 -3 450.05
    0 7 3 443.46
    0 7 -3 460.15
    0 7 -3 470.05
    -1 -7 -3 20.9
    1 -7 3 20.9
    1 -7 3 24.3
    -1 -7 -3 22.2
    1 -7 3 24.3
    -1 7 -3 21.2
    -1 7 -3 18
    1 7 3 22.6
    1 7 3 23.2
    -1 7 -3 21.7
    1 7 3 23.8
    2 -7 3 35.2
    -2 -7 -3 37.7
    2 -7 3 40.4
    -2 -7 -3 34.9
    2 -7 3 35.4
    -2 7 -3 34.5
    -2 7 -3 36.2
    2 7 3 32.5
    -2 7 -3 36.1
    2 7 3 36.3
    2 7 3 35.2
    -3 -7 -3 11.4
    -3 -7 -3 11.1
    -3 -7 -3 8.2
    3 -7 3 10.6
    3 7 3 8.9
    -3 7 -3 9
    -3 7 -3 10.3
    -3 7 -3 11.4
    3 7 3 8.2
    3 7 3 7.6
    -4 -7 -3 51.79
    -4 -7 -3 53.19
    -4 -7 -3 49.99
    -4 7 -3 51.49
    4 7 3 52.19
    -4 7 -3 51.89
    4 7 3 52.79
    -4 7 -3 46.9
    -5 -7 -3 18.6
    -5 -7 -3 20.6
    -5 -7 -3 14.7
    5 7 3 18.4
    -5 7 -3 23.1
    5 7 3 20.7
    5 7 3 19.7
    -6 -7 -3 32.1
    -6 -7 -3 33.8
    -6 -7 -3 39.1
    -6 7 -3 34.8
    6 7 3 30.9
    -6 7 -3 33.2
    6 7 3 32.9
    6 7 3 30.9
    -7 -7 -3 4.8
    -7 -7 -3 4.9
    -7 -7 -3 7.4
    7 7 3 4.5
    7 7 3 3.2
    -7 7 -3 4.3
    7 7 3 6.3
    -7 7 -3 1.7
    -8 -7 -3 2.7
    -8 -7 -3 -0.6
    -8 -7 -3 0.2
    -8 7 -3 4.1
    -8 7 -3 -2.7
    8 7 3 0.2
    -9 -7 -3 15.5
    -9 7 -3 6.5
    -9 7 -3 2.7
    -10 -8 3 11.7
    -10 -8 3 0.7
    -10 8 3 4.1
    9 -8 -3 15.8
    -9 -8 3 14.2
    -9 -8 3 11.5
    -9 -8 3 13.3
    -9 8 3 17.7
    9 8 -3 14
    9 8 -3 12.4
    -9 8 3 14.6
    -8 -8 3 17.5
    8 -8 -3 20.1
    8 -8 -3 24.3
    -8 -8 3 18.8
    -8 -8 3 21.4
    8 8 -3 21.9
    8 8 -3 19.3
    -8 8 3 29.2
    -8 8 3 21.7
    8 8 -3 26.4
    7 -8 -3 65.09
    -7 -8 3 64.49
    -7 -8 3 63.99
    -7 -8 3 72.19
    7 -8 -3 63.19
    7 8 -3 64.49
    7 8 -3 70.39
    -7 8 3 66.49
    7 8 -3 56.99
    -7 8 3 66.29
    6 -8 -3 92.89
    -6 -8 3 85.89
    -6 -8 3 95.29
    -6 -8 3 85.59
    6 -8 -3 89.79
    6 8 -3 98.79
    6 8 -3 85.29
    -6 8 3 88.19
    -6 8 3 89.69
    5 -8 -3 6.4
    5 -8 -3 6.8
    -5 -8 3 5.8
    -5 -8 3 5.9
    -5 -8 3 7.8
    5 8 -3 9.8
    5 8 -3 8.2
    5 8 -3 4.2
    -5 8 3 7.4
    -5 8 3 6
    -4 -8 3 8
    -4 -8 3 7
    -4 -8 3 7.6
    4 -8 -3 6.3
    4 -8 -3 7.8
    4 8 -3 9.4
    -4 8 3 9.4
    -4 8 3 9.3
    4 8 -3 11.3
    4 8 -3 8.7
    -3 -8 3 10.4
    3 -8 -3 11.7
    -3 -8 3 12.7
    3 -8 -3 14.3
    -3 -8 3 11
    -3 8 3 11.6
    3 8 -3 8
    3 8 -3 12.2
    -3 8 3 12.8
    3 8 -3 13.4
    -3 8 3 8.9
    -2 -8 3 9.4
    -2 -8 3 9.8
    2 -8 -3 9
    2 -8 -3 8.6
    2 -8 -3 8.2
    -2 -8 3 5.4
    -2 8 3 6.9
    2 8 -3 6.6
    -2 8 3 7.8
    2 8 -3 8.6
    -2 8 3 7.8
    2 8 -3 5.2
    -1 -8 3 9.1
    1 -8 -3 10.8
    1 -8 -3 9.4
    1 -8 -3 9.2
    -1 -8 3 7.6
    -1 -8 3 7.8
    -1 8 3 8.7
    -1 8 3 13.9
    -1 8 3 9.8
    1 8 -3 8.1
    1 8 -3 8.2
    1 8 -3 6.7
    0 -8 3 26.5
    0 -8 3 27
    0 -8 -3 28.5
    0 -8 -3 25.1
    0 -8 -3 26.5
    0 8 3 23.8
    0 8 3 26.7
    0 8 -3 26.7
    0 8 -3 24.3
    0 8 -3 27.6
    0 8 3 26
    1 -8 3 15
    1 -8 3 15.9
    -1 -8 -3 12.6
    -1 -8 -3 13.5
    -1 -8 -3 9.9
    1 -8 3 14.3
    1 8 3 11.5
    -1 8 -3 14.3
    -1 8 -3 14.4
    1 8 3 12.3
    -1 8 -3 14.3
    1 8 3 11.4
    2 -8 3 7.3
    -2 -8 -3 5.6
    -2 -8 -3 6.9
    2 -8 3 7.8
    2 -8 3 8
    -2 -8 -3 4.4
    2 8 3 5.3
    2 8 3 5.3
    -2 8 -3 6.6
    -2 8 -3 6.5
    2 8 3 6.1
    -2 8 -3 7.9
    3 -8 3 0.5
    3 -8 3 1.9
    -3 -8 -3 0
    -3 -8 -3 1.4
    3 -8 3 1.9
    -3 -8 -3 -0.6
    3 8 3 2.5
    3 8 3 1.8
    -3 8 -3 0.9
    3 8 3 -0.2
    -3 8 -3 4.4
    -3 8 -3 2.4
    -4 -8 -3 186.28
    -4 -8 -3 193.88
    -4 -8 -3 199.88
    -4 8 -3 196.18
    -4 8 -3 203.58
    -4 8 -3 193.18
    4 8 3 197.78
    4 8 3 191.48
    4 8 3 198.88
    -5 -8 -3 23.2
    -5 -8 -3 27.6
    -5 -8 -3 24.4
    5 8 3 29.5
    5 8 3 27.1
    -5 8 -3 29.4
    5 8 3 26
    -6 -8 -3 -2
    -6 -8 -3 1.7
    -6 -8 -3 0
    -6 8 -3 1.1
    6 8 3 -0.1
    -6 8 -3 2.1
    6 8 3 0.2
    6 8 3 2.1
    -7 -8 -3 0.7
    -7 -8 -3 0.1
    -7 -8 -3 2.7
    7 8 3 5.3
    -7 8 -3 2.8
    7 8 3 4.2
    7 8 3 -0.1
    -7 8 -3 1
    -8 -8 -3 9.8
    -8 -8 -3 8.1
    -8 -8 -3 11.2
    8 8 3 7.1
    -8 8 -3 1.8
    -8 8 -3 7
    -9 8 -3 5.2
    -9 8 -3 1.6
    -10 -9 3 -1.5
    -9 -9 3 -1.4
    -9 -9 3 -2.1
    -9 -9 3 -0.4
    -9 9 3 -0.9
    -9 9 3 -0.4
    8 -9 -3 0.7
    -8 -9 3 3.2
    -8 -9 3 1.1
    8 -9 -3 -0.8
    -8 -9 3 -1.1
    8 9 -3 -0.9
    8 9 -3 2.7
    -8 9 3 2.2
    8 9 -3 -1
    -8 9 3 1.2
    7 -9 -3 0.9
    -7 -9 3 1.4
    -7 -9 3 3.4
    7 -9 -3 1.9
    -7 -9 3 8.5
    7 9 -3 3.6
    7 9 -3 4
    -7 9 3 2.6
    -7 9 3 1.5
    7 9 -3 2
    -6 -9 3 22.6
    6 -9 -3 17.8
    -6 -9 3 17.2
    -6 -9 3 16
    6 -9 -3 21.9
    -6 9 3 21.4
    -6 9 3 17.2
    6 9 -3 26.6
    6 9 -3 15.7
    6 9 -3 18.6
    -5 -9 3 391.76
    5 -9 -3 383.16
    5 -9 -3 391.16
    -5 -9 3 396.16
    -5 -9 3 410.66
    -5 9 3 358.46
    5 9 -3 400.06
    -5 9 3 390.66
    5 9 -3 389.16
    5 9 -3 389.46
    -4 -9 3 27.5
    4 -9 -3 34.8
    -4 -9 3 35
    4 -9 -3 31.1
    -4 -9 3 32.7
    -4 9 3 37
    4 9 -3 33.7
    4 9 -3 37.3
    4 9 -3 30.7
    -4 9 3 32.6
    -3 -9 3 2
    -3 -9 3 1.7
    -3 -9 3 1.5
    3 -9 -3 1
    3 -9 -3 0.4
    -3 9 3 0.8
    3 9 -3 1.1
    -3 9 3 1.3
    3 9 -3 1.3
    -3 9 3 -0.2
    3 9 -3 2.3
    2 -9 -3 244.98
    2 -9 -3 235.48
    -2 -9 3 239.38
    2 -9 -3 245.18
    -2 -9 3 243.58
    -2 -9 3 241.08
    2 9 -3 243.68
    2 9 -3 251.67
    -2 9 3 240.18
    -2 9 3 239.58
    -2 9 3 240.08
    -1 -9 3 188.48
    -1 -9 3 196.08
    1 -9 -3 195.58
    1 -9 -3 191.88
    -1 -9 3 192.38
    1 -9 -3 187.88
    -1 9 3 194.28
    1 9 -3 188.18
    -1 9 3 182.98
    -1 9 3 177.58
    1 9 -3 192.28
    1 9 -3 191.48
    0 -9 -3 209.98
    0 -9 -3 206.18
    0 -9 -3 202.48
    0 -9 3 204.08
    0 -9 3 202.08
    0 9 3 214.28
    0 9 -3 210.98
    0 9 -3 206.68
    0 9 -3 212.28
    0 9 3 205.78
    0 9 3 204.08
    -1 -9 -3 2.9
    1 -9 3 1.7
    1 -9 3 1.2
    -1 -9 -3 3
    1 -9 3 2.8
    -1 -9 -3 3.9
    1 9 3 5
    -1 9 -3 3.6
    1 9 3 4.3
    -1 9 -3 3
    -1 9 -3 2.6
    2 -9 3 81.09
    -2 -9 -3 81.69
    -2 -9 -3 75.19
    2 -9 3 79.49
    2 -9 3 85.59
    -2 -9 -3 77.79
    -2 9 -3 76.49
    -2 9 -3 78.09
    -2 9 -3 76.49
    2 9 3 74.99
    2 9 3 79.39
    2 9 3 70.79
    -3 -9 -3 -0.4
    -3 -9 -3 0.2
    3 -9 3 0.7
    3 -9 3 0.5
    -3 -9 -3 0.5
    3 -9 3 0.7
    -3 9 -3 -0.3
    -3 9 -3 0.1
    3 9 3 1.1
    3 9 3 0.5
    -3 9 -3 -1.4
    3 9 3 0.2
    -4 -9 -3 36.7
    -4 -9 -3 33
    -4 -9 -3 30.2
    4 9 3 36
    4 9 3 30.1
    -4 9 -3 27.6
    4 9 3 34.8
    -4 9 -3 37
    -5 -9 -3 0.1
    -5 -9 -3 0.9
    -5 -9 -3 0.7
    -5 9 -3 2.3
    -5 9 -3 0.2
    5 9 3 -1.2
    -5 9 -3 2.8
    5 9 3 3.4
    -6 -9 -3 0.3
    -6 -9 -3 1
    -6 -9 -3 2
    -6 9 -3 0.9
    -6 9 -3 -1.6
    6 9 3 3.9
    6 9 3 0.1
    6 9 3 1.6
    -7 -9 -3 4.7
    -7 -9 -3 4.7
    7 9 3 3.3
    7 9 3 -0.7
    -7 9 -3 4.3
    -7 9 -3 0.2
    -8 -9 -3 -0.1
    -8 -9 -3 1.5
    -8 9 -3 -1.5
    -8 9 -3 4.3
    -9 -10 3 7.2
    -9 -10 3 6.4
    -9 10 3 6.6
    -9 10 3 4.6
    -8 -10 3 1.1
    -8 -10 3 -3.2
    8 -10 -3 0.4
    -8 -10 3 -1.7
    8 -10 -3 -0.6
    8 10 -3 0.4
    8 10 -3 3.3
    -8 10 3 2.9
    -8 10 3 0.6
    8 10 -3 -1.3
    -7 -10 3 25
    -7 -10 3 31.3
    7 -10 -3 30.8
    7 -10 -3 25.9
    -7 -10 3 24.7
    7 10 -3 29.6
    7 10 -3 21.9
    -7 10 3 30.6
    7 10 -3 29.9
    -7 10 3 26.6
    -6 -10 3 2.8
    6 -10 -3 1.3
    6 -10 -3 1.8
    -6 -10 3 -0.2
    -6 -10 3 1.3
    -6 10 3 -0.3
    -6 10 3 -0.5
    6 10 -3 -1.6
    6 10 -3 3.9
    6 10 -3 -1.8
    -5 -10 3 279.37
    -5 -10 3 311.57
    5 -10 -3 320.07
    5 -10 -3 309.27
    -5 -10 3 315.37
    5 10 -3 306.47
    5 10 -3 305.17
    -5 10 3 312.47
    -5 10 3 311.37
    5 10 -3 326.77
    4 -10 -3 1.5
    -4 -10 3 -1.7
    -4 -10 3 0.8
    -4 -10 3 3.9
    4 10 -3 2.7
    -4 10 3 2
    4 10 -3 1.6
    -4 10 3 3.2
    4 10 -3 1
    -4 10 3 2.9
    3 -10 -3 16.6
    -3 -10 3 16.9
    3 -10 -3 17
    -3 -10 3 23.1
    -3 -10 3 23.3
    -3 10 3 20.9
    3 10 -3 21.9
    -3 10 3 17.9
    -3 10 3 18.6
    3 10 -3 20
    -2 -10 3 8.6
    -2 -10 3 6.7
    2 -10 -3 5
    -2 -10 3 6.2
    2 -10 -3 5.8
    2 -10 -3 6.7
    -2 10 3 4.5
    -2 10 3 7.6
    2 10 -3 6.5
    2 10 -3 8.8
    2 10 -3 6.8
    -2 10 3 7.8
    1 -10 -3 198.38
    1 -10 -3 202.08
    -1 -10 3 199.28
    -1 -10 3 207.38
    -1 -10 3 200.88
    1 -10 -3 201.18
    -1 10 3 196.38
    1 10 -3 197.98
    1 10 -3 194.28
    1 10 -3 202.78
    -1 10 3 203.88
    0 -10 -3 2.7
    0 -10 3 6.6
    0 -10 3 0.6
    0 -10 -3 7.1
    0 -10 -3 4.9
    0 -10 3 7.8
    0 10 -3 5
    0 10 -3 7.2
    0 10 -3 4.5
    0 10 3 6.3
    0 10 3 7.2
    1 -10 3 80.19
    1 -10 3 77.99
    -1 -10 -3 77.79
    -1 -10 -3 72.99
    -1 -10 -3 81.99
    1 -10 3 74.59
    1 10 3 81.09
    1 10 3 73.09
    1 10 3 77.79
    -1 10 -3 69.69
    -1 10 -3 73.99
    -1 10 -3 76.59
    -2 -10 -3 3.5
    -2 -10 -3 5
    2 -10 3 4.1
    -2 -10 -3 5.5
    2 -10 3 5.7
    2 -10 3 6.7
    2 10 3 6.7
    -2 10 -3 3.7
    2 10 3 4.4
    -2 10 -3 4.3
    -2 10 -3 2.1
    2 10 3 6.5
    -3 -10 -3 -0.7
    -3 -10 -3 -0.5
    3 -10 3 0.5
    3 -10 3 0.8
    -3 -10 -3 -0.1
    3 -10 3 0.4
    3 10 3 -0.5
    -3 10 -3 -1
    3 10 3 -2.4
    -3 10 -3 1
    -3 10 -3 -0.5
    3 10 3 0.3
    4 -10 3 34.4
    -4 -10 -3 31.5
    -4 -10 -3 32.3
    -4 -10 -3 34.2
    4 10 3 33
    -4 10 -3 33.4
    4 10 3 28.2
    -4 10 -3 29.9
    -4 10 -3 30.5
    4 10 3 33.7
    -5 -10 -3 99.19
    -5 -10 -3 98.49
    -5 -10 -3 98.89
    5 10 3 97.29
    -5 10 -3 89.89
    -5 10 -3 98.99
    5 10 3 93.59
    5 10 3 103.09
    -5 10 -3 95.99
    -6 -10 -3 10.1
    -6 -10 -3 13.9
    -6 -10 -3 10
    6 10 3 15.5
    -6 10 -3 14.7
    6 10 3 9.2
    6 10 3 11.2
    -7 -10 -3 2.9
    -7 -10 -3 2.9
    -7 -10 -3 7.8
    -7 10 -3 6.3
    -7 10 -3 10.2
    7 10 3 11.5
    -8 -10 -3 13.8
    -8 -10 -3 -2
    -8 10 -3 7.9
    -8 10 -3 13.9
    -9 -11 3 -0.8
    -9 -11 3 4
    -9 11 3 5
    8 -11 -3 2.6
    -8 -11 3 -0.8
    -8 -11 3 -3.7
    8 -11 -3 3.5
    -8 -11 3 1.2
    -8 11 3 0
    8 11 -3 -1.7
    8 11 -3 -1.2
    -8 11 3 1.1
    7 -11 -3 0.4
    -7 -11 3 2
    -7 -11 3 2
    -7 -11 3 0.5
    7 -11 -3 -0.3
    7 11 -3 4.3
    -7 11 3 0.9
    7 11 -3 0.3
    7 11 -3 2.2
    -7 11 3 -2.8
    -6 -11 3 68.19
    -6 -11 3 61.49
    6 -11 -3 64.49
    6 -11 -3 64.79
    -6 -11 3 70.19
    6 11 -3 62.89
    -6 11 3 66.19
    6 11 -3 69.19
    6 11 -3 65.29
    -6 11 3 65.19
    -5 -11 3 83.39
    5 -11 -3 89.19
    5 -11 -3 83.79
    -5 -11 3 95.49
    -5 -11 3 93.99
    5 11 -3 96.29
    5 11 -3 83.69
    5 11 -3 89.89
    -5 11 3 90.59
    -5 11 3 90.49
    4 -11 -3 102.29
    -4 -11 3 108.89
    -4 -11 3 74.19
    4 -11 -3 105.99
    4 -11 -3 106.99
    4 11 -3 103.49
    -4 11 3 101.69
    -4 11 3 100.39
    4 11 -3 110.09
    4 11 -3 106.09
    -3 -11 3 11.1
    -3 -11 3 9.7
    3 -11 -3 12.8
    -3 -11 3 7.1
    3 -11 -3 12.6
    -3 11 3 9.4
    3 11 -3 7.9
    3 11 -3 11.7
    -3 11 3 11.3
    -3 11 3 14.7
    3 11 -3 8.5
    -2 -11 3 44.9
    2 -11 -3 47
    2 -11 -3 47.2
    -2 -11 3 43.8
    2 -11 -3 44.9
    -2 -11 3 46
    -2 11 3 50.19
    2 11 -3 46.1
    -2 11 3 52.39
    2 11 -3 46.3
    -2 11 3 48.1
    2 11 -3 46.1
    -1 -11 3 147.59
    1 -11 -3 144.69
    1 -11 -3 149.69
    1 -11 -3 143.09
    -1 -11 3 141.59
    -1 -11 3 140.89
    -1 11 3 145.79
    1 11 -3 142.09
    -1 11 3 140.09
    1 11 -3 151.78
    1 11 -3 147.69
    -1 11 3 146.19
    0 -11 3 9.2
    0 -11 -3 11.4
    0 -11 3 7.3
    0 -11 -3 11.3
    0 -11 -3 9
    0 11 3 9.7
    0 11 -3 12.2
    0 11 -3 10.3
    0 11 3 10.6
    0 11 3 10.9
    1 -11 3 2.8
    -1 -11 -3 0.8
    1 -11 3 0
    -1 -11 -3 -1.1
    1 -11 3 1.8
    -1 -11 -3 3.6
    -1 11 -3 1
    1 11 3 1.5
    1 11 3 1.8
    1 11 3 5
    -1 11 -3 2.3
    -1 11 -3 2.2
    -2 -11 -3 6.1
    2 -11 3 3.9
    2 -11 3 2.7
    -2 -11 -3 1
    2 -11 3 4.1
    -2 -11 -3 2.6
    -2 11 -3 2.9
    2 11 3 6.2
    2 11 3 4.9
    -2 11 -3 2
    2 11 3 4.4
    -2 11 -3 3.2
    -3 -11 -3 0.4
    -3 -11 -3 0.6
    3 -11 3 0.5
    3 -11 3 0.2
    3 -11 3 2.3
    -3 -11 -3 0.3
    -3 11 -3 0.2
    3 11 3 1.7
    -3 11 -3 0.5
    3 11 3 -0.7
    -3 11 -3 0.7
    3 11 3 -2.1
    -4 -11 -3 176.28
    -4 -11 -3 182.58
    4 -11 3 180.08
    -4 -11 -3 173.38
    -4 11 -3 176.28
    -4 11 -3 178.28
    4 11 3 172.38
    4 11 3 182.28
    4 11 3 172.18
    -4 11 -3 178.88
    -5 -11 -3 53.49
    -5 -11 -3 60.39
    -5 -11 -3 59.29
    5 11 3 56.29
    5 11 3 65.29
    -5 11 -3 61.69
    -5 11 -3 55.59
    5 11 3 57.79
    -5 11 -3 57.49
    -6 -11 -3 2.4
    -6 -11 -3 3.5
    -6 -11 -3 3.1
    6 11 3 3.9
    -6 11 -3 5.6
    6 11 3 10.7
    -7 -11 -3 6.4
    -7 -11 -3 -1.7
    -7 -11 -3 -2.7
    -7 11 -3 -3.2
    -7 11 -3 2
    -8 11 -3 -0.7
    -8 11 -3 1.2
    -9 -12 3 -5.8
    -9 -12 3 -2.6
    8 -12 -3 1.8
    -8 -12 3 -0.4
    -8 -12 3 -0.8
    -8 -12 3 -3
    -8 12 3 2.1
    8 12 -3 1.8
    -8 12 3 2.4
    7 -12 -3 16.5
    -7 -12 3 8.1
    -7 -12 3 14.9
    7 -12 -3 12.9
    -7 -12 3 8.8
    7 12 -3 11.4
    -7 12 3 12.4
    7 12 -3 15.5
    7 12 -3 13.9
    -7 12 3 13.3
    6 -12 -3 52.29
    -6 -12 3 46.1
    -6 -12 3 43.4
    -6 -12 3 55.09
    6 -12 -3 54.89
    6 12 -3 47.9
    -6 12 3 53.19
    6 12 -3 51.29
    -6 12 3 44.1
    6 12 -3 40.8
    5 -12 -3 3.5
    5 -12 -3 1.1
    -5 -12 3 1.5
    -5 -12 3 4.2
    -5 -12 3 2.9
    5 12 -3 0
    -5 12 3 4.6
    -5 12 3 4.8
    5 12 -3 3.8
    5 12 -3 6
    -4 -12 3 45.8
    -4 -12 3 37.1
    4 -12 -3 36.3
    4 -12 -3 44.2
    4 -12 -3 39.4
    -4 -12 3 45.1
    4 12 -3 44.9
    -4 12 3 35.4
    -4 12 3 37.2
    4 12 -3 41.3
    -4 12 3 37.1
    4 12 -3 51.69
    3 -12 -3 16.5
    3 -12 -3 14.8
    -3 -12 3 21.3
    -3 -12 3 11.5
    -3 -12 3 12.1
    -3 12 3 24.5
    -3 12 3 19
    3 12 -3 17.3
    3 12 -3 17.2
    3 12 -3 13.3
    -3 12 3 16.6
    2 -12 -3 36.2
    -2 -12 3 42.8
    -2 -12 3 32.5
    -2 -12 3 36.8
    2 -12 -3 35.9
    2 -12 -3 37.3
    2 12 -3 42.9
    -2 12 3 34.7
    2 12 -3 38.1
    2 12 -3 40.2
    -2 12 3 39.1
    -2 12 3 34.8
    -1 -12 3 4.2
    -1 -12 3 2.9
    1 -12 -3 4.3
    1 -12 -3 6.3
    -1 -12 3 5.2
    -1 12 3 5.1
    1 12 -3 8.3
    -1 12 3 5
    1 12 -3 9.4
    1 12 -3 5.7
    -1 12 3 5.6
    0 -12 -3 27.8
    0 -12 3 29.5
    0 -12 -3 28.3
    0 -12 -3 25.7
    0 -12 3 32.5
    0 12 -3 28.8
    0 12 3 26.9
    0 12 -3 25.3
    0 12 -3 26.4
    0 12 3 26.3
    0 12 3 29.6
    1 -12 3 -0.3
    1 -12 3 0.7
    1 -12 3 -1.3
    -1 -12 -3 -2.6
    -1 -12 -3 -0.2
    -1 -12 -3 -0.7
    1 12 3 -0.3
    -1 12 -3 -0.7
    1 12 3 0.1
    1 12 3 -0.1
    -1 12 -3 0.4
    -2 -12 -3 -0.3
    2 -12 3 1
    -2 -12 -3 -0.5
    -2 -12 -3 0.1
    2 -12 3 -1
    2 -12 3 -1.5
    -2 12 -3 1.5
    2 12 3 -1.4
    2 12 3 0.3
    -2 12 -3 -1
    -2 12 -3 -0.7
    2 12 3 2.5
    3 -12 3 14.4
    3 -12 3 11
    -3 -12 -3 11.4
    -3 -12 -3 7.3
    3 -12 3 13.5
    -3 -12 -3 15.7
    3 12 3 15.2
    3 12 3 12.2
    -3 12 -3 11.3
    3 12 3 13.5
    -3 12 -3 10.2
    -3 12 -3 11.9
    4 -12 3 2
    -4 -12 -3 1.4
    -4 -12 -3 0.4
    -4 -12 -3 0.9
    4 12 3 -1.5
    4 12 3 2.9
    -4 12 -3 -1.1
    4 12 3 -0.5
    -4 12 -3 2.4
    -4 12 -3 0.9
    -5 -12 -3 7.7
    -5 -12 -3 11.1
    -5 -12 -3 8.7
    -5 12 -3 8.3
    5 12 3 7.3
    5 12 3 5.3
    5 12 3 8
    -5 12 -3 7
    -5 12 -3 8.4
    -6 -12 -3 30.2
    -6 -12 -3 30.7
    -6 -12 -3 26.7
    -6 12 -3 22.5
    -6 12 -3 23.3
    6 12 3 36.3
    -6 12 -3 26.4
    -7 -12 -3 3.8
    -7 -12 -3 4.1
    -7 12 -3 5.3
    -7 12 -3 5.2
    -8 12 -3 -8.8
    -8 -13 3 0.1
    8 -13 -3 2
    -8 -13 3 2.7
    -8 13 3 0
    -7 -13 3 2.1
    -7 -13 3 -3.2
    -7 -13 3 1.4
    7 13 -3 -1.5
    7 13 -3 3.3
    -7 13 3 3.7
    -7 13 3 3.9
    6 -13 -3 1
    6 -13 -3 1
    -6 -13 3 0.8
    -6 -13 3 -0.1
    -6 -13 3 -1.7
    -6 13 3 1.3
    6 13 -3 0.6
    6 13 -3 0.7
    6 13 -3 5.7
    -6 13 3 1.5
    5 -13 -3 36.1
    5 -13 -3 35.6
    -5 -13 3 40.6
    -5 -13 3 43
    -5 -13 3 37.2
    -5 13 3 35.7
    -5 13 3 24.4
    5 13 -3 40.4
    5 13 -3 33.4
    5 13 -3 35.7
    4 -13 -3 4.4
    4 -13 -3 3.3
    -4 -13 3 2
    4 -13 -3 5.9
    -4 -13 3 1.7
    -4 13 3 5.3
    4 13 -3 4.7
    -4 13 3 5.4
    4 13 -3 4.8
    4 13 -3 3.6
    -4 13 3 2.9
    3 -13 -3 2
    -3 -13 3 1.2
    -3 -13 3 1.3
    -3 -13 3 -1.9
    3 -13 -3 2.2
    3 13 -3 2.1
    -3 13 3 5.1
    3 13 -3 -1.6
    -3 13 3 2.9
    -3 13 3 0.2
    3 13 -3 0.2
    -2 -13 3 1.4
    2 -13 -3 2.1
    2 -13 -3 1.6
    -2 -13 3 -0.3
    -2 -13 3 0.5
    2 -13 -3 -1.2
    -2 13 3 0.6
    2 13 -3 3
    -2 13 3 0.8
    2 13 -3 2.5
    -2 13 3 1.8
    2 13 -3 0.5
    1 -13 -3 16.7
    -1 -13 3 24.8
    -1 -13 3 16.6
    1 -13 -3 17.6
    1 -13 -3 23.2
    -1 -13 3 26.1
    1 13 -3 20.4
    -1 13 3 19.4
    -1 13 3 19.3
    -1 13 3 25.4
    1 13 -3 17.2
    1 13 -3 24.1
    0 -13 3 2.6
    0 -13 -3 3.7
    0 -13 -3 0.7
    0 -13 -3 1.1
    0 -13 3 4.1
    0 13 3 2.4
    0 13 -3 3.5
    0 13 -3 -0.3
    0 13 -3 5.3
    0 13 3 1.6
    0 13 3 -0.1
    1 -13 3 20.3
    -1 -13 -3 23.8
    1 -13 3 19.6
    -1 -13 -3 18.2
    1 -13 3 17.1
    -1 -13 -3 16.7
    1 13 3 20.1
    1 13 3 21.9
    -1 13 -3 22.5
    -1 13 -3 17.7
    1 13 3 16.3
    -1 13 -3 18.5
    2 -13 3 -0.4
    -2 -13 -3 2.1
    2 -13 3 -0.7
    -2 -13 -3 -0.7
    2 -13 3 1.4
    -2 -13 -3 -0.7
    2 13 3 3.9
    2 13 3 1.6
    -2 13 -3 0.4
    -2 13 -3 0.7
    -2 13 -3 0.8
    3 -13 3 32.1
    -3 -13 -3 26.1
    3 -13 3 37.6
    -3 -13 -3 40.4
    3 -13 3 40.3
    -3 -13 -3 36.7
    -3 13 -3 28
    3 13 3 26.7
    -3 13 -3 32.6
    3 13 3 37.9
    3 13 3 40.7
    -3 13 -3 34.2
    4 -13 3 -0.3
    -4 -13 -3 -0.2
    4 -13 3 0.1
    -4 -13 -3 1.7
    4 -13 3 1.4
    -4 -13 -3 1
    4 13 3 2.6
    -4 13 -3 0.3
    4 13 3 -7.5
    -4 13 -3 -2.7
    4 13 3 2.8
    -4 13 -3 2.4
    -5 -13 -3 1.5
    -5 -13 -3 -1
    -5 -13 -3 0.4
    -5 13 -3 -4.1
    -5 13 -3 -1
    5 13 3 0.5
    5 13 3 0.2
    -5 13 -3 0.8
    5 13 3 2.1
    -6 -13 -3 53.29
    -6 -13 -3 53.19
    -6 -13 -3 61.99
    6 13 3 51.29
    -6 13 -3 48.3
    6 13 3 49.7
    -6 13 -3 47.3
    -6 13 -3 54.09
    -7 -13 -3 3.9
    -7 -13 -3 -0.8
    -7 13 -3 -1
    -7 13 -3 3.7
    8 -14 -3 6.2
    -8 -14 3 2.5
    7 -14 -3 7.2
    -7 -14 3 -0.7
    -7 -14 3 -0.1
    -7 -14 3 7.1
    -7 14 3 -0.8
    7 14 -3 -0.1
    -7 14 3 1.8
    7 14 -3 4.7
    6 -14 -3 2.1
    -6 -14 3 1.8
    -6 -14 3 0.2
    -6 -14 3 -0.7
    6 -14 -3 1.6
    6 14 -3 -1.1
    -6 14 3 -1.7
    6 14 -3 1.3
    -6 14 3 1.6
    -5 -14 3 4.7
    5 -14 -3 3.6
    -5 -14 3 5.2
    5 -14 -3 2.5
    -5 -14 3 0.5
    5 14 -3 6.5
    -5 14 3 1.9
    -5 14 3 1.3
    -5 14 3 2
    5 14 -3 0.9
    5 14 -3 -0.8
    4 -14 -3 -1.3
    -4 -14 3 1.6
    -4 -14 3 -0.9
    4 -14 -3 0.4
    4 -14 -3 2.6
    -4 -14 3 -1.1
    -4 14 3 0
    4 14 -3 -2.9
    4 14 -3 0.9
    -4 14 3 -1.3
    4 14 -3 -2.2
    -4 14 3 -0.6
    3 -14 -3 15.7
    -3 -14 3 18.4
    -3 -14 3 19.2
    3 -14 -3 13.4
    -3 -14 3 15.8
    3 14 -3 17.3
    -3 14 3 17.3
    3 14 -3 13.5
    -3 14 3 15.8
    3 14 -3 19
    -3 14 3 12.2
    2 -14 -3 0.7
    -2 -14 3 1.8
    2 -14 -3 4.3
    -2 -14 3 3.1
    -2 -14 3 1.1
    2 -14 -3 2.3
    2 14 -3 2.7
    2 14 -3 2.8
    -2 14 3 1.6
    -2 14 3 3.2
    -2 14 3 1.3
    2 14 -3 4.8
    -1 -14 3 16.9
    1 -14 -3 16.5
    1 -14 -3 10.8
    -1 -14 3 14.8
    -1 -14 3 19.9
    1 -14 -3 14.4
    -1 14 3 15.5
    1 14 -3 16.4
    -1 14 3 14.1
    1 14 -3 17.8
    -1 14 3 12.3
    0 -14 3 21.6
    0 -14 3 24.4
    0 -14 -3 16.5
    0 -14 -3 22.7
    0 -14 -3 23.1
    0 14 3 21.6
    0 14 -3 21.6
    0 14 3 23.2
    0 14 -3 20.2
    0 14 -3 22.4
    0 14 3 23
    -1 -14 -3 47.2
    1 -14 3 38.9
    1 -14 3 44.9
    1 -14 3 42.5
    -1 -14 -3 47.2
    1 14 3 45.8
    -1 14 -3 44.4
    1 14 3 48.1
    1 14 3 48.5
    -1 14 -3 46
    2 -14 3 -0.8
    -2 -14 -3 -3.5
    -2 -14 -3 3
    2 -14 3 -0.2
    -2 -14 -3 -0.3
    2 -14 3 -1.3
    2 14 3 -0.6
    2 14 3 -0.1
    -2 14 -3 -0.1
    -2 14 -3 3.5
    -2 14 -3 -1.3
    2 14 3 0.2
    -3 -14 -3 14.5
    3 -14 3 16.6
    -3 -14 -3 23.4
    3 -14 3 21.2
    -3 -14 -3 22.8
    3 -14 3 22.8
    -3 14 -3 27
    -3 14 -3 22.3
    3 14 3 20.1
    3 14 3 19.4
    3 14 3 27
    -3 14 -3 19.9
    4 -14 3 6.7
    4 -14 3 7.2
    -4 -14 -3 11.5
    -4 -14 -3 2
    4 -14 3 6.4
    -4 -14 -3 4.7
    -4 14 -3 3.2
    4 14 3 0.5
    4 14 3 7.8
    -4 14 -3 5.9
    4 14 3 5.7
    -4 14 -3 7.1
    -5 -14 -3 4.1
    -5 -14 -3 5.9
    -5 -14 -3 -4.9
    5 14 3 6.1
    5 14 3 8.1
    -5 14 -3 2
    -5 14 -3 0.2
    -5 14 -3 3.9
    -6 -14 -3 24.5
    -6 -14 -3 11.3
    -6 14 -3 12.4
    -6 14 -3 16.9
    -6 14 -3 15.5
    -7 -14 -3 2.6
    -7 14 -3 -2.1
    -7 14 -3 1.8
    -7 -15 3 2.9
    -7 -15 3 3.6
    -7 -15 3 7.7
    7 15 -3 -2
    -6 -15 3 -1
    -6 -15 3 4.6
    6 -15 -3 -0.7
    -6 -15 3 2.7
    6 15 -3 -5
    -6 15 3 1.4
    6 15 -3 3.7
    -6 15 3 -3.1
    5 -15 -3 3.6
    -5 -15 3 7.9
    -5 -15 3 2.9
    5 -15 -3 4.2
    -5 -15 3 7.3
    5 15 -3 4.9
    -5 15 3 2.1
    5 15 -3 0.8
    -5 15 3 5.9
    -5 15 3 3
    -4 -15 3 7.4
    4 -15 -3 3.8
    4 -15 -3 11
    4 -15 -3 8.8
    -4 -15 3 13.2
    -4 -15 3 3.9
    4 15 -3 3.1
    -4 15 3 7.5
    -4 15 3 8.6
    4 15 -3 0.6
    -4 15 3 6.1
    4 15 -3 10.8
    -3 -15 3 17.2
    -3 -15 3 15.4
    3 -15 -3 16.4
    3 -15 -3 10
    -3 -15 3 15.1
    -3 15 3 15.4
    3 15 -3 11.4
    3 15 -3 15.9
    -3 15 3 11.2
    3 15 -3 13
    -3 15 3 13.8
    2 -15 -3 -1.1
    -2 -15 3 1
    2 -15 -3 -0.9
    2 -15 -3 2.2
    -2 -15 3 2.9
    -2 -15 3 1
    2 15 -3 -3.1
    -2 15 3 0.4
    -2 15 3 1.4
    2 15 -3 1.5
    2 15 -3 0.3
    -2 15 3 0.5
    1 -15 -3 20.7
    -1 -15 3 17.6
    1 -15 -3 15.7
    1 -15 -3 21
    -1 -15 3 17.3
    -1 -15 3 19.1
    1 15 -3 15.6
    1 15 -3 13.3
    1 15 -3 19.7
    -1 15 3 14.3
    -1 15 3 15.1
    0 -15 3 0.5
    0 -15 -3 -1.2
    0 -15 -3 2
    0 -15 -3 3
    0 -15 3 0.7
    0 15 -3 0.4
    0 15 -3 3.6
    0 15 3 1.7
    0 15 -3 -1.2
    0 15 3 -1.7
    0 15 3 -0.9
    -1 -15 -3 2.5
    1 -15 3 2.2
    1 -15 3 3
    -1 -15 -3 4
    1 -15 3 1.6
    -1 -15 -3 2.1
    1 15 3 5.4
    1 15 3 1.1
    -1 15 -3 4.2
    -1 15 -3 7.6
    -1 15 -3 1.6
    1 15 3 6.1
    2 -15 3 43.9
    -2 -15 -3 40.7
    2 -15 3 48.2
    -2 -15 -3 62.79
    2 -15 3 50.29
    -2 -15 -3 48.7
    2 15 3 45.5
    2 15 3 55.89
    -2 15 -3 39.6
    -2 15 -3 49
    2 15 3 45.2
    -2 15 -3 54.49
    -3 -15 -3 1.2
    -3 -15 -3 5.4
    3 -15 3 1.2
    3 -15 3 1.4
    3 -15 3 2.6
    -3 -15 -3 2
    3 15 3 6.7
    -3 15 -3 -1.1
    3 15 3 3.7
    -3 15 -3 5.9
    -3 15 -3 0.4
    3 15 3 7.5
    4 -15 3 2.3
    4 -15 3 -0.4
    -4 -15 -3 2.7
    4 -15 3 4.1
    -4 -15 -3 -0.7
    -4 -15 -3 1.6
    4 15 3 -0.6
    -4 15 -3 -1.4
    -4 15 -3 8.1
    4 15 3 -0.8
    -4 15 -3 -0.7
    4 15 3 2.2
    -5 -15 -3 -2
    -5 -15 -3 -2.1
    -5 -15 -3 -0.3
    5 15 3 3.8
    5 15 3 0.5
    -5 15 -3 -1.5
    -5 15 -3 2.6
    -5 15 -3 -4.8
    -6 -15 -3 9.7
    -6 -15 -3 -1.8
    -6 15 -3 4.7
    -6 15 -3 -1.6
    -7 -16 3 9.1
    7 16 -3 -11.3
    -6 -16 3 1.3
    -6 -16 3 0.8
    -6 -16 3 4.4
    6 16 -3 8.1
    -6 16 3 -3.2
    6 16 -3 2.4
    -5 -16 3 4.6
    5 -16 -3 0.1
    -5 -16 3 1.9
    -5 -16 3 2.8
    5 16 -3 3.3
    -5 16 3 0.5
    5 16 -3 4
    -5 16 3 -0.5
    -5 16 3 -0.1
    4 -16 -3 -1.1
    4 -16 -3 0.6
    -4 -16 3 2.5
    4 -16 -3 2.1
    -4 -16 3 4.4
    -4 -16 3 -4.1
    4 16 -3 -3.4
    4 16 -3 1.4
    -4 16 3 -0.5
    -4 16 3 -1.3
    -4 16 3 -1.5
    -3 -16 3 9.8
    -3 -16 3 -1.5
    3 -16 -3 6.9
    -3 -16 3 10
    3 -16 -3 2.5
    -3 16 3 5.2
    3 16 -3 1
    -3 16 3 3.5
    3 16 -3 10.4
    -3 16 3 1.5
    3 16 -3 7
    2 -16 -3 7.7
    -2 -16 3 4.8
    -2 -16 3 3.7
    2 -16 -3 4.5
    2 -16 -3 3.5
    -2 -16 3 1.7
    -2 16 3 6.2
    2 16 -3 4.5
    -2 16 3 1.1
    2 16 -3 2.4
    -2 16 3 6.3
    2 16 -3 4.1
    1 -16 -3 1.2
    1 -16 -3 7.2
    1 -16 -3 4
    -1 -16 3 -0.3
    -1 -16 3 2.1
    -1 -16 3 -0.7
    1 16 -3 4.8
    1 16 -3 3.3
    -1 16 3 1.5
    -1 16 3 2.2
    1 16 -3 3.2
    -1 16 3 2.7
    0 -16 3 3.3
    0 -16 -3 -1
    0 -16 3 -0.4
    0 -16 3 0.9
    0 -16 -3 -1.1
    0 -16 -3 3.3
    0 16 3 -1.2
    0 16 -3 -2.7
    0 16 3 0.3
    0 16 -3 -0.4
    0 16 -3 2.1
    1 -16 3 11
    -1 -16 -3 9
    -1 -16 -3 12.3
    1 -16 3 9.1
    1 -16 3 9.9
    -1 -16 -3 8.9
    1 16 3 7.2
    -1 16 -3 8.8
    -1 16 -3 9.6
    1 16 3 11.1
    -1 16 -3 10
    1 16 3 10.1
    2 -16 3 97.09
    -2 -16 -3 89.89
    -2 -16 -3 93.39
    2 -16 3 90.99
    -2 -16 -3 96.99
    2 -16 3 83.39
    -2 16 -3 85.69
    2 16 3 92.49
    -2 16 -3 96.29
    2 16 3 96.89
    2 16 3 87.29
    -2 16 -3 103.99
    -3 -16 -3 1.4
    3 -16 3 0.3
    -3 -16 -3 -0.8
    3 -16 3 -0.1
    3 -16 3 2
    -3 -16 -3 8.7
    -3 16 -3 6.5
    -3 16 -3 2.4
    3 16 3 5.5
    3 16 3 -1.1
    3 16 3 0
    -3 16 -3 -3.1
    -4 -16 -3 6.7
    4 -16 3 3.2
    -4 -16 -3 -5.5
    4 -16 3 3.1
    4 16 3 7.1
    -4 16 -3 4.1
    -4 16 -3 7.5
    4 16 3 5.2
    -4 16 -3 5.2
    -5 -16 -3 8
    5 -16 3 1.1
    -5 -16 -3 -1.6
    -5 16 -3 -3.1
    5 16 3 1.6
    -5 16 -3 -2.8
    -5 16 -3 -3.7
    -6 -16 -3 7.8
    -6 16 -3 8.1
    -6 16 -3 18.8
    -6 -17 3 -0.1
    -6 -17 3 6.9
    6 17 -3 -2.7
    -5 -17 3 5.8
    -5 -17 3 1.9
    -5 -17 3 0.4
    5 17 -3 7.2
    5 17 -3 7.4
    -5 17 3 -0.6
    -4 -17 3 36
    -4 -17 3 35.7
    -4 -17 3 26.9
    4 -17 -3 35.2
    4 -17 -3 33.4
    -4 17 3 30
    -4 17 3 39
    -4 17 3 32.8
    4 17 -3 34.7
    4 17 -3 25.1
    3 -17 -3 235.78
    -3 -17 3 239.88
    -3 -17 3 235.58
    -3 -17 3 225.48
    3 -17 -3 208.48
    -3 17 3 228.88
    -3 17 3 252.27
    -3 17 3 224.48
    3 17 -3 237.68
    3 17 -3 226.58
    2 -17 -3 11.6
    -2 -17 3 9.2
    -2 -17 3 12.6
    2 -17 -3 7.3
    2 -17 -3 12.8
    -2 -17 3 11.6
    -2 17 3 12.7
    -2 17 3 17.5
    2 17 -3 12.9
    2 17 -3 12.1
    2 17 -3 4.1
    -2 17 3 14.8
    1 -17 -3 7.3
    -1 -17 3 4.2
    1 -17 -3 1.3
    1 -17 -3 6.9
    -1 -17 3 2.9
    -1 -17 3 5.1
    -1 17 3 5.1
    -1 17 3 4.1
    -1 17 3 0
    1 17 -3 4.4
    1 17 -3 8.3
    0 -17 -3 2.3
    0 -17 3 0.1
    0 -17 3 3
    0 -17 -3 6.2
    0 -17 3 8.9
    0 -17 -3 8.7
    0 17 -3 3.8
    0 17 3 9.6
    0 17 -3 4.4
    0 17 3 3.9
    0 17 3 8.1
    0 17 -3 12.5
    1 -17 3 5.5
    1 -17 3 6.1
    -1 -17 -3 1.8
    1 -17 3 2.7
    -1 -17 -3 7.1
    -1 -17 -3 3.9
    1 17 3 -0.6
    -1 17 -3 7.1
    -1 17 -3 2.5
    1 17 3 3.9
    -1 17 -3 2.1
    1 17 3 2.3
    2 -17 3 30.3
    -2 -17 -3 34.2
    -2 -17 -3 23.9
    -2 -17 -3 23.9
    2 -17 3 28.6
    -2 17 -3 31.7
    2 17 3 23.6
    2 17 3 26.8
    -2 17 -3 17.2
    -2 17 -3 31.6
    2 17 3 22.3
    3 -17 3 -0.2
    -3 -17 -3 -5.3
    3 -17 3 -0.9
    -3 -17 -3 7.1
    -3 -17 -3 3
    3 17 3 -1.9
    -3 17 -3 -4.3
    -3 17 -3 -2
    3 17 3 4.4
    -3 17 -3 8.7
    -4 -17 -3 5.6
    -4 -17 -3 -2.4
    -4 -17 -3 -1.5
    4 -17 3 0
    4 -17 3 0.4
    -4 17 -3 -0.6
    -4 17 -3 1.4
    -4 17 -3 4.7
    4 17 3 4.9
    5 -17 3 2
    -5 -17 -3 4.3
    -5 17 -3 6.4
    -5 -18 3 8.2
    5 18 -3 8.7
    5 18 -3 3.3
    -4 -18 3 6.3
    -4 -18 3 3
    -4 -18 3 18.5
    4 18 -3 0.7
    -4 18 3 0.3
    4 18 -3 2
    -3 -18 3 18.4
    -3 -18 3 21.8
    -3 -18 3 13.7
    3 -18 -3 22
    3 18 -3 27.5
    -3 18 3 20.1
    -3 18 3 21.2
    -3 18 3 27.7
    3 18 -3 18.4
    2 -18 -3 6.4
    -2 -18 3 20.2
    2 -18 -3 11.6
    -2 -18 3 8.2
    -2 -18 3 17.2
    2 -18 -3 11.8
    -2 18 3 15.1
    -2 18 3 9.8
    2 18 -3 16.9
    2 18 -3 10.3
    -2 18 3 13.9
    1 -18 -3 10.3
    1 -18 -3 11.8
    -1 -18 3 10.9
    -1 -18 3 11.9
    -1 -18 3 4
    1 -18 -3 10.8
    -1 18 3 18.5
    1 18 -3 8.3
    -1 18 3 17.5
    -1 18 3 2.9
    1 18 -3 6.1
    0 -18 -3 6.3
    0 -18 3 -3.2
    0 -18 -3 1.6
    0 -18 -3 5.3
    0 -18 3 5.5
    0 18 3 1.3
    0 18 -3 5.7
    0 18 3 0.1
    0 18 -3 0.3
    0 18 3 -2.9
    1 -18 3 -1.4
    -1 -18 -3 2.5
    -1 -18 -3 -2
    -1 -18 -3 4.1
    1 -18 3 -1.1
    1 18 3 -5.2
    1 18 3 -0.2
    1 18 3 -4.8
    -1 18 -3 -2.5
    -1 18 -3 6.8
    -1 18 -3 -1.2
    -2 -18 -3 1.2
    -2 -18 -3 10.6
    -2 -18 -3 -2
    2 -18 3 0.4
    2 18 3 -1
    2 18 3 -2.5
    2 18 3 1
    -2 18 -3 7.8
    -2 18 -3 3.4
    -2 18 -3 -2.2
    -3 -18 -3 2.2
    3 -18 3 3.7
    -3 -18 -3 1
    -3 -18 -3 10.6
    3 18 3 5.3
    -3 18 -3 8.1
    3 18 3 5.3
    -4 -18 -3 -0.4
    4 -18 3 -3.1
    -4 -18 -3 9.8
    4 -18 3 -4.4
    4 18 3 0.8
    -4 18 -3 2.8
    -4 -19 3 18.9
    4 19 -3 24.4
    3 -19 -3 19.8
    -3 -19 3 19.1
    -3 -19 3 23.4
    3 19 -3 11.6
    -3 19 3 24.1
    2 -19 -3 1
    -2 -19 3 5.4
    2 19 -3 5.9
    -2 19 3 10.7
    -2 19 3 1.4
    1 -19 -3 3.1
    -1 -19 3 -2
    -1 19 3 1.1
    -1 19 3 1.4
    1 19 -3 -2.4
    0 -19 -3 7
    0 -19 3 10.4
    0 -19 -3 -2.6
    0 19 -3 4.5
    0 19 3 12.2
    0 19 3 3
    0 19 3 3.1
    -1 -19 -3 7.6
    1 -19 3 -2.3
    -1 -19 -3 -4.9
    -1 19 -3 0.4
    1 19 3 -2.7
    1 19 3 1.1
    1 19 3 -0.2
    -2 -19 -3 15.3
    -2 -19 -3 -4.1
    2 -19 3 1.4
    -2 -19 -3 2
    2 19 3 10.5
    2 19 3 7.6
    -3 -19 -3 -2.2
    3 -19 3 5.5
    -3 -19 -3 5.4
    -3 -19 -3 11
    3 19 3 13
    2 -20 -3 1.3
    -2 -20 3 2
    2 20 -3 7.9
    -2 20 3 -3.8
    1 -20 -3 10
    -1 -20 3 4.6
    1 20 -3 -0.2
    -1 20 3 5.9
    -1 20 3 -2.4
    0 -20 -3 1.8
    0 -20 3 0.9
    0 20 3 -3.2
    0 20 -3 0.6
    0 20 3 0.1
    -1 -20 -3 9.4
    -1 -20 -3 20.6
    1 -20 3 13.7
    1 20 3 9.4
    -11 0 4 -1.1
    -10 0 4 -1
    -10 0 4 -3
    10 0 -4 3.7
    10 0 -4 0.3
    -10 0 4 -2.2
    9 0 -4 2.1
    9 0 -4 1.1
    -9 0 4 0.4
    -9 0 4 -1.9
    9 0 -4 -1.7
    -9 0 4 0.4
    8 0 -4 10.7
    8 0 -4 12.4
    -8 0 4 11.4
    -8 0 4 10.1
    -8 0 4 12.9
    8 0 -4 13.2
    7 0 -4 -1.5
    7 0 -4 2.5
    7 0 -4 -0.6
    -7 0 4 0.6
    -7 0 4 -1
    -6 0 4 -0.2
    -6 0 4 0.9
    -6 0 4 -0.5
    6 0 -4 0.2
    6 0 -4 -0.7
    5 0 -4 -0.2
    -5 0 4 0
    -5 0 4 2.4
    5 0 -4 -0.4
    -5 0 4 0.2
    5 0 -4 -0.6
    -4 0 4 522.25
    4 0 -4 503.15
    4 0 -4 505.35
    4 0 -4 514.85
    -4 0 4 501.35
    -4 0 4 504.45
    -3 0 4 0.2
    -3 0 4 0
    3 0 -4 0.2
    3 0 -4 0.2
    -3 0 4 0.6
    3 0 -4 0.1
    2 0 -4 16.2
    2 0 -4 19.9
    -2 0 4 17.1
    2 0 -4 15.5
    1 0 -4 0.1
    1 0 -4 -0.5
    -1 0 4 -1
    1 0 -4 0.1
    -1 0 4 -0.7
    -1 0 4 0.1
    0 0 4 370.46
    0 0 -4 354.26
    0 0 -4 344.37
    0 0 4 351.26
    0 0 -4 368.86
    -1 0 -4 -0.1
    -1 0 -4 0
    -1 0 -4 -0.2
    1 0 4 -0.5
    1 0 4 -0.1
    -2 0 -4 102.99
    -2 0 -4 108.69
    -2 0 -4 105.49
    2 0 4 106.69
    -2 0 -4 100.19
    2 0 4 109.89
    -3 0 -4 0.6
    3 0 4 0.9
    -3 0 -4 0.9
    3 0 4 -0.1
    -3 0 -4 0.3
    -4 0 -4 330.27
    4 0 4 340.87
    -4 0 -4 343.47
    -4 0 -4 341.27
    4 0 4 352.66
    -5 0 -4 0.1
    -5 0 -4 0.1
    -5 0 -4 -0.3
    -6 0 -4 65.19
    -6 0 -4 64.99
    -6 0 -4 63.89
    -7 0 -4 1.3
    -7 0 -4 -1.8
    -7 0 -4 1.2
    -8 0 -4 35.2
    -8 0 -4 31.8
    -8 0 -4 34
    -9 0 -4 -0.3
    -9 0 -4 1
    -9 0 -4 -6.5
    -11 -1 4 -1.7
    -10 -1 4 7.2
    -10 -1 4 8.9
    -10 -1 4 6.9
    10 -1 -4 11.4
    -10 1 4 9.6
    10 1 -4 5.4
    -10 1 4 3.8
    -10 1 4 4.5
    10 1 -4 4.1
    9 -1 -4 22.5
    -9 -1 4 19
    -9 -1 4 21
    9 -1 -4 18.1
    9 -1 -4 22
    -9 -1 4 16.6
    -9 1 4 18.8
    9 1 -4 17.1
    -9 1 4 17.4
    9 1 -4 20.9
    -9 1 4 20.6
    9 1 -4 17.6
    -8 -1 4 42.2
    8 -1 -4 47.8
    8 -1 -4 40.8
    8 -1 -4 44.5
    -8 -1 4 43.4
    8 1 -4 37.3
    -8 1 4 42.4
    8 1 -4 39.9
    -8 1 4 42.4
    -8 1 4 39.8
    8 1 -4 46.9
    -7 -1 4 0.4
    -7 -1 4 2.3
    7 -1 -4 1.5
    7 -1 -4 1.7
    -7 -1 4 -0.7
    7 -1 -4 2.2
    -7 1 4 1.6
    7 1 -4 2.2
    -7 1 4 1.6
    -7 1 4 3.7
    7 1 -4 2.5
    7 1 -4 1.5
    -6 -1 4 70.19
    -6 -1 4 66.19
    6 -1 -4 67.29
    6 -1 -4 64.39
    -6 -1 4 66.69
    6 -1 -4 67.49
    -6 1 4 66.69
    6 1 -4 66.09
    -6 1 4 66.69
    6 1 -4 63.89
    -6 1 4 66.89
    -5 -1 4 77.69
    -5 -1 4 71.89
    -5 -1 4 76.89
    5 -1 -4 73.59
    5 -1 -4 76.49
    -5 1 4 74.79
    5 1 -4 78.19
    -5 1 4 75.09
    -5 1 4 76.39
    5 1 -4 73.29
    4 -1 -4 24.7
    -4 -1 4 21.6
    4 -1 -4 21.5
    -4 -1 4 22.9
    -4 -1 4 24.2
    4 -1 -4 23
    -4 1 4 22.5
    4 1 -4 25
    4 1 -4 23.6
    4 1 -4 23.8
    -4 1 4 21.6
    3 -1 -4 4.4
    -3 -1 4 4.1
    3 -1 -4 5.4
    -3 -1 4 5.4
    3 -1 -4 5
    -3 -1 4 5.5
    3 1 -4 4.8
    -3 1 4 5.9
    -3 1 4 3.7
    3 1 -4 4.3
    -3 1 4 4.6
    3 1 -4 2.2
    -2 -1 4 39
    2 -1 -4 40.4
    2 -1 -4 37.6
    2 -1 -4 40.9
    -2 -1 4 36.2
    -2 -1 4 37.2
    -2 1 4 38.9
    -2 1 4 39.4
    2 1 -4 37.9
    2 1 -4 38
    -2 1 4 35.1
    1 -1 -4 -0.3
    1 -1 -4 0.1
    1 -1 -4 -0.2
    -1 -1 4 0.6
    -1 -1 4 1.1
    -1 -1 4 0.1
    -1 1 4 -0.2
    1 1 -4 -1
    1 1 -4 -0.3
    -1 1 4 0
    1 1 -4 0.1
    0 -1 -4 99.49
    0 -1 4 100.19
    0 -1 -4 104.29
    0 -1 -4 99.09
    0 -1 4 103.49
    0 1 -4 103.09
    0 1 4 85.69
    0 1 -4 95.59
    0 1 -4 104.29
    0 1 4 100.09
    -1 -1 -4 1255.77
    -1 -1 -4 1270.27
    1 -1 4 1259.37
    -1 -1 -4 1272.57
    1 -1 4 1274.97
    -1 -1 -4 1203.68
    -1 1 -4 1269.77
    1 1 4 1268.57
    -1 1 -4 1166.38
    -1 1 -4 1233.98
    -2 -1 -4 21.8
    2 -1 4 19.6
    2 -1 4 22.5
    -2 -1 -4 22
    -2 -1 -4 21.2
    2 1 4 23.2
    -2 1 -4 23.2
    2 1 4 19.1
    -2 1 -4 20.5
    -2 1 -4 21.9
    -3 -1 -4 106.69
    -3 -1 -4 108.49
    -3 -1 -4 107.79
    3 -1 4 106.79
    3 -1 4 111.99
    3 1 4 107.99
    -3 1 -4 106.09
    3 1 4 110.49
    -3 1 -4 109.19
    -3 1 -4 104.69
    -4 -1 -4 17.9
    -4 -1 -4 19
    -4 -1 -4 17.9
    4 1 4 17.6
    -4 1 -4 14.2
    -4 1 -4 14.9
    -4 1 -4 15.5
    -4 1 -4 18
    -5 -1 -4 4.2
    -5 -1 -4 3.3
    -5 -1 -4 3.1
    -5 1 -4 1.8
    5 1 4 3.9
    -5 1 -4 4.7
    -5 1 -4 3.2
    5 1 4 3.4
    -5 1 -4 4.4
    -6 -1 -4 97.89
    -6 -1 -4 98.49
    -6 -1 -4 102.89
    -6 1 -4 99.29
    -6 1 -4 100.39
    -6 1 -4 97.59
    -6 1 -4 103.49
    -7 -1 -4 -1.3
    -7 -1 -4 -0.5
    -7 -1 -4 1.7
    -7 1 -4 0.1
    -7 1 -4 0.3
    -7 1 -4 -1.8
    -8 -1 -4 7.1
    -8 -1 -4 4.3
    -8 -1 -4 3.5
    -8 1 -4 5.8
    -8 1 -4 6.2
    -8 1 -4 6.3
    -9 -1 -4 -0.8
    -9 -1 -4 1.7
    -9 -1 -4 -9
    -9 1 -4 -4.8
    -11 -2 4 -1.6
    10 -2 -4 -2.4
    -10 -2 4 4.3
    -10 -2 4 2.9
    -10 -2 4 -6.3
    -10 2 4 -2.9
    10 2 -4 5.4
    -10 2 4 -0.3
    -10 2 4 3.7
    10 2 -4 3.7
    9 -2 -4 1.3
    -9 -2 4 -2.1
    -9 -2 4 1.3
    9 -2 -4 3.7
    -9 -2 4 3
    -9 2 4 1.8
    -9 2 4 1.8
    9 2 -4 1.9
    -9 2 4 0.1
    9 2 -4 2.9
    9 2 -4 1
    -8 -2 4 1.2
    -8 -2 4 3.5
    -8 -2 4 -1.2
    8 -2 -4 0.6
    8 -2 -4 0.6
    8 -2 -4 0.3
    -8 2 4 0.8
    8 2 -4 0.8
    -8 2 4 0.9
    -8 2 4 -1.8
    8 2 -4 2.4
    8 2 -4 0.2
    -7 -2 4 10.1
    -7 -2 4 10.7
    7 -2 -4 8.9
    7 -2 -4 11.4
    -7 -2 4 8.9
    7 -2 -4 7.2
    -7 2 4 8.8
    -7 2 4 7.5
    7 2 -4 9.1
    -7 2 4 9.3
    7 2 -4 10.3
    7 2 -4 11.5
    -6 -2 4 31.9
    -6 -2 4 31.2
    6 -2 -4 35.6
    6 -2 -4 32.3
    -6 -2 4 36.6
    6 -2 -4 30.1
    6 2 -4 32.2
    -6 2 4 33
    -6 2 4 35.1
    6 2 -4 36.6
    6 2 -4 34.8
    -6 2 4 33
    -5 -2 4 1
    5 -2 -4 1.6
    5 -2 -4 0.8
    -5 -2 4 0.9
    -5 -2 4 -0.1
    -5 2 4 1
    5 2 -4 1.6
    -5 2 4 0.5
    5 2 -4 0.3
    5 2 -4 1
    -5 2 4 -0.1
    -4 -2 4 1146.59
    4 -2 -4 1147.29
    -4 -2 4 1144.19
    -4 -2 4 1116.89
    4 -2 -4 1163.28
    4 2 -4 1135.79
    -4 2 4 1122.89
    -4 2 4 1116.29
    4 2 -4 1157.68
    4 2 -4 1158.58
    -4 2 4 1114.49
    3 -2 -4 193.68
    -3 -2 4 192.08
    3 -2 -4 183.78
    3 -2 -4 193.08
    -3 -2 4 183.98
    -3 2 4 181.38
    3 2 -4 187.68
    3 2 -4 186.78
    3 2 -4 187.38
    -3 2 4 184.88
    -3 2 4 191.28
    2 -2 -4 35.2
    2 -2 -4 34.6
    -2 -2 4 36.7
    2 -2 -4 39.7
    -2 -2 4 34.1
    -2 -2 4 35.3
    2 2 -4 36.3
    -2 2 4 35.5
    2 2 -4 37.9
    2 2 -4 35.4
    -2 2 4 34.4
    -1 -2 4 4.9
    -1 -2 4 4.1
    1 -2 -4 5.7
    1 -2 -4 4.9
    1 -2 -4 4.5
    -1 -2 4 3.6
    1 2 -4 4.9
    1 2 -4 5
    1 2 -4 6.9
    -1 2 4 3.7
    -1 2 4 6.3
    0 -2 -4 268.97
    0 -2 -4 260.87
    0 -2 -4 266.57
    0 -2 -4 261.37
    0 -2 4 261.47
    0 2 4 261.77
    0 2 4 265.47
    0 2 -4 262.57
    0 2 -4 265.47
    0 2 -4 255.47
    -1 -2 -4 1
    -1 -2 -4 1.1
    1 -2 4 1.1
    -1 -2 -4 1
    1 -2 4 1.5
    1 -2 4 1
    1 2 4 0.5
    -1 2 -4 2.2
    -1 2 -4 1.7
    -1 2 -4 2.2
    2 -2 4 28.5
    -2 -2 -4 26.7
    2 -2 4 30
    -2 -2 -4 28.9
    -2 2 -4 27.1
    2 2 4 27.6
    2 2 4 26.9
    -2 2 -4 27
    -2 2 -4 26.6
    3 -2 4 2.9
    -3 -2 -4 2.9
    -3 -2 -4 3.5
    -3 -2 -4 2.9
    3 2 4 3.2
    -3 2 -4 2.4
    -3 2 -4 3.5
    -3 2 -4 3.2
    3 2 4 4.2
    -4 -2 -4 6.1
    -4 -2 -4 5.3
    -4 -2 -4 4.8
    -4 2 -4 5.9
    -4 2 -4 5.1
    -4 2 -4 3.6
    4 2 4 6.6
    4 2 4 6.7
    -4 2 -4 6.5
    -5 -2 -4 6.8
    -5 -2 -4 8.9
    -5 -2 -4 4.8
    -5 2 -4 5.9
    -5 2 -4 4.7
    -5 2 -4 7.2
    -5 2 -4 7.8
    5 2 4 8.4
    5 2 4 8.5
    -6 -2 -4 255.47
    -6 -2 -4 242.68
    -6 -2 -4 256.87
    6 2 4 249.38
    -6 2 -4 258.37
    -6 2 -4 257.57
    -6 2 -4 249.97
    -6 2 -4 251.27
    6 2 4 265.27
    -7 -2 -4 47.9
    -7 -2 -4 54.99
    -7 -2 -4 51.69
    -7 2 -4 58.09
    -7 2 -4 45.6
    -8 -2 -4 23.9
    -8 -2 -4 29.3
    -8 -2 -4 34.7
    -8 2 -4 30.7
    -8 2 -4 27.9
    -9 -2 -4 2.5
    -9 -2 -4 0.7
    -9 -2 -4 7.6
    -9 2 -4 1.4
    -11 -3 4 -2.1
    -10 -3 4 -2.5
    10 -3 -4 2.3
    -10 -3 4 -5.1
    -10 -3 4 -0.9
    -10 3 4 -0.5
    10 3 -4 4
    -10 3 4 -1.1
    -10 3 4 -2.2
    -10 3 4 3.9
    10 3 -4 -4.2
    9 -3 -4 2.3
    -9 -3 4 0
    9 -3 -4 -0.8
    -9 -3 4 -3.5
    -9 -3 4 -2.4
    -9 3 4 -0.5
    9 3 -4 1.9
    -9 3 4 1
    -9 3 4 -6.3
    9 3 -4 3.6
    9 3 -4 -2.9
    8 -3 -4 11.3
    -8 -3 4 14.7
    -8 -3 4 9
    8 -3 -4 10.8
    -8 -3 4 15
    -8 3 4 8.9
    -8 3 4 11.3
    8 3 -4 10.5
    8 3 -4 9.3
    -8 3 4 8.6
    8 3 -4 9.7
    -7 -3 4 17.2
    7 -3 -4 20
    -7 -3 4 14.3
    -7 -3 4 15.7
    7 -3 -4 16.6
    -7 3 4 19.3
    7 3 -4 16.5
    -7 3 4 19.7
    -7 3 4 15.3
    7 3 -4 14.2
    -6 -3 4 21.9
    6 -3 -4 25.8
    6 -3 -4 25.5
    6 -3 -4 23.6
    -6 -3 4 21.1
    -6 -3 4 18.9
    6 3 -4 21.8
    6 3 -4 25
    -6 3 4 23.1
    -6 3 4 23.9
    -6 3 4 25.6
    -5 -3 4 14.3
    -5 -3 4 16.2
    5 -3 -4 14.1
    -5 -3 4 14
    5 -3 -4 14.6
    5 3 -4 18
    5 3 -4 18
    -5 3 4 16.3
    -5 3 4 13
    5 3 -4 15.5
    -5 3 4 16.8
    4 -3 -4 474.25
    -4 -3 4 486.85
    -4 -3 4 464.15
    -4 -3 4 483.85
    4 -3 -4 470.05
    4 -3 -4 475.25
    4 3 -4 488.25
    4 3 -4 471.55
    -4 3 4 419.26
    -4 3 4 472.55
    4 3 -4 483.95
    -3 -3 4 0.7
    -3 -3 4 -0.5
    -3 -3 4 -0.2
    3 -3 -4 1.2
    3 -3 -4 0.2
    3 -3 -4 0
    3 3 -4 1
    3 3 -4 0.5
    -3 3 4 0.8
    3 3 -4 -0.3
    -3 3 4 0.3
    -2 -3 4 17.1
    2 -3 -4 18.4
    -2 -3 4 19.5
    2 -3 -4 19
    2 -3 -4 17.9
    -2 -3 4 20.5
    2 -3 -4 21.7
    -2 3 4 21.5
    -2 3 4 19.9
    2 3 -4 19.2
    2 3 -4 19.2
    -1 -3 4 75.79
    1 -3 -4 78.99
    1 -3 -4 75.69
    1 -3 -4 81.99
    -1 -3 4 76.59
    -1 -3 4 78.19
    -1 3 4 79.99
    1 3 -4 76.49
    -1 3 4 74.89
    1 3 -4 78.59
    1 3 -4 78.49
    0 -3 4 3.5
    0 -3 -4 1.7
    0 -3 -4 3.8
    0 -3 4 5.2
    0 -3 -4 2.5
    0 3 -4 4.4
    0 3 -4 3.9
    0 3 4 2
    0 3 -4 2.3
    0 3 4 1.2
    -1 -3 -4 11.9
    1 -3 4 10.6
    1 -3 4 11
    -1 -3 -4 13
    -1 -3 -4 11.5
    1 -3 4 10.3
    1 3 4 11.7
    1 3 4 11
    -1 3 -4 12
    -1 3 -4 13.6
    -1 3 -4 11.2
    2 -3 4 459.15
    -2 -3 -4 464.55
    2 -3 4 464.85
    -2 -3 -4 475.05
    -2 -3 -4 449.16
    2 3 4 468.45
    -2 3 -4 468.95
    -2 3 -4 460.05
    2 3 4 473.45
    -2 3 -4 484.25
    -3 -3 -4 42.2
    -3 -3 -4 41
    -3 -3 -4 40.5
    3 -3 4 37.5
    -3 3 -4 39.8
    3 3 4 39.1
    -3 3 -4 38
    3 3 4 36.9
    -3 3 -4 36.6
    -4 -3 -4 93.39
    -4 -3 -4 90.99
    -4 -3 -4 92.29
    -4 3 -4 92.89
    -4 3 -4 89.89
    -4 3 -4 98.09
    4 3 4 89.19
    -4 3 -4 94.39
    4 3 4 92.49
    -5 -3 -4 489.05
    -5 -3 -4 425.46
    -5 -3 -4 470.85
    -5 3 -4 481.15
    5 3 4 493.55
    -5 3 -4 473.85
    -5 3 -4 478.95
    -5 3 -4 487.05
    -6 -3 -4 26.8
    -6 -3 -4 24.9
    -6 -3 -4 21.3
    -6 3 -4 22.4
    6 3 4 27.8
    -6 3 -4 23.3
    6 3 4 24.5
    -7 -3 -4 66.79
    -7 -3 -4 65.49
    -7 -3 -4 64.49
    7 3 4 60.69
    -7 3 -4 67.59
    -7 3 -4 68.29
    7 3 4 66.99
    -8 -3 -4 -4.8
    -8 -3 -4 0
    -8 -3 -4 -0.1
    -8 3 -4 4.5
    -8 3 -4 0.2
    -9 -3 -4 0.9
    -9 -3 -4 3.7
    -9 3 -4 -6
    -10 -4 4 6.7
    10 -4 -4 7.5
    -10 -4 4 0.5
    -10 4 4 7.3
    -10 4 4 9.8
    -10 4 4 7.5
    10 4 -4 5.3
    -9 -4 4 0.4
    9 -4 -4 7.6
    9 -4 -4 4.2
    -9 -4 4 2.2
    -9 -4 4 0.6
    9 4 -4 10
    -9 4 4 4.1
    -9 4 4 3.3
    -9 4 4 5.8
    9 4 -4 6.6
    -9 4 4 2.9
    9 4 -4 4.7
    -8 -4 4 2.8
    8 -4 -4 5.2
    -8 -4 4 1.8
    -8 -4 4 1.8
    8 4 -4 3.5
    8 4 -4 1.7
    -8 4 4 2.7
    8 4 -4 3.3
    -8 4 4 1.2
    -8 4 4 2.5
    7 -4 -4 -0.9
    -7 -4 4 2.3
    -7 -4 4 -0.5
    -7 -4 4 0.7
    7 -4 -4 -0.2
    -7 4 4 -2.3
    -7 4 4 1.3
    -7 4 4 1.1
    7 4 -4 2.3
    7 4 -4 1.2
    7 4 -4 3.1
    -6 -4 4 9.4
    -6 -4 4 6.9
    6 -4 -4 7.5
    -6 -4 4 8.7
    6 -4 -4 9.2
    -6 4 4 6.3
    6 4 -4 9.1
    6 4 -4 10.2
    6 4 -4 10.3
    5 -4 -4 23.5
    -5 -4 4 25
    -5 -4 4 27.5
    5 -4 -4 19.3
    5 4 -4 26.2
    -5 4 4 23.6
    -5 4 4 26.3
    5 4 -4 24.5
    5 4 -4 22.8
    -4 -4 4 117.89
    4 -4 -4 116.99
    -4 -4 4 117.29
    4 -4 -4 117.19
    4 4 -4 113.69
    4 4 -4 114.89
    4 4 -4 118.09
    -4 4 4 109.19
    -4 4 4 112.79
    -3 -4 4 115.69
    3 -4 -4 109.49
    3 -4 -4 114.69
    -3 -4 4 108.89
    3 -4 -4 117.09
    -3 -4 4 111.19
    -3 4 4 117.29
    3 4 -4 117.29
    -3 4 4 112.09
    3 4 -4 113.69
    2 -4 -4 116.79
    2 -4 -4 116.59
    2 -4 -4 116.09
    -2 -4 4 118.39
    2 -4 -4 122.89
    2 4 -4 115.79
    -2 4 4 116.09
    -2 4 4 111.99
    2 4 -4 113.59
    2 4 -4 118.09
    1 -4 -4 15.9
    -1 -4 4 15
    1 -4 -4 16.1
    -1 -4 4 15.6
    1 -4 -4 16.7
    -1 4 4 15.4
    1 4 -4 15.1
    1 4 -4 14.5
    1 4 -4 15.8
    -1 4 4 13.7
    0 -4 4 24.4
    0 -4 -4 28.6
    0 -4 -4 26.1
    0 -4 4 26.4
    0 -4 -4 27.7
    0 4 -4 27.2
    0 4 4 27.5
    0 4 -4 27.5
    0 4 4 25.8
    0 4 -4 28.1
    -1 -4 -4 0.1
    -1 -4 -4 0.8
    -1 -4 -4 -0.1
    1 -4 4 0.1
    1 -4 4 0
    1 -4 4 0.5
    -1 4 -4 -0.1
    1 4 4 1
    1 4 4 -0.1
    -1 4 -4 -1
    -1 4 -4 0.1
    -2 -4 -4 27.3
    2 -4 4 24.8
    2 -4 4 23.5
    -2 -4 -4 21.3
    -2 -4 -4 25.5
    2 -4 4 24.9
    2 4 4 24.1
    -2 4 -4 23.6
    -2 4 -4 25.3
    -2 4 -4 26.2
    2 4 4 25
    -3 -4 -4 141.89
    -3 -4 -4 146.69
    -3 -4 -4 143.69
    -3 4 -4 140.39
    3 4 4 146.09
    3 4 4 135.49
    -3 4 -4 159.38
    3 4 4 151.68
    -3 4 -4 148.39
    -4 -4 -4 -1.2
    -4 -4 -4 0.5
    -4 -4 -4 1.7
    4 4 4 1
    -4 4 -4 1.3
    -4 4 -4 1
    4 4 4 -0.4
    4 4 4 4.2
    -4 4 -4 2
    -5 -4 -4 374.06
    -5 -4 -4 358.86
    -5 -4 -4 376.36
    5 4 4 369.86
    -5 4 -4 392.86
    5 4 4 386.36
    -5 4 -4 390.46
    -6 -4 -4 0.6
    -6 -4 -4 0.9
    -6 -4 -4 -1.2
    6 4 4 0.7
    6 4 4 -2.6
    -6 4 -4 -4.5
    -7 -4 -4 25.6
    -7 -4 -4 19
    -7 -4 -4 14.5
    7 4 4 20.7
    -7 4 -4 19.5
    -7 4 -4 24.3
    -8 -4 -4 2.6
    -8 -4 -4 3.4
    -8 -4 -4 -1.2
    -8 4 -4 5
    -8 4 -4 4.6
    8 4 4 2.7
    8 4 4 2.7
    -9 -4 -4 -2.2
    -9 -4 -4 -8.9
    -9 4 -4 -5.6
    10 -5 -4 3
    -10 -5 4 5.5
    -10 -5 4 -4.6
    -10 5 4 -1.4
    -10 5 4 0.5
    10 5 -4 -2.9
    9 -5 -4 12.6
    9 -5 -4 13.6
    -9 -5 4 13
    -9 -5 4 15.5
    -9 -5 4 9.4
    9 5 -4 8
    -9 5 4 9.1
    9 5 -4 13.5
    -9 5 4 9.7
    9 5 -4 7.4
    8 -5 -4 5.2
    8 -5 -4 7
    -8 -5 4 6.4
    -8 -5 4 -0.4
    -8 -5 4 3.8
    8 5 -4 5.3
    -8 5 4 5.4
    8 5 -4 3.3
    -8 5 4 7.2
    8 5 -4 -0.7
    7 -5 -4 7.6
    -7 -5 4 8.6
    -7 -5 4 4.1
    -7 -5 4 4.5
    7 -5 -4 6
    7 5 -4 5.9
    -7 5 4 4.6
    -7 5 4 6.5
    7 5 -4 3.9
    -6 -5 4 2.5
    6 -5 -4 2.7
    -6 -5 4 3.7
    6 -5 -4 5.2
    -6 -5 4 2.2
    -6 5 4 1.4
    6 5 -4 6.2
    6 5 -4 4.9
    6 5 -4 3.4
    -6 5 4 0.9
    5 -5 -4 4.2
    5 -5 -4 3.6
    -5 -5 4 5.9
    -5 -5 4 5.6
    -5 -5 4 4.8
    -5 5 4 2.2
    5 5 -4 2.3
    -5 5 4 3
    5 5 -4 4.1
    5 5 -4 2.1
    -4 -5 4 15.3
    -4 -5 4 14.5
    4 -5 -4 17
    -4 -5 4 11.9
    4 -5 -4 14.2
    -4 5 4 13
    4 5 -4 11.2
    4 5 -4 15
    4 5 -4 9.7
    -4 5 4 15.8
    3 -5 -4 44.2
    -3 -5 4 42.4
    3 -5 -4 43.3
    -3 -5 4 41.8
    3 5 -4 47.2
    -3 5 4 45.7
    3 5 -4 47.6
    3 5 -4 45.1
    -3 5 4 38.6
    -2 -5 4 157.68
    2 -5 -4 161.28
    -2 -5 4 165.28
    2 -5 -4 162.08
    -2 5 4 158.98
    2 5 -4 168.18
    -2 5 4 161.18
    2 5 -4 163.58
    1 -5 -4 21.8
    1 -5 -4 24.5
    -1 -5 4 25.2
    1 -5 -4 21
    -1 -5 4 25.6
    1 5 -4 26.3
    -1 5 4 25
    -1 5 4 25.1
    1 5 -4 25.7
    0 -5 -4 18
    0 -5 -4 17.3
    0 -5 4 14.9
    0 -5 4 15.3
    0 -5 -4 14.1
    0 5 -4 18.6
    0 5 4 13.1
    0 5 -4 15.7
    0 5 4 16.3
    0 5 -4 12.8
    1 -5 4 6.3
    -1 -5 -4 5
    1 -5 4 4.3
    -1 -5 -4 3.9
    1 -5 4 5.2
    -1 -5 -4 4.4
    -1 5 -4 6.2
    -1 5 -4 3.2
    -1 5 -4 4.7
    1 5 4 3.5
    1 5 4 5.1
    1 5 4 3.5
    2 -5 4 1.1
    2 -5 4 1
    -2 -5 -4 0.5
    -2 -5 -4 3.6
    -2 -5 -4 1.2
    2 5 4 1.4
    2 5 4 1.1
    -2 5 -4 1.6
    -2 5 -4 -1.2
    2 5 4 1.5
    -2 5 -4 1.4
    -3 -5 -4 68.89
    -3 -5 -4 67.19
    -3 -5 -4 70.79
    3 5 4 69.29
    3 5 4 72.79
    -3 5 -4 69.29
    -3 5 -4 53.89
    -3 5 -4 67.79
    3 5 4 65.69
    -4 -5 -4 23.4
    -4 -5 -4 28.3
    -4 -5 -4 27.2
    4 5 4 28.5
    -4 5 -4 28.5
    4 5 4 28.9
    4 5 4 28.3
    -4 5 -4 29.1
    -4 5 -4 30.1
    -5 -5 -4 343.07
    -5 -5 -4 330.77
    -5 -5 -4 326.57
    5 5 4 354.76
    5 5 4 343.37
    -5 5 -4 338.77
    -5 5 -4 351.56
    5 5 4 338.07
    -6 -5 -4 33.8
    -6 -5 -4 40.8
    -6 -5 -4 41
    -6 5 -4 36.5
    6 5 4 35.4
    -6 5 -4 36.6
    6 5 4 35.7
    -7 -5 -4 9
    -7 -5 -4 0.7
    7 5 4 8.1
    -7 5 -4 6.1
    -7 5 -4 11.4
    7 5 4 6.4
    -8 -5 -4 1.4
    -8 -5 -4 2.3
    -8 -5 -4 -1.6
    -8 5 -4 1.8
    -8 5 -4 -3.6
    8 5 4 0.1
    -9 -5 -4 -7.8
    -9 5 -4 8
    10 -6 -4 10.8
    -10 -6 4 8.7
    -10 -6 4 13.3
    10 6 -4 6.1
    -10 6 4 12.7
    9 -6 -4 3.9
    -9 -6 4 3.6
    -9 -6 4 5.7
    -9 -6 4 6.9
    9 6 -4 6.1
    9 6 -4 6.7
    -9 6 4 5.9
    -9 6 4 2.9
    9 6 -4 8.6
    -8 -6 4 5.6
    8 -6 -4 6.2
    8 -6 -4 6.1
    -8 -6 4 4.4
    -8 -6 4 2.1
    -8 6 4 9.3
    8 6 -4 9.1
    -8 6 4 5
    8 6 -4 3.5
    -7 -6 4 250.37
    7 -6 -4 267.97
    -7 -6 4 276.57
    7 -6 -4 264.47
    -7 -6 4 283.27
    -7 6 4 264.27
    -7 6 4 262.87
    7 6 -4 266.57
    7 6 -4 276.57
    7 6 -4 259.17
    6 -6 -4 87.29
    -6 -6 4 82.59
    -6 -6 4 77.59
    -6 -6 4 85.49
    6 -6 -4 85.39
    6 6 -4 87.89
    6 6 -4 76.89
    6 6 -4 86.19
    -6 6 4 81.29
    -6 6 4 73.19
    5 -6 -4 21.7
    5 -6 -4 21.4
    -5 -6 4 18.5
    -5 -6 4 24.5
    -5 -6 4 22
    -5 6 4 21.7
    5 6 -4 23.1
    -5 6 4 28.4
    5 6 -4 26.4
    5 6 -4 24.6
    4 -6 -4 1.6
    -4 -6 4 -2.2
    -4 -6 4 -1.3
    -4 -6 4 1
    4 6 -4 0.8
    -4 6 4 3
    -4 6 4 -0.5
    4 6 -4 1.2
    -3 -6 4 87.49
    3 -6 -4 90.79
    3 -6 -4 87.29
    -3 -6 4 87.99
    3 6 -4 85.29
    3 6 -4 93.39
    -3 6 4 86.79
    -3 6 4 85.29
    3 6 -4 91.19
    2 -6 -4 147.49
    -2 -6 4 146.79
    -2 -6 4 151.88
    2 -6 -4 151.08
    2 -6 -4 150.08
    -2 -6 4 140.89
    -2 6 4 145.39
    2 6 -4 149.69
    2 6 -4 147.59
    2 6 -4 147.89
    -2 6 4 149.09
    1 -6 -4 52.69
    -1 -6 4 54.69
    1 -6 -4 54.29
    -1 -6 4 58.79
    1 -6 -4 55.19
    -1 6 4 53.49
    1 6 -4 50.09
    1 6 -4 51.29
    -1 6 4 52.79
    -1 6 4 58.59
    1 6 -4 50.49
    0 -6 -4 15.7
    0 -6 4 15.1
    0 -6 -4 17.7
    0 -6 4 15
    0 -6 -4 15.7
    0 -6 4 15.2
    0 6 4 18.1
    0 6 -4 15.3
    0 6 4 16.4
    0 6 -4 16
    0 6 4 13.7
    0 6 -4 16.4
    1 -6 4 14.7
    -1 -6 -4 12.2
    1 -6 4 16.4
    1 -6 4 13.8
    -1 -6 -4 15.5
    -1 -6 -4 18.2
    1 6 4 16.5
    -1 6 -4 16.1
    -1 6 -4 14.2
    -1 6 -4 19.4
    1 6 4 15
    1 6 4 15.2
    2 -6 4 11.8
    -2 -6 -4 14
    -2 -6 -4 9.5
    -2 -6 -4 13.6
    2 -6 4 13.2
    2 -6 4 12.2
    2 6 4 16.1
    -2 6 -4 15.2
    -2 6 -4 13.3
    2 6 4 7.8
    -2 6 -4 15.6
    2 6 4 10.2
    -3 -6 -4 23.2
    -3 -6 -4 25.9
    -3 -6 -4 26.9
    -3 6 -4 24
    3 6 4 26.1
    -3 6 -4 25.8
    -3 6 -4 24.8
    -4 -6 -4 10.6
    -4 -6 -4 12.3
    -4 -6 -4 10.9
    -4 6 -4 12
    4 6 4 11.9
    -4 6 -4 16.2
    -4 6 -4 11.4
    4 6 4 13.2
    4 6 4 11.8
    -5 -6 -4 35.5
    -5 -6 -4 30.1
    -5 -6 -4 32.4
    -5 6 -4 42
    -5 6 -4 38.1
    5 6 4 34.3
    5 6 4 33.8
    5 6 4 32.1
    -6 -6 -4 18.8
    -6 -6 -4 20.7
    -6 -6 -4 17.3
    6 6 4 20.9
    -6 6 -4 17.2
    6 6 4 16.3
    6 6 4 21.6
    -6 6 -4 24.5
    -7 -6 -4 -1.7
    -7 -6 -4 0
    -7 -6 -4 2
    7 6 4 -1.4
    -7 6 -4 3.4
    7 6 4 3.1
    -7 6 -4 2.4
    -8 -6 -4 4.4
    -8 -6 -4 -3.5
    -8 -6 -4 -0.9
    8 6 4 -2.1
    -8 6 -4 3
    -8 6 -4 -0.3
    9 6 4 3.9
    -9 6 -4 -5.6
    -10 -7 4 -5.6
    10 -7 -4 -3.8
    -10 -7 4 -0.8
    -9 -7 4 9.8
    -9 -7 4 11.7
    9 -7 -4 14.1
    -9 -7 4 10.1
    9 7 -4 10
    -9 7 4 11.9
    9 7 -4 9
    9 7 -4 9.6
    -9 7 4 13.6
    -8 -7 4 2.9
    8 -7 -4 4.1
    8 -7 -4 2.3
    -8 -7 4 2.8
    -8 -7 4 6.4
    -8 7 4 3.3
    8 7 -4 5.1
    -8 7 4 3
    8 7 -4 11
    -7 -7 4 131.29
    -7 -7 4 100.69
    7 -7 -4 141.19
    -7 -7 4 129.59
    7 -7 -4 128.39
    7 7 -4 138.59
    7 7 -4 129.39
    -7 7 4 135.69
    -7 7 4 128.99
    -6 -7 4 473.25
    -6 -7 4 480.95
    6 -7 -4 462.65
    -6 -7 4 459.05
    6 -7 -4 469.85
    6 7 -4 473.15
    -6 7 4 449.76
    -6 7 4 468.75
    6 7 -4 462.05
    6 7 -4 476.55
    5 -7 -4 42.1
    -5 -7 4 40.2
    -5 -7 4 40.8
    5 -7 -4 45.6
    -5 -7 4 46.1
    5 7 -4 41.6
    5 7 -4 46.5
    5 7 -4 42
    -5 7 4 50.09
    -5 7 4 42.8
    -4 -7 4 1.3
    -4 -7 4 -0.2
    -4 -7 4 -0.5
    4 -7 -4 2.1
    4 7 -4 0
    4 7 -4 -0.3
    4 7 -4 2.1
    -4 7 4 -0.1
    -4 7 4 0.3
    3 -7 -4 19.4
    -3 -7 4 22.6
    3 -7 -4 16.4
    3 -7 -4 18.7
    -3 -7 4 12.3
    3 -7 -4 18
    3 7 -4 20.9
    3 7 -4 16.8
    -3 7 4 17.3
    -3 7 4 19
    3 7 -4 16.3
    -2 -7 4 136.69
    2 -7 -4 125.29
    2 -7 -4 133.79
    -2 -7 4 131.19
    -2 -7 4 124.29
    2 -7 -4 130.19
    -2 7 4 128.89
    2 7 -4 132.89
    2 7 -4 131.29
    -2 7 4 130.59
    2 7 -4 130.69
    1 -7 -4 134.89
    1 -7 -4 128.79
    -1 -7 4 134.29
    -1 -7 4 124.99
    1 -7 -4 135.49
    -1 7 4 129.99
    1 7 -4 123.69
    -1 7 4 129.09
    1 7 -4 131.29
    1 7 -4 127.89
    0 -7 -4 5.3
    0 -7 4 4.7
    0 -7 4 4.5
    0 -7 -4 6
    0 -7 4 4.3
    0 -7 -4 7.4
    0 7 -4 4.6
    0 7 -4 4.8
    0 7 -4 5.5
    0 7 4 4.8
    0 7 4 6
    0 7 4 5.6
    -1 -7 -4 6.1
    1 -7 4 5.2
    -1 -7 -4 4.7
    1 -7 4 7.5
    1 -7 4 5.1
    -1 -7 -4 7.3
    -1 7 -4 4.6
    -1 7 -4 5.3
    1 7 4 8.6
    -1 7 -4 7.2
    1 7 4 10.1
    1 7 4 6.7
    -2 -7 -4 3.5
    -2 -7 -4 2.7
    2 -7 4 2.1
    -2 -7 -4 1.2
    2 -7 4 2.7
    2 -7 4 3.4
    -2 7 -4 3.2
    -2 7 -4 4.6
    2 7 4 1.7
    2 7 4 3.7
    -2 7 -4 2.2
    2 7 4 2.1
    -3 -7 -4 12.2
    -3 -7 -4 19.1
    -3 -7 -4 13.4
    3 -7 4 16.4
    3 7 4 17.4
    3 7 4 16.7
    -3 7 -4 16.5
    -3 7 -4 14.7
    -3 7 -4 13.8
    3 7 4 11.6
    -4 -7 -4 50.69
    -4 -7 -4 50.09
    -4 -7 -4 55.29
    4 7 4 60.89
    4 7 4 52.39
    -4 7 -4 57.29
    4 7 4 55.79
    -4 7 -4 58.89
    -4 7 -4 56.29
    -5 -7 -4 3.3
    -5 -7 -4 4.3
    -5 -7 -4 0.8
    -5 7 -4 4.3
    5 7 4 2.3
    5 7 4 1.9
    5 7 4 1
    -6 -7 -4 12.2
    -6 -7 -4 11.3
    -6 -7 -4 14
    6 7 4 9.4
    6 7 4 12.7
    6 7 4 10.7
    -6 7 -4 13.9
    -6 7 -4 7.9
    -7 -7 -4 9.2
    -7 -7 -4 10.7
    -7 -7 -4 14.3
    -7 7 -4 12.4
    -7 7 -4 6.5
    7 7 4 9.7
    7 7 4 15.7
    -8 -7 -4 5.1
    -8 -7 -4 7
    -8 -7 -4 3.7
    8 7 4 4.6
    -8 7 -4 0.9
    -8 7 -4 1.9
    -10 -8 4 0.1
    10 -8 -4 3.2
    -10 -8 4 -1.3
    -9 -8 4 9.7
    -9 -8 4 14.8
    -9 -8 4 9.7
    9 -8 -4 9
    -9 8 4 8.9
    9 8 -4 -1.7
    -9 8 4 2.7
    8 -8 -4 24.5
    -8 -8 4 29.2
    -8 -8 4 23.4
    8 -8 -4 27.4
    -8 -8 4 28.3
    -8 8 4 23.9
    8 8 -4 23.3
    8 8 -4 20.2
    8 8 -4 20.4
    -8 8 4 24.4
    -7 -8 4 4.5
    -7 -8 4 5.5
    -7 -8 4 5.4
    7 -8 -4 3.1
    7 -8 -4 6.1
    -7 8 4 3.2
    7 8 -4 3
    7 8 -4 4.6
    -7 8 4 3.4
    7 8 -4 7.2
    6 -8 -4 70.09
    6 -8 -4 70.79
    -6 -8 4 72.29
    -6 -8 4 70.99
    -6 -8 4 68.39
    6 8 -4 68.89
    -6 8 4 73.49
    6 8 -4 78.79
    6 8 -4 69.49
    -6 8 4 68.59
    5 -8 -4 -0.1
    -5 -8 4 1.3
    5 -8 -4 0.2
    -5 -8 4 -0.9
    -5 8 4 -0.1
    5 8 -4 -3.8
    5 8 -4 0
    -5 8 4 0.6
    5 8 -4 -1.6
    4 -8 -4 0.1
    -4 -8 4 0.1
    -4 -8 4 -0.6
    -4 -8 4 -0.9
    4 8 -4 2.8
    -4 8 4 -1.2
    4 8 -4 1.4
    -4 8 4 -0.4
    4 8 -4 0.5
    3 -8 -4 6.7
    3 -8 -4 9.2
    -3 -8 4 11.8
    -3 -8 4 8.8
    -3 -8 4 9.8
    3 -8 -4 6
    3 8 -4 9.2
    3 8 -4 9.1
    3 8 -4 10.6
    -3 8 4 9.8
    -3 8 4 11
    2 -8 -4 108.79
    -2 -8 4 123.49
    -2 -8 4 105.69
    2 -8 -4 110.19
    -2 -8 4 112.09
    2 -8 -4 110.09
    -2 8 4 111.79
    2 8 -4 110.09
    2 8 -4 114.59
    -2 8 4 109.89
    2 8 -4 92.39
    -2 8 4 111.09
    1 -8 -4 228.18
    -1 -8 4 220.58
    1 -8 -4 227.98
    1 -8 -4 229.28
    -1 -8 4 222.58
    1 8 -4 219.88
    -1 8 4 223.08
    -1 8 4 221.38
    1 8 -4 221.28
    -1 8 4 218.58
    1 8 -4 222.98
    0 -8 -4 23.7
    0 -8 4 27.3
    0 -8 4 22.1
    0 -8 4 22.3
    0 -8 -4 25.7
    0 -8 -4 25.9
    0 8 -4 22.4
    0 8 -4 24.5
    0 8 4 22.3
    0 8 4 23.1
    0 8 4 28.9
    0 8 -4 27
    -1 -8 -4 3.6
    1 -8 4 3.4
    1 -8 4 4.1
    -1 -8 -4 4.8
    -1 -8 -4 3
    1 -8 4 3.7
    1 8 4 3.8
    -1 8 -4 3.3
    -1 8 -4 4.3
    1 8 4 3.6
    -1 8 -4 4.2
    1 8 4 3.8
    2 -8 4 49.6
    2 -8 4 41.9
    -2 -8 -4 41.5
    -2 -8 -4 44.1
    -2 -8 -4 44.5
    2 -8 4 43.3
    -2 8 -4 41.9
    -2 8 -4 45.8
    -2 8 -4 44.9
    2 8 4 35.8
    2 8 4 43.5
    2 8 4 44.4
    -3 -8 -4 2.6
    -3 -8 -4 -1.1
    3 -8 4 -0.7
    -3 -8 -4 1.1
    3 -8 4 1.7
    -3 8 -4 0.9
    3 8 4 1.4
    3 8 4 2.2
    -3 8 -4 2.7
    -3 8 -4 3.2
    3 8 4 0.8
    -4 -8 -4 180.78
    -4 -8 -4 152.68
    -4 -8 -4 190.28
    -4 8 -4 189.88
    -4 8 -4 185.38
    4 8 4 190.38
    -4 8 -4 193.88
    4 8 4 197.38
    -5 -8 -4 4
    -5 -8 -4 2.1
    -5 -8 -4 2.3
    5 8 4 10.2
    5 8 4 6.7
    -5 8 -4 5.3
    5 8 4 5.5
    -6 -8 -4 3.1
    -6 -8 -4 3.1
    -6 -8 -4 0.4
    -6 8 -4 2.6
    6 8 4 5
    -6 8 -4 -0.7
    6 8 4 3.6
    6 8 4 1.1
    -7 -8 -4 1.2
    -7 -8 -4 6.2
    -7 -8 -4 4.8
    7 8 4 -1.3
    -7 8 -4 2.9
    -7 8 -4 3.4
    -8 -8 -4 0.8
    -8 -8 -4 -4.3
    -8 8 -4 3.3
    -8 8 -4 -4.4
    -10 -9 4 4.3
    9 -9 -4 2.2
    -9 -9 4 2.4
    -9 -9 4 -1.3
    -9 9 4 -3.6
    -9 9 4 -1.1
    8 -9 -4 29.3
    -8 -9 4 22.1
    -8 -9 4 25.6
    8 -9 -4 23.2
    -8 -9 4 27.2
    -8 9 4 25
    8 9 -4 32.8
    -8 9 4 25.9
    8 9 -4 30.4
    8 9 -4 28
    -7 -9 4 0.8
    7 -9 -4 2
    -7 -9 4 -0.8
    -7 -9 4 -2.5
    7 9 -4 -1.2
    -7 9 4 1.8
    7 9 -4 -3.9
    -7 9 4 0.1
    7 9 -4 1.3
    6 -9 -4 23.1
    -6 -9 4 16.4
    -6 -9 4 27
    -6 -9 4 28.3
    6 -9 -4 23.3
    6 9 -4 23.7
    -6 9 4 18
    -6 9 4 24.4
    6 9 -4 22
    6 9 -4 20.9
    5 -9 -4 11.4
    -5 -9 4 7.2
    -5 -9 4 7.7
    -5 -9 4 10
    5 -9 -4 8.5
    5 9 -4 4.9
    5 9 -4 7.4
    -5 9 4 7.2
    5 9 -4 6.7
    -5 9 4 8.5
    -4 -9 4 -3.4
    -4 -9 4 1.9
    -4 -9 4 -0.3
    4 -9 -4 2
    4 9 -4 -0.7
    4 9 -4 -0.7
    4 9 -4 -0.3
    -4 9 4 1
    -4 9 4 1.5
    3 -9 -4 5.1
    -3 -9 4 4.5
    3 -9 -4 4.5
    -3 -9 4 5.6
    -3 -9 4 5.6
    3 -9 -4 6.4
    -3 9 4 5.9
    -3 9 4 3.5
    3 9 -4 6.4
    3 9 -4 9
    3 9 -4 2.6
    -2 -9 4 31.8
    2 -9 -4 36.7
    -2 -9 4 35
    2 -9 -4 39.2
    -2 -9 4 33.5
    2 -9 -4 35.4
    -2 9 4 32
    -2 9 4 36.8
    2 9 -4 37.5
    2 9 -4 38
    -2 9 4 39.2
    2 9 -4 39.3
    -1 -9 4 63.89
    -1 -9 4 64.99
    1 -9 -4 67.79
    1 -9 -4 67.09
    -1 9 4 67.89
    -1 9 4 67.19
    1 9 -4 69.99
    1 9 -4 71.29
    -1 9 4 67.29
    1 9 -4 66.89
    0 -9 -4 6.3
    0 -9 4 5.3
    0 -9 4 4.9
    0 -9 4 6.4
    0 -9 -4 6.3
    0 -9 -4 5.4
    0 9 4 6.2
    0 9 -4 7.1
    0 9 4 6.3
    0 9 4 3.8
    0 9 -4 6.9
    0 9 -4 4.1
    -1 -9 -4 11.2
    -1 -9 -4 8.3
    1 -9 4 13.4
    1 -9 4 12.2
    -1 -9 -4 8.7
    1 -9 4 13.1
    -1 9 -4 13.5
    1 9 4 11.8
    -1 9 -4 13.2
    -1 9 -4 13.5
    1 9 4 7
    1 9 4 12.3
    2 -9 4 32.1
    -2 -9 -4 33.5
    2 -9 4 37.1
    2 -9 4 36.7
    -2 -9 -4 35.7
    -2 -9 -4 32.1
    -2 9 -4 34.9
    2 9 4 34
    -2 9 -4 34.5
    2 9 4 38.9
    2 9 4 36.8
    -2 9 -4 33.9
    3 -9 4 3.6
    3 -9 4 6.3
    3 -9 4 3.8
    -3 -9 -4 1.6
    -3 -9 -4 4
    -3 -9 -4 3.6
    -3 9 -4 2.7
    3 9 4 4.4
    3 9 4 6
    3 9 4 2.3
    -3 9 -4 1.4
    -4 -9 -4 236.78
    -4 -9 -4 231.48
    -4 -9 -4 223.68
    -4 9 -4 235.08
    4 9 4 234.08
    -4 9 -4 241.58
    4 9 4 251.47
    4 9 4 234.68
    -5 -9 -4 17.3
    -5 -9 -4 26.9
    -5 -9 -4 25.4
    5 9 4 24.4
    -5 9 -4 21.5
    5 9 4 24.3
    -5 9 -4 24.1
    5 9 4 24.8
    -5 9 -4 25.6
    -6 -9 -4 8.7
    -6 -9 -4 4.5
    -6 -9 -4 4.6
    6 9 4 3.1
    -6 9 -4 6.8
    6 9 4 3.3
    6 9 4 6.5
    -6 9 -4 -0.4
    -7 -9 -4 16.5
    -7 -9 -4 15.8
    -7 -9 -4 9.1
    -7 9 -4 9.2
    -7 9 -4 15.4
    7 9 4 12.7
    -8 9 -4 17.4
    -8 9 -4 24.5
    9 -10 -4 2.3
    -9 -10 4 -1
    -9 -10 4 -2.2
    -9 10 4 9.2
    8 -10 -4 22.9
    -8 -10 4 17.2
    -8 -10 4 24.9
    -8 -10 4 18.1
    -8 10 4 23.7
    -8 10 4 27.2
    8 10 -4 30.7
    8 10 -4 24.5
    8 10 -4 24.1
    -7 -10 4 1
    7 -10 -4 5.2
    -7 -10 4 5
    7 -10 -4 3.8
    -7 -10 4 6.7
    7 10 -4 4
    -7 10 4 7.2
    -7 10 4 5.1
    7 10 -4 5
    7 10 -4 1.1
    -6 -10 4 12.7
    -6 -10 4 10.5
    6 -10 -4 11.7
    -6 -10 4 16.9
    6 -10 -4 11.2
    -6 10 4 11.2
    6 10 -4 15.5
    6 10 -4 13.4
    6 10 -4 11
    -6 10 4 14.8
    5 -10 -4 115.19
    -5 -10 4 118.39
    -5 -10 4 119.29
    5 -10 -4 121.49
    -5 -10 4 125.89
    -5 10 4 121.89
    5 10 -4 131.69
    5 10 -4 126.19
    5 10 -4 129.89
    -5 10 4 127.09
    -4 -10 4 3.4
    -4 -10 4 6.2
    4 -10 -4 6.3
    -4 -10 4 7.7
    4 10 -4 7.5
    4 10 -4 5.2
    -4 10 4 5.1
    4 10 -4 4.5
    -4 10 4 8.3
    3 -10 -4 0.6
    3 -10 -4 1.6
    -3 -10 4 0.4
    3 -10 -4 -0.1
    -3 -10 4 2.8
    -3 -10 4 1.1
    3 10 -4 -1
    3 10 -4 1.1
    -3 10 4 -0.1
    -3 10 4 2
    -3 10 4 1.1
    3 10 -4 1.1
    2 -10 -4 168.68
    -2 -10 4 166.58
    -2 -10 4 165.48
    2 -10 -4 175.28
    -2 -10 4 176.48
    2 -10 -4 174.28
    2 10 -4 171.58
    -2 10 4 167.48
    2 10 -4 164.38
    2 10 -4 163.78
    -2 10 4 170.08
    -2 10 4 171.38
    1 -10 -4 19.6
    1 -10 -4 21.8
    1 -10 -4 22.7
    -1 -10 4 18.5
    -1 10 4 14.8
    1 10 -4 18.1
    1 10 -4 21
    1 10 -4 14.9
    -1 10 4 19.9
    -1 10 4 23.1
    0 -10 -4 2.7
    0 -10 -4 1.2
    0 -10 4 1.7
    0 -10 4 0.1
    0 -10 4 1.1
    0 -10 -4 1.7
    0 10 -4 1.2
    0 10 4 -0.3
    0 10 4 2.1
    0 10 4 1.7
    0 10 -4 2.1
    0 10 -4 -0.7
    1 -10 4 4.3
    1 -10 4 4.7
    -1 -10 -4 5.8
    1 -10 4 6.8
    -1 -10 -4 5.4
    -1 -10 -4 7.6
    -1 10 -4 5.1
    -1 10 -4 5.9
    -1 10 -4 4.4
    1 10 4 2
    1 10 4 5.4
    1 10 4 3.7
    -2 -10 -4 23.9
    2 -10 4 26.8
    2 -10 4 27.4
    2 -10 4 29.3
    -2 -10 -4 25.2
    -2 -10 -4 25.7
    2 10 4 26.3
    2 10 4 25.5
    2 10 4 26.7
    -2 10 -4 21.1
    -2 10 -4 23.7
    3 -10 4 9.9
    -3 -10 -4 10.5
    3 -10 4 13.3
    -3 -10 -4 8.9
    -3 -10 -4 4.9
    3 -10 4 11.8
    -3 10 -4 10
    -3 10 -4 12
    -3 10 -4 8.2
    3 10 4 7.8
    3 10 4 7.9
    3 10 4 13.7
    -4 -10 -4 96.59
    -4 -10 -4 97.79
    -4 -10 -4 87.59
    -4 10 -4 95.89
    -4 10 -4 97.39
    4 10 4 95.99
    4 10 4 111.29
    4 10 4 95.99
    -4 10 -4 100.59
    -5 -10 -4 1.6
    -5 -10 -4 -1.8
    -5 -10 -4 3.4
    5 10 4 1.1
    -5 10 -4 1.7
    -5 10 -4 0.4
    5 10 4 5.3
    -5 10 -4 5.7
    -6 -10 -4 -1.4
    -6 -10 -4 0.8
    -6 -10 -4 2.2
    -6 10 -4 -0.5
    6 10 4 -1.5
    6 10 4 0
    6 10 4 8.5
    -7 -10 -4 2.3
    -7 -10 -4 3.8
    -7 -10 -4 8.9
    -7 10 -4 4.7
    -7 10 -4 6.4
    -8 10 -4 19.5
    -9 -11 4 0.2
    -9 -11 4 -6.9
    9 -11 -4 3.6
    -8 -11 4 8.8
    -8 -11 4 1.1
    -8 -11 4 9.1
    -8 11 4 2.5
    8 11 -4 0.3
    8 11 -4 6.1
    -8 11 4 8.3
    7 -11 -4 39
    -7 -11 4 39.4
    -7 -11 4 46.9
    -7 -11 4 30.7
    7 -11 -4 36.2
    -7 11 4 39.5
    7 11 -4 37.9
    7 11 -4 30.9
    -7 11 4 34.4
    7 11 -4 48.5
    6 -11 -4 0.3
    -6 -11 4 2.6
    -6 -11 4 1.1
    6 -11 -4 2.2
    -6 -11 4 1.9
    -6 11 4 1.2
    6 11 -4 0.5
    -6 11 4 -0.6
    6 11 -4 -0.2
    6 11 -4 1.9
    -5 -11 4 96.39
    5 -11 -4 98.99
    -5 -11 4 102.09
    -5 -11 4 104.39
    5 -11 -4 93.59
    5 11 -4 102.29
    5 11 -4 78.39
    -5 11 4 97.69
    5 11 -4 104.39
    -5 11 4 98.29
    -4 -11 4 8.6
    -4 -11 4 5.4
    -4 -11 4 6.3
    -4 11 4 12.1
    4 11 -4 6.1
    4 11 -4 4.4
    4 11 -4 7.8
    -4 11 4 10.6
    3 -11 -4 13.1
    -3 -11 4 14.4
    -3 -11 4 10.8
    3 -11 -4 11.6
    3 -11 -4 12.9
    -3 -11 4 15.1
    -3 11 4 14.5
    3 11 -4 12.1
    -3 11 4 15.7
    -3 11 4 14.2
    3 11 -4 15.4
    3 11 -4 13.4
    -2 -11 4 5.1
    2 -11 -4 3.9
    2 -11 -4 3.4
    -2 -11 4 3.2
    -2 -11 4 3.9
    2 -11 -4 1.9
    2 11 -4 4.2
    2 11 -4 4.5
    -2 11 4 4.4
    -2 11 4 2.7
    -2 11 4 4.5
    2 11 -4 5.9
    -1 -11 4 2.3
    1 -11 -4 1.2
    1 -11 -4 1.9
    -1 -11 4 1.5
    -1 -11 4 2.9
    1 -11 -4 2.6
    -1 11 4 4.2
    -1 11 4 2.8
    1 11 -4 3.9
    -1 11 4 1.3
    1 11 -4 4.6
    1 11 -4 3
    0 -11 4 9.1
    0 -11 -4 6.9
    0 -11 4 4.9
    0 -11 -4 8.7
    0 -11 -4 6.5
    0 -11 4 5.9
    0 11 -4 9.1
    0 11 4 6.4
    0 11 4 7.5
    0 11 -4 9.4
    0 11 4 8.7
    0 11 -4 9
    -1 -11 -4 48.3
    -1 -11 -4 49.8
    1 -11 4 46.6
    1 -11 4 49.6
    1 -11 4 54.99
    -1 -11 -4 53.89
    -1 11 -4 49.8
    1 11 4 51.59
    -1 11 -4 47.3
    1 11 4 49.8
    1 11 4 49.9
    -1 11 -4 49.4
    2 -11 4 4.4
    -2 -11 -4 3.2
    2 -11 4 3.9
    -2 -11 -4 2.2
    2 -11 4 4.8
    -2 11 -4 3.8
    -2 11 -4 3
    2 11 4 7.3
    2 11 4 5
    -2 11 -4 0
    2 11 4 5.9
    -3 -11 -4 15.6
    3 -11 4 27.3
    -3 -11 -4 23.7
    -3 -11 -4 16.7
    3 -11 4 24.4
    3 -11 4 20.5
    3 11 4 29.2
    -3 11 -4 24.8
    -3 11 -4 20.6
    3 11 4 27.2
    3 11 4 23.6
    4 -11 4 116.09
    -4 -11 -4 123.39
    -4 -11 -4 126.69
    -4 -11 -4 125.59
    4 11 4 121.79
    -4 11 -4 125.39
    -4 11 -4 116.69
    4 11 4 119.79
    -4 11 -4 118.39
    4 11 4 124.29
    -5 -11 -4 139.39
    -5 -11 -4 130.69
    -5 -11 -4 147.49
    -5 11 -4 139.09
    5 11 4 148.09
    -5 11 -4 121.19
    5 11 4 133.69
    5 11 4 141.99
    -5 11 -4 140.09
    -6 -11 -4 4.6
    -6 -11 -4 0
    -6 -11 -4 6.9
    6 11 4 5.7
    6 11 4 8.1
    -6 11 -4 4
    -7 -11 -4 -1.1
    -7 -11 -4 2.8
    -7 11 -4 5.4
    -7 11 -4 1.4
    -9 -12 4 5.7
    -9 -12 4 3.8
    -8 -12 4 9.7
    -8 -12 4 0.5
    -8 -12 4 7.6
    8 -12 -4 11.5
    -8 12 4 7
    8 12 -4 4.8
    -8 12 4 8.7
    7 -12 -4 1.2
    -7 -12 4 0
    -7 -12 4 6.4
    7 -12 -4 1.8
    -7 -12 4 0.1
    7 12 -4 3.8
    7 12 -4 0.1
    7 12 -4 -2.3
    -7 12 4 2.5
    -7 12 4 0.7
    6 -12 -4 0.3
    -6 -12 4 1
    -6 -12 4 -2
    6 -12 -4 -0.1
    -6 -12 4 3
    6 12 -4 1.6
    6 12 -4 -1.1
    6 12 -4 0.6
    -6 12 4 0.4
    -6 12 4 0.5
    5 -12 -4 45.3
    -5 -12 4 53.79
    -5 -12 4 51.29
    5 -12 -4 51.69
    -5 -12 4 51.09
    -5 12 4 51.29
    -5 12 4 46.3
    5 12 -4 47.3
    5 12 -4 44.4
    5 12 -4 56.99
    4 -12 -4 1.4
    -4 -12 4 3.5
    -4 -12 4 5.9
    4 12 -4 1.3
    4 12 -4 1.4
    -4 12 4 2.5
    -4 12 4 0.9
    -4 12 4 0.3
    4 12 -4 3.3
    3 -12 -4 24.5
    -3 -12 4 28.9
    3 -12 -4 23.5
    3 -12 -4 25.7
    -3 -12 4 28.4
    -3 -12 4 32.1
    -3 12 4 25.6
    3 12 -4 26.3
    -3 12 4 20
    3 12 -4 24.2
    3 12 -4 26.8
    -3 12 4 27.3
    2 -12 -4 -1.2
    2 -12 -4 1
    -2 -12 4 2
    -2 -12 4 -0.7
    2 -12 -4 0.2
    2 12 -4 1.4
    2 12 -4 2.5
    -2 12 4 2.6
    -2 12 4 0.1
    2 12 -4 0
    -2 12 4 1.7
    1 -12 -4 13.4
    -1 -12 4 17.9
    1 -12 -4 13.8
    -1 -12 4 13.7
    1 12 -4 14.5
    -1 12 4 14.9
    1 12 -4 11.9
    1 12 -4 18.3
    -1 12 4 13.7
    0 -12 -4 62.79
    0 -12 4 57.39
    0 -12 -4 58.89
    0 -12 -4 61.99
    0 -12 4 61.79
    0 -12 4 61.49
    0 12 -4 49.8
    0 12 4 67.19
    0 12 4 59.89
    0 12 -4 66.69
    0 12 4 59.79
    0 12 -4 60.49
    1 -12 4 0.1
    1 -12 4 -1.4
    -1 -12 -4 0.7
    1 -12 4 0.3
    -1 -12 -4 1
    -1 -12 -4 0.1
    1 12 4 -1.4
    -1 12 -4 -0.6
    -1 12 -4 -1.1
    -1 12 -4 0.5
    1 12 4 0.5
    1 12 4 0.9
    2 -12 4 27
    -2 -12 -4 23.9
    2 -12 4 31.1
    2 -12 4 22.6
    -2 -12 -4 30.9
    2 12 4 36.4
    2 12 4 27.8
    -2 12 -4 32.2
    -2 12 -4 28.7
    2 12 4 35.6
    -2 12 -4 36.2
    3 -12 4 43
    3 -12 4 43.7
    -3 -12 -4 39.6
    -3 -12 -4 45.2
    3 -12 4 40.8
    -3 -12 -4 51.89
    -3 12 -4 42.8
    3 12 4 48.7
    3 12 4 46
    -3 12 -4 40.8
    -3 12 -4 47
    3 12 4 38.8
    4 -12 4 4.9
    -4 -12 -4 2.6
    -4 -12 -4 3.4
    -4 -12 -4 -0.9
    4 12 4 3.2
    -4 12 -4 3.1
    -4 12 -4 -0.1
    4 12 4 1.4
    -4 12 -4 0
    4 12 4 -2.9
    -5 -12 -4 85.89
    -5 -12 -4 73.89
    -5 -12 -4 79.09
    -5 12 -4 77.49
    5 12 4 95.99
    -5 12 -4 86.79
    -5 12 -4 83.19
    5 12 4 88.29
    5 12 4 79.69
    -6 -12 -4 0.9
    -6 -12 -4 -3.6
    -6 -12 -4 4.5
    -6 12 -4 -4.7
    -7 -12 -4 1.7
    -7 12 -4 0.3
    -7 12 -4 7.8
    -8 -13 4 -2.6
    -8 -13 4 -2.6
    -7 -13 4 3.9
    -7 -13 4 3.4
    7 -13 -4 3.2
    -7 -13 4 2.4
    -7 13 4 3
    -7 13 4 -0.9
    7 13 -4 -2.3
    7 13 -4 5.7
    -6 -13 4 18.5
    -6 -13 4 11.4
    6 -13 -4 14.2
    6 -13 -4 18.9
    -6 -13 4 13.9
    -6 13 4 12
    6 13 -4 19.2
    -6 13 4 11.5
    6 13 -4 19.9
    6 13 -4 14.6
    -5 -13 4 3.4
    5 -13 -4 -0.7
    -5 -13 4 3
    5 -13 -4 1
    -5 -13 4 -0.1
    5 13 -4 -2.2
    -5 13 4 -1.1
    5 13 -4 3.7
    -5 13 4 -1
    5 13 -4 0.5
    4 -13 -4 1.2
    -4 -13 4 4.1
    -4 -13 4 5.2
    4 -13 -4 1.2
    -4 -13 4 2.2
    4 -13 -4 1.4
    4 13 -4 -4.3
    4 13 -4 1.7
    -4 13 4 5.4
    4 13 -4 2
    -4 13 4 1.6
    -4 13 4 -1.6
    3 -13 -4 45.5
    -3 -13 4 51.99
    -3 -13 4 47.6
    3 -13 -4 38.2
    3 -13 -4 44.9
    -3 -13 4 43.8
    3 13 -4 56.69
    -3 13 4 45.7
    3 13 -4 46.4
    -3 13 4 44.5
    3 13 -4 47.6
    -3 13 4 44.3
    -2 -13 4 5.9
    2 -13 -4 2.7
    2 -13 -4 3
    -2 -13 4 3.5
    2 -13 -4 -0.6
    -2 -13 4 -1.2
    -2 13 4 -0.6
    -2 13 4 1.4
    2 13 -4 1.9
    2 13 -4 2.9
    -2 13 4 4.1
    2 13 -4 1
    1 -13 -4 12.5
    1 -13 -4 10.5
    -1 -13 4 14.7
    -1 -13 4 10.6
    1 -13 -4 8.9
    -1 -13 4 13.7
    1 13 -4 9.7
    -1 13 4 9.9
    -1 13 4 6.7
    -1 13 4 11.2
    1 13 -4 9.5
    0 -13 -4 29.9
    0 -13 4 23.9
    0 -13 4 22.7
    0 -13 4 24.6
    0 -13 -4 22.1
    0 13 -4 30
    0 13 -4 28.7
    0 13 4 22.4
    0 13 4 21.6
    0 13 -4 31.7
    0 13 4 18.4
    1 -13 4 11.6
    -1 -13 -4 14.9
    1 -13 4 14.9
    -1 -13 -4 10.2
    -1 -13 -4 13.9
    1 -13 4 15.3
    1 13 4 10.8
    -1 13 -4 8.6
    1 13 4 15.4
    -1 13 -4 14.4
    -1 13 -4 16.4
    1 13 4 14.3
    -2 -13 -4 1.7
    2 -13 4 2.7
    -2 -13 -4 1.9
    2 -13 4 -0.6
    -2 -13 -4 -0.8
    2 -13 4 1.8
    -2 13 -4 -0.8
    -2 13 -4 3.1
    -2 13 -4 1.6
    2 13 4 -1.1
    2 13 4 2.1
    2 13 4 0.7
    -3 -13 -4 9.4
    -3 -13 -4 15.3
    3 -13 4 12
    3 -13 4 13.8
    -3 -13 -4 10.4
    3 -13 4 13.9
    -3 13 -4 11.9
    -3 13 -4 13.1
    3 13 4 14.1
    3 13 4 14.4
    -3 13 -4 14.2
    -4 -13 -4 31.4
    -4 -13 -4 46.9
    4 -13 4 37.2
    -4 -13 -4 28.4
    -4 13 -4 31.8
    -4 13 -4 34.5
    4 13 4 42.8
    -4 13 -4 34.9
    4 13 4 34.4
    4 13 4 46.2
    -5 -13 -4 11.7
    -5 -13 -4 9.5
    -5 -13 -4 8
    5 13 4 10.6
    -5 13 -4 12
    5 13 4 14.9
    -5 13 -4 12.9
    -5 13 -4 5.9
    -6 -13 -4 -10.3
    -6 -13 -4 6.7
    -6 13 -4 7.6
    -6 13 -4 -0.8
    -6 13 -4 2.1
    -7 13 -4 -1.1
    -8 -14 4 -2.5
    -7 -14 4 -0.2
    -7 -14 4 -2
    -7 -14 4 9.4
    7 14 -4 2.1
    7 14 -4 -6.1
    -7 14 4 3.5
    -6 -14 4 9.8
    -6 -14 4 7.8
    -6 -14 4 9.7
    6 -14 -4 14.2
    -6 14 4 8.8
    -6 14 4 9.9
    6 14 -4 7.1
    6 14 -4 9.5
    -5 -14 4 14.8
    -5 -14 4 20.6
    5 -14 -4 15.7
    -5 -14 4 16.1
    5 -14 -4 17.7
    5 14 -4 17.9
    5 14 -4 12.4
    -5 14 4 18.5
    5 14 -4 5
    -5 14 4 12.1
    -4 -14 4 8.4
    -4 -14 4 1.5
    4 -14 -4 1.1
    -4 -14 4 6.9
    4 -14 -4 0.5
    4 -14 -4 5
    -4 14 4 8.8
    -4 14 4 4.2
    -4 14 4 4.8
    4 14 -4 1.9
    4 14 -4 3.2
    4 14 -4 7.9
    3 -14 -4 32.6
    3 -14 -4 32.6
    -3 -14 4 47.6
    3 -14 -4 33.4
    -3 -14 4 35.2
    -3 -14 4 34.3
    3 14 -4 34.3
    -3 14 4 31.7
    3 14 -4 44.4
    3 14 -4 30.1
    -3 14 4 32.5
    -3 14 4 36.5
    2 -14 -4 5.2
    -2 -14 4 5.5
    2 -14 -4 3.8
    -2 -14 4 8.8
    2 -14 -4 5.2
    -2 -14 4 2
    -2 14 4 3.3
    2 14 -4 6.4
    -2 14 4 7.8
    -2 14 4 0.7
    2 14 -4 4.6
    2 14 -4 7.4
    1 -14 -4 8.9
    -1 -14 4 6
    -1 -14 4 11.1
    1 -14 -4 8.2
    -1 -14 4 8.6
    1 -14 -4 8.4
    -1 14 4 8.1
    1 14 -4 9.1
    1 14 -4 9.7
    -1 14 4 7.1
    -1 14 4 12.2
    1 14 -4 11.3
    0 -14 -4 31.6
    0 -14 4 35.4
    0 -14 4 33.7
    0 -14 -4 37.3
    0 -14 -4 33.7
    0 -14 4 41.9
    0 14 -4 35.1
    0 14 4 30.7
    0 14 4 39
    0 14 4 39.2
    0 14 -4 33.1
    0 14 -4 26.1
    1 -14 4 2.9
    1 -14 4 3
    -1 -14 -4 2.4
    1 -14 4 4.8
    -1 -14 -4 0.7
    -1 -14 -4 3.7
    1 14 4 11.4
    -1 14 -4 7.6
    -1 14 -4 4.3
    1 14 4 6.7
    -1 14 -4 2
    1 14 4 -3.9
    -2 -14 -4 39
    2 -14 4 45.6
    2 -14 4 50.69
    -2 -14 -4 39.1
    -2 -14 -4 38.8
    2 -14 4 38.6
    2 14 4 32.2
    2 14 4 43.2
    2 14 4 43.9
    -2 14 -4 38.1
    -2 14 -4 37.8
    -2 14 -4 49
    -3 -14 -4 15
    -3 -14 -4 20.1
    3 -14 4 21.7
    -3 -14 -4 16
    3 -14 4 16.8
    3 -14 4 25.8
    -3 14 -4 17.6
    -3 14 -4 20.4
    -3 14 -4 20.3
    3 14 4 18
    3 14 4 27
    3 14 4 16.6
    -4 -14 -4 -4
    -4 -14 -4 -1.3
    4 -14 4 -3.5
    -4 -14 -4 -1.6
    4 14 4 -0.1
    -4 14 -4 -0.6
    -4 14 -4 0.2
    -4 14 -4 4.2
    4 14 4 1
    -5 -14 -4 24.2
    -5 -14 -4 13.9
    -5 -14 -4 12.4
    -5 14 -4 18.4
    5 14 4 17.8
    5 14 4 18.2
    -5 14 -4 9.7
    -5 14 -4 20
    -6 -14 -4 -1.2
    -6 -14 -4 -2.1
    -6 14 -4 -4
    -6 14 -4 -10.8
    -6 14 -4 -0.9
    -7 -15 4 8.3
    -7 -15 4 7.4
    -7 -15 4 -0.2
    7 15 -4 13.1
    -6 -15 4 -3.2
    -6 -15 4 0.9
    -6 -15 4 -9.4
    6 15 -4 0.8
    -6 15 4 2.4
    -6 15 4 1.8
    6 15 -4 5.3
    5 -15 -4 55.69
    -5 -15 4 66.09
    -5 -15 4 75.69
    5 -15 -4 52.39
    -5 -15 4 57.29
    5 15 -4 55.29
    -5 15 4 55.89
    5 15 -4 66.39
    -5 15 4 56.29
    4 -15 -4 4.2
    -4 -15 4 -3.2
    -4 -15 4 -0.7
    -4 -15 4 7.4
    4 -15 -4 2.9
    4 -15 -4 1
    4 15 -4 4.2
    -4 15 4 0.5
    4 15 -4 -2.7
    -4 15 4 3.5
    4 15 -4 3.8
    -4 15 4 1.7
    3 -15 -4 17.6
    -3 -15 4 14.8
    -3 -15 4 18.8
    3 -15 -4 15.9
    -3 -15 4 16.4
    3 -15 -4 12.7
    3 15 -4 18.3
    -3 15 4 19.3
    -3 15 4 13.8
    3 15 -4 22.5
    -3 15 4 14.1
    3 15 -4 16.4
    -2 -15 4 16.8
    2 -15 -4 13.5
    -2 -15 4 14.6
    2 -15 -4 16.3
    2 -15 -4 18.4
    -2 -15 4 15.4
    -2 15 4 14
    2 15 -4 12.5
    2 15 -4 15.4
    2 15 -4 7.9
    -2 15 4 13.7
    -2 15 4 20
    -1 -15 4 6.8
    -1 -15 4 5
    1 -15 -4 6.3
    1 -15 -4 2.4
    1 -15 -4 6
    -1 -15 4 6.8
    1 15 -4 4.8
    1 15 -4 9.6
    -1 15 4 9.4
    -1 15 4 4.3
    1 15 -4 9.4
    0 -15 -4 8.3
    0 -15 4 14.1
    0 -15 -4 12.9
    0 -15 -4 6.3
    0 -15 4 12.7
    0 -15 4 14.2
    0 15 4 14.8
    0 15 4 9.8
    0 15 4 11.7
    0 15 -4 12.3
    0 15 -4 12.2
    0 15 -4 10.4
    1 -15 4 0.4
    -1 -15 -4 3.3
    1 -15 4 2.6
    1 -15 4 -1.5
    -1 -15 -4 -0.8
    -1 -15 -4 1.8
    -1 15 -4 -2.2
    1 15 4 -1.3
    1 15 4 3.4
    1 15 4 5
    -1 15 -4 0.8
    -1 15 -4 1.4
    2 -15 4 5
    2 -15 4 4.3
    -2 -15 -4 5.4
    -2 -15 -4 0.2
    -2 -15 -4 3
    2 -15 4 6.5
    -2 15 -4 3.5
    2 15 4 8.5
    2 15 4 0.5
    -2 15 -4 2.3
    -2 15 -4 8.7
    2 15 4 4.7
    -3 -15 -4 5
    3 -15 4 6.7
    -3 -15 -4 3.1
    -3 -15 -4 2.3
    3 -15 4 9.8
    -3 15 -4 8.5
    3 15 4 6.2
    -3 15 -4 6.1
    3 15 4 -1.3
    3 15 4 4.1
    -3 15 -4 2.8
    -4 -15 -4 4
    4 -15 4 7.7
    -4 -15 -4 9.3
    -4 -15 -4 9
    4 15 4 9.4
    -4 15 -4 9.7
    -4 15 -4 9.8
    4 15 4 7
    -4 15 -4 7.9
    -5 -15 -4 1.5
    -5 -15 -4 -1.4
    -5 15 -4 2.4
    -5 15 -4 0
    -5 15 -4 2
    -6 -15 -4 12.6
    -6 15 -4 8.2
    -7 -16 4 0.7
    7 16 -4 7.7
    -6 -16 4 -1.2
    -6 -16 4 8.9
    -6 -16 4 2.2
    -6 16 4 1.6
    6 16 -4 -2.9
    6 16 -4 3.9
    -5 -16 4 0.8
    -5 -16 4 4
    -5 -16 4 5.9
    -5 16 4 0.5
    -5 16 4 2.9
    5 16 -4 5.6
    5 16 -4 1.7
    4 -16 -4 0.4
    -4 -16 4 4
    -4 -16 4 9.4
    -4 -16 4 -0.4
    4 -16 -4 1.6
    4 -16 -4 -1.6
    -4 16 4 -1.9
    -4 16 4 -2.6
    4 16 -4 7.7
    4 16 -4 1.9
    3 -16 -4 49.9
    3 -16 -4 58.99
    -3 -16 4 63.89
    3 -16 -4 49.99
    -3 -16 4 56.89
    -3 -16 4 66.29
    -3 16 4 62.49
    -3 16 4 57.49
    -3 16 4 44.1
    3 16 -4 64.09
    3 16 -4 63.79
    2 -16 -4 -0.4
    2 -16 -4 0.8
    -2 -16 4 1.3
    -2 -16 4 -3.2
    2 -16 -4 4.5
    -2 -16 4 1.3
    2 16 -4 0.7
    2 16 -4 3.4
    2 16 -4 0.2
    -2 16 4 2.6
    -2 16 4 -1.8
    -2 16 4 -0.3
    -1 -16 4 8.8
    1 -16 -4 2.7
    1 -16 -4 4.7
    1 -16 -4 5.2
    1 16 -4 10.3
    -1 16 4 5.7
    -1 16 4 6.6
    1 16 -4 3.3
    -1 16 4 5.6
    1 16 -4 -0.5
    0 -16 4 1.9
    0 -16 -4 2.8
    0 -16 -4 -1.5
    0 -16 4 3.6
    0 -16 -4 -0.2
    0 -16 4 1
    0 16 -4 -2.9
    0 16 -4 -1.5
    0 16 -4 0
    0 16 4 4.2
    0 16 4 0.4
    0 16 4 0.3
    1 -16 4 12.9
    -1 -16 -4 10.3
    1 -16 4 13.3
    -1 -16 -4 13.5
    -1 -16 -4 11.1
    1 -16 4 5
    1 16 4 13.9
    1 16 4 4.1
    -1 16 -4 7.7
    1 16 4 5.3
    -1 16 -4 13.5
    -2 -16 -4 4.4
    -2 -16 -4 0.8
    2 -16 4 -0.6
    2 -16 4 6.9
    -2 -16 -4 4.3
    2 -16 4 5.5
    2 16 4 8.3
    -2 16 -4 6.3
    -2 16 -4 5.7
    2 16 4 4.1
    -2 16 -4 6.8
    2 16 4 -0.2
    -3 -16 -4 -2.5
    -3 -16 -4 -1.5
    3 -16 4 1.6
    -3 -16 -4 -4
    3 -16 4 4.3
    3 16 4 -3.3
    -3 16 -4 3.5
    -3 16 -4 2.1
    3 16 4 6.6
    3 16 4 -1.9
    -3 16 -4 1.3
    4 -16 4 2.2
    -4 -16 -4 5.6
    -4 -16 -4 9.5
    -4 -16 -4 11.3
    4 -16 4 7.9
    4 16 4 9.2
    -4 16 -4 4.7
    -4 16 -4 10.8
    -4 16 -4 4.6
    -5 -16 -4 10.4
    -5 -16 -4 9.4
    -6 -17 4 -2
    -6 -17 4 2.9
    6 17 -4 7.4
    -5 -17 4 3.1
    -5 -17 4 8.8
    -5 -17 4 6.7
    5 17 -4 -1.6
    5 17 -4 -1.2
    -5 17 4 -4.2
    4 -17 -4 0.6
    -4 -17 4 1.6
    -4 -17 4 5.5
    -4 -17 4 4
    4 17 -4 3.1
    4 17 -4 3.7
    -4 17 4 -2.2
    -4 17 4 1.4
    -3 -17 4 22.3
    -3 -17 4 31.1
    -3 -17 4 24.3
    3 -17 -4 20.7
    3 -17 -4 24.4
    3 -17 -4 21.3
    -3 17 4 20.7
    -3 17 4 23
    3 17 -4 23.4
    -3 17 4 23.8
    3 17 -4 29
    2 -17 -4 2.5
    -2 -17 4 3.5
    2 -17 -4 0.3
    -2 -17 4 0.8
    2 -17 -4 2.5
    -2 -17 4 3.8
    2 17 -4 0.6
    -2 17 4 0.7
    -2 17 4 -2.5
    2 17 -4 3.7
    -2 17 4 3.8
    1 -17 -4 2.7
    -1 -17 4 2.8
    1 -17 -4 1
    1 -17 -4 -0.5
    -1 -17 4 4.8
    1 17 -4 -2.4
    1 17 -4 0.9
    -1 17 4 1.9
    -1 17 4 1.8
    -1 17 4 -0.4
    0 -17 -4 3
    0 -17 4 -1.6
    0 -17 -4 3.5
    0 -17 4 3.2
    0 -17 4 3
    0 -17 -4 -5.4
    0 17 4 -2.9
    0 17 -4 -6.1
    0 17 -4 4.4
    0 17 -4 0.8
    0 17 4 6.5
    0 17 4 2.8
    -1 -17 -4 4.6
    -1 -17 -4 -0.7
    1 -17 4 8.9
    1 -17 4 2.6
    -1 -17 -4 1.3
    1 17 4 -1.7
    -1 17 -4 -3.5
    1 17 4 -4.1
    1 17 4 -1.7
    -1 17 -4 0
    -2 -17 -4 -0.9
    -2 -17 -4 3.5
    2 -17 4 1.8
    2 -17 4 4.9
    -2 -17 -4 -9.3
    -2 17 -4 -1.2
    -2 17 -4 0.4
    2 17 4 -3.3
    2 17 4 5.2
    -2 17 -4 0.6
    2 17 4 0.5
    3 -17 4 14.6
    -3 -17 -4 11.9
    -3 -17 -4 10
    -3 -17 -4 5.4
    3 -17 4 10.5
    3 17 4 11.5
    3 17 4 16.4
    -3 17 -4 10.3
    -3 17 -4 6.3
    4 -17 4 5.2
    -4 -17 -4 7.2
    -4 -17 -4 -3
    4 17 4 2
    -5 -18 4 5.7
    5 18 -4 -2.4
    5 18 -4 4
    -4 -18 4 14.3
    -4 -18 4 18.3
    4 18 -4 3.3
    -4 18 4 -1.5
    4 18 -4 6.7
    3 -18 -4 20.5
    -3 -18 4 20.3
    -3 -18 4 21.1
    3 18 -4 24.6
    3 18 -4 30
    -3 18 4 22.3
    2 -18 -4 12.9
    -2 -18 4 10.6
    -2 -18 4 2.1
    2 -18 -4 5.4
    -2 18 4 2.2
    -2 18 4 5.2
    -2 18 4 16.5
    2 18 -4 17.2
    2 18 -4 11.7
    1 -18 -4 0
    1 -18 -4 -2.3
    1 -18 -4 1
    -1 -18 4 5.9
    -1 18 4 -0.7
    -1 18 4 2.2
    1 18 -4 3.4
    1 18 -4 -6.6
    -1 18 4 3.7
    0 -18 -4 0.9
    0 -18 4 -0.6
    0 -18 -4 4.1
    0 -18 -4 0.8
    0 18 4 9.6
    0 18 4 -1.3
    0 18 4 -1.2
    0 18 -4 -2.4
    -1 -18 -4 -2.8
    -1 -18 -4 -1.3
    1 -18 4 7.2
    -1 -18 -4 -3
    1 18 4 -1.3
    -1 18 -4 -8
    1 18 4 -5.4
    1 18 4 -0.7
    2 -18 4 20
    -2 -18 -4 4.2
    -2 -18 -4 6.5
    -2 -18 -4 17.1
    -2 18 -4 7.6
    2 18 4 26.8
    3 -18 4 8.5
    -3 -18 -4 3.5
    -3 -18 -4 -3
    -3 -18 -4 2.5
    3 18 4 8.2
    3 19 -4 13
    -3 19 4 13.2
    2 -19 -4 0.7
    -2 -19 4 -9.4
    -2 19 4 0.1
    2 19 -4 0.1
    -2 19 4 2
    -1 -19 4 -2.1
    1 -19 -4 2.6
    -1 19 4 -5.7
    -1 19 4 -3.3
    1 19 -4 -8.7
    0 -19 -4 4.3
    0 -19 4 -8.3
    0 -19 -4 -1.5
    0 19 -4 -3.2
    0 19 4 -1.1
    0 19 4 -5.3
    0 19 4 5.6
    1 -19 4 11.5
    -1 -19 -4 1.9
    -1 -19 -4 -1.1
    1 19 4 1.3
    1 19 4 7.1
    1 19 4 16.6
    2 -19 4 6.6
    -2 -19 -4 -2.1
    -2 -19 -4 2.6
    2 19 4 7.1
    10 0 -5 0.6
    -10 0 5 4.7
    -10 0 5 -1.7
    -10 0 5 -0.5
    10 0 -5 1.4
    9 0 -5 39.7
    9 0 -5 42.7
    -9 0 5 37.9
    -9 0 5 34.3
    9 0 -5 32.2
    -9 0 5 36.4
    -8 0 5 -0.5
    8 0 -5 2.7
    8 0 -5 -1
    8 0 -5 0.4
    -8 0 5 -1
    -8 0 5 0.7
    7 0 -5 1
    7 0 -5 3.9
    -7 0 5 5.7
    7 0 -5 2
    -7 0 5 3.7
    -7 0 5 2.5
    6 0 -5 1.1
    6 0 -5 -1.5
    -6 0 5 1.6
    -6 0 5 0.1
    -6 0 5 -1
    6 0 -5 -0.2
    5 0 -5 112.99
    -5 0 5 109.29
    -5 0 5 110.69
    5 0 -5 117.69
    5 0 -5 111.29
    -5 0 5 113.49
    4 0 -5 -0.3
    -4 0 5 -1.1
    -4 0 5 -0.5
    4 0 -5 -0.4
    4 0 -5 -0.1
    -4 0 5 1
    3 0 -5 -0.8
    -3 0 5 -1.9
    3 0 -5 0.8
    -3 0 5 -0.2
    -3 0 5 0.1
    3 0 -5 -0.1
    -2 0 5 -0.1
    2 0 -5 0.4
    2 0 -5 0.1
    -2 0 5 0.4
    2 0 -5 0.3
    -1 0 5 26.7
    1 0 -5 28
    -1 0 5 25.2
    1 0 -5 27.5
    -1 0 5 27.5
    0 0 5 -0.7
    0 0 5 -0.2
    0 0 -5 -0.1
    0 0 -5 0
    0 0 -5 0.3
    1 0 5 541.35
    -1 0 -5 556.74
    -1 0 -5 551.34
    -1 0 -5 541.75
    1 0 5 549.25
    -2 0 -5 0.3
    2 0 5 0.6
    -2 0 -5 -0.4
    -2 0 -5 -0.5
    -2 0 -5 0.1
    2 0 5 -0.2
    -3 0 -5 4.8
    -3 0 -5 3.5
    3 0 5 5.1
    3 0 5 4.8
    -3 0 -5 5.3
    -4 0 -5 -1.2
    -4 0 -5 -0.6
    4 0 5 -0.6
    4 0 5 -0.6
    -4 0 -5 -0.2
    -4 0 -5 -0.6
    -5 0 -5 65.09
    -5 0 -5 63.69
    -5 0 -5 68.49
    -5 0 -5 64.39
    -6 0 -5 -0.9
    -6 0 -5 -1.1
    -6 0 -5 1.4
    -6 0 -5 -2.7
    -7 0 -5 -0.8
    -7 0 -5 2.2
    -7 0 -5 -1.1
    -7 0 -5 -1
    -8 0 -5 -1.2
    -8 0 -5 -4.7
    -9 0 -5 0.9
    -9 0 -5 -6.3
    -10 -1 5 9
    10 -1 -5 10
    -10 -1 5 9.9
    -10 -1 5 10.7
    -10 1 5 9.1
    -10 1 5 12.3
    10 1 -5 14.9
    -10 1 5 8.9
    -9 -1 5 -1.1
    -9 -1 5 2.2
    9 -1 -5 1.7
    9 -1 -5 1.5
    9 -1 -5 1.1
    -9 -1 5 2.1
    9 1 -5 -2.7
    -9 1 5 -1.2
    -9 1 5 -0.7
    9 1 -5 4
    9 1 -5 1.4
    -9 1 5 0.9
    -8 -1 5 4.5
    8 -1 -5 2.4
    8 -1 -5 2.9
    8 -1 -5 1.4
    -8 -1 5 0.9
    -8 -1 5 -0.1
    8 1 -5 0.6
    8 1 -5 1.6
    8 1 -5 2.8
    -8 1 5 0.3
    -8 1 5 1.2
    -8 1 5 -1.3
    -7 -1 5 17.7
    7 -1 -5 14.1
    7 -1 -5 15.4
    -7 -1 5 22.7
    7 -1 -5 17.7
    -7 -1 5 14.7
    -7 1 5 15.5
    -7 1 5 15.6
    7 1 -5 18.8
    7 1 -5 18.8
    -7 1 5 18.4
    -6 -1 5 0.3
    6 -1 -5 0.2
    6 -1 -5 1.1
    6 -1 -5 1.5
    -6 -1 5 0
    -6 -1 5 0.6
    6 1 -5 0
    -6 1 5 0.5
    6 1 -5 3.2
    -6 1 5 0.5
    6 1 -5 1.8
    -6 1 5 1.4
    -5 -1 5 46.1
    -5 -1 5 49.9
    5 -1 -5 48.7
    5 -1 -5 49.4
    5 -1 -5 48.7
    -5 -1 5 48.9
    5 1 -5 44.4
    -5 1 5 48.6
    -5 1 5 47.9
    -5 1 5 50.39
    5 1 -5 49.1
    5 1 -5 49.99
    4 -1 -5 44.3
    4 -1 -5 43.2
    -4 -1 5 44.8
    -4 -1 5 44.8
    -4 -1 5 47.6
    4 -1 -5 43.5
    4 1 -5 45
    -4 1 5 45.2
    -4 1 5 38.5
    -4 1 5 42.6
    4 1 -5 46.2
    4 1 -5 46
    3 -1 -5 107.39
    3 -1 -5 108.79
    -3 -1 5 103.29
    -3 -1 5 110.09
    -3 -1 5 109.29
    3 -1 -5 107.99
    -3 1 5 109.49
    3 1 -5 114.09
    3 1 -5 113.89
    -3 1 5 104.89
    -2 -1 5 0.7
    2 -1 -5 1.8
    -2 -1 5 2.4
    -2 -1 5 1
    2 -1 -5 0.6
    2 -1 -5 0
    2 1 -5 -0.1
    -2 1 5 1
    2 1 -5 0.8
    -2 1 5 0.9
    2 1 -5 1.5
    1 -1 -5 33.3
    -1 -1 5 33.9
    -1 -1 5 31.5
    1 -1 -5 36.1
    -1 -1 5 30.6
    1 -1 -5 34.8
    1 1 -5 33.8
    1 1 -5 30.7
    -1 1 5 30.5
    1 1 -5 31.8
    -1 1 5 30.5
    0 -1 5 649.83
    0 -1 -5 647.84
    0 -1 -5 637.04
    0 -1 -5 625.04
    0 -1 5 635.74
    0 1 -5 638.64
    0 1 -5 635.34
    0 1 -5 646.34
    0 1 5 567.94
    0 1 5 645.54
    -1 -1 -5 888.31
    -1 -1 -5 903.31
    -1 -1 -5 919.51
    1 -1 5 906.91
    -1 -1 -5 926.71
    1 -1 5 881.31
    -1 1 -5 907.11
    -1 1 -5 928.81
    1 1 5 916.81
    -2 -1 -5 3
    -2 -1 -5 2.4
    -2 -1 -5 1.3
    2 -1 5 3.4
    -2 -1 -5 3.9
    2 -1 5 2.6
    -2 1 -5 1.6
    2 1 5 1.2
    2 1 5 3.4
    -2 1 -5 2.2
    -2 1 -5 2.1
    3 -1 5 34.2
    3 -1 5 30.1
    -3 -1 -5 32.2
    -3 -1 -5 33.2
    -3 -1 -5 31
    -3 -1 -5 35.8
    3 1 5 32.2
    -3 1 -5 31.7
    -3 1 -5 32.6
    -3 1 -5 34.8
    3 1 5 32.7
    -3 1 -5 28.6
    4 -1 5 1.3
    -4 -1 -5 0.7
    4 -1 5 0.6
    -4 -1 -5 -1.4
    -4 -1 -5 1.2
    -4 1 -5 1.1
    -4 1 -5 0.3
    4 1 5 0.1
    4 1 5 0.4
    -4 1 -5 -0.3
    -4 1 -5 0.9
    -5 -1 -5 28.8
    -5 -1 -5 25.8
    -5 -1 -5 28.9
    5 1 5 28.2
    -5 1 -5 32.7
    5 1 5 27
    -5 1 -5 34.8
    -5 1 -5 30.8
    -5 1 -5 27
    -6 -1 -5 5.1
    -6 -1 -5 5.8
    -6 -1 -5 1.7
    -6 1 -5 4.9
    -6 1 -5 6.3
    -6 1 -5 5.8
    -6 1 -5 3.5
    -7 -1 -5 36.2
    -7 -1 -5 37.7
    -7 -1 -5 37.7
    -7 -1 -5 35
    -7 1 -5 39.7
    -7 1 -5 42.7
    -7 1 -5 43.2
    -7 1 -5 35.3
    -8 -1 -5 15.3
    -8 -1 -5 13.3
    -8 -1 -5 10.6
    -8 1 -5 10.6
    -8 1 -5 9.2
    -9 1 -5 5.7
    -10 -2 5 11.6
    10 -2 -5 7.1
    -10 -2 5 11.2
    -10 2 5 13
    10 2 -5 11.5
    -10 2 5 11.1
    -10 2 5 4.1
    -9 -2 5 2.9
    -9 -2 5 2.2
    9 -2 -5 2.3
    -9 -2 5 6.2
    9 -2 -5 2.6
    9 2 -5 1.9
    9 2 -5 4.1
    9 2 -5 3.8
    -9 2 5 1.7
    -9 2 5 4.7
    -9 2 5 3.6
    -8 -2 5 4
    8 -2 -5 1.6
    8 -2 -5 0
    -8 -2 5 0.6
    8 -2 -5 0.7
    -8 -2 5 -1.2
    8 2 -5 -4.4
    -8 2 5 -1
    -8 2 5 2.1
    -8 2 5 2.6
    8 2 -5 -1
    8 2 -5 -1.3
    7 -2 -5 16.8
    -7 -2 5 12.6
    -7 -2 5 15.5
    7 -2 -5 14.2
    -7 -2 5 14.9
    7 -2 -5 13.3
    7 2 -5 13.2
    7 2 -5 16.2
    -7 2 5 14.3
    -7 2 5 13.9
    7 2 -5 13.7
    -7 2 5 13.6
    -6 -2 5 1.2
    -6 -2 5 -0.4
    6 -2 -5 -0.1
    -6 -2 5 1
    6 -2 -5 1.7
    6 2 -5 0.8
    6 2 -5 0.2
    -6 2 5 1.1
    -6 2 5 0.6
    6 2 -5 0.9
    -6 2 5 2.3
    5 -2 -5 0.2
    5 -2 -5 -0.1
    -5 -2 5 0.8
    -5 -2 5 1
    -5 -2 5 0.2
    5 -2 -5 0.8
    -5 2 5 -0.4
    5 2 -5 -1.1
    5 2 -5 0.7
    -5 2 5 2
    -5 2 5 0.2
    5 2 -5 1.8
    4 -2 -5 92.39
    4 -2 -5 91.19
    -4 -2 5 93.19
    4 -2 -5 93.29
    -4 -2 5 83.99
    -4 -2 5 88.39
    4 2 -5 87.39
    -4 2 5 89.99
    -4 2 5 92.99
    4 2 -5 90.69
    4 2 -5 90.09
    -4 2 5 90.19
    -3 -2 5 4.7
    -3 -2 5 3.2
    -3 -2 5 2.3
    3 -2 -5 4.9
    3 -2 -5 3.9
    3 -2 -5 4.6
    -3 2 5 4.1
    3 2 -5 2
    -3 2 5 4.1
    3 2 -5 3.7
    3 2 -5 4.6
    -2 -2 5 2.4
    2 -2 -5 2.6
    2 -2 -5 3.1
    2 -2 -5 2.7
    -2 -2 5 1.2
    -2 -2 5 1.7
    -2 2 5 2.6
    -2 2 5 2.2
    2 2 -5 2.5
    2 2 -5 2.2
    2 2 -5 4
    1 -2 -5 75.79
    -1 -2 5 67.89
    -1 -2 5 74.09
    1 -2 -5 71.79
    -1 -2 5 72.69
    1 -2 -5 74.09
    1 2 -5 75.39
    1 2 -5 72.59
    -1 2 5 73.39
    -1 2 5 70.89
    1 2 -5 71.29
    0 -2 -5 326.17
    0 -2 -5 325.67
    0 -2 5 321.37
    0 -2 5 327.77
    0 -2 -5 320.57
    0 -2 -5 327.27
    0 2 -5 334.77
    0 2 5 327.17
    0 2 -5 330.67
    0 2 5 329.47
    0 2 -5 324.77
    1 -2 5 141.79
    -1 -2 -5 140.09
    1 -2 5 138.19
    -1 -2 -5 135.89
    -1 -2 -5 137.29
    -1 -2 -5 138.59
    -1 2 -5 137.49
    -1 2 -5 140.79
    -1 2 -5 136.19
    1 2 5 137.59
    2 -2 5 48.7
    -2 -2 -5 46.1
    2 -2 5 47.2
    -2 -2 -5 45
    -2 -2 -5 43.6
    2 2 5 45.1
    2 2 5 46.7
    -2 2 -5 50.09
    -2 2 -5 47.9
    -2 2 -5 47.6
    -3 -2 -5 36.4
    -3 -2 -5 33.7
    3 -2 5 31.9
    -3 -2 -5 35.2
    -3 2 -5 27
    -3 2 -5 33.3
    -3 2 -5 32.5
    -3 2 -5 31.5
    3 2 5 31.8
    3 2 5 32.8
    -4 -2 -5 35.6
    -4 -2 -5 35.4
    -4 -2 -5 36.4
    4 2 5 35.8
    -4 2 -5 36.8
    -4 2 -5 35.8
    -4 2 -5 38.1
    -4 2 -5 38.9
    4 2 5 35.9
    -5 -2 -5 240.18
    -5 -2 -5 250.37
    -5 -2 -5 247.88
    5 2 5 251.07
    -5 2 -5 245.48
    -5 2 -5 241.88
    -5 2 -5 245.98
    5 2 5 237.98
    -5 2 -5 227.68
    -6 -2 -5 5.7
    -6 -2 -5 7.4
    -6 -2 -5 8.3
    6 2 5 11.9
    6 2 5 7.5
    -6 2 -5 7
    -6 2 -5 9.1
    -6 2 -5 8.4
    -6 2 -5 6.1
    -7 -2 -5 11.5
    -7 -2 -5 10.6
    -7 -2 -5 14
    -7 2 -5 11.5
    -7 2 -5 8.3
    -8 -2 -5 1.6
    -8 -2 -5 2.8
    -8 -2 -5 1.4
    -8 2 -5 -0.7
    10 -3 -5 7.7
    -10 -3 5 9.2
    -10 -3 5 10.1
    10 3 -5 8.6
    -10 3 5 8.6
    9 -3 -5 4.2
    -9 -3 5 7.9
    -9 -3 5 6
    -9 -3 5 2.4
    -9 3 5 6.6
    -9 3 5 3.6
    -9 3 5 5
    9 3 -5 3.5
    9 3 -5 3.3
    9 3 -5 6.2
    8 -3 -5 0.8
    -8 -3 5 1.6
    8 -3 -5 -0.5
    -8 -3 5 -0.1
    -8 -3 5 -1.6
    -8 3 5 -0.9
    -8 3 5 0.1
    8 3 -5 1.9
    8 3 -5 1.1
    -8 3 5 -0.6
    -7 -3 5 7.8
    7 -3 -5 9.3
    7 -3 -5 5.9
    7 -3 -5 6.9
    -7 -3 5 11.9
    -7 3 5 9.4
    7 3 -5 6.2
    7 3 -5 9.3
    -7 3 5 7
    -7 3 5 7.8
    7 3 -5 9.6
    6 -3 -5 30.4
    -6 -3 5 38
    -6 -3 5 36.1
    6 -3 -5 34.1
    -6 -3 5 30.7
    6 3 -5 33.4
    -6 3 5 33
    6 3 -5 30.9
    -6 3 5 33.7
    -6 3 5 33
    6 3 -5 32.5
    5 -3 -5 15.7
    -5 -3 5 11.1
    -5 -3 5 15.3
    5 -3 -5 15.7
    -5 -3 5 13.6
    -5 3 5 10.4
    5 3 -5 11.8
    -5 3 5 14.7
    5 3 -5 15.7
    4 -3 -5 402.16
    -4 -3 5 402.26
    4 -3 -5 397.66
    -4 -3 5 414.26
    4 -3 -5 406.06
    -4 -3 5 380.26
    4 3 -5 409.96
    4 3 -5 412.86
    -4 3 5 395.96
    4 3 -5 400.86
    -4 3 5 398.46
    3 -3 -5 3.7
    -3 -3 5 4.2
    3 -3 -5 1.8
    -3 -3 5 3.2
    3 -3 -5 3.5
    -3 -3 5 4.5
    3 3 -5 4.8
    3 3 -5 7
    -3 3 5 2.1
    -3 3 5 3.9
    3 3 -5 4.4
    2 -3 -5 293.87
    2 -3 -5 299.47
    2 -3 -5 311.77
    2 -3 -5 304.97
    -2 -3 5 310.77
    -2 -3 5 297.77
    -2 -3 5 304.77
    -2 3 5 307.97
    2 3 -5 303.97
    -2 3 5 307.07
    2 3 -5 308.07
    2 3 -5 300.47
    1 -3 -5 169.78
    -1 -3 5 160.08
    -1 -3 5 171.78
    1 -3 -5 166.88
    1 -3 -5 169.38
    -1 -3 5 164.08
    1 -3 -5 170.68
    1 3 -5 169.08
    1 3 -5 172.68
    1 3 -5 166.88
    -1 3 5 159.68
    -1 3 5 167.18
    0 -3 -5 37.5
    0 -3 -5 31.4
    0 -3 -5 39
    0 -3 5 30
    0 -3 5 36.4
    0 -3 -5 37.5
    0 3 5 33.2
    0 3 -5 36
    0 3 -5 34.6
    0 3 -5 33.4
    0 3 5 37.1
    1 -3 5 26.4
    -1 -3 -5 23.9
    -1 -3 -5 21.5
    1 -3 5 22.5
    1 -3 5 22.1
    -1 -3 -5 23.4
    1 3 5 22.8
    1 3 5 23.1
    -1 3 -5 22
    -1 3 -5 23.1
    -1 3 -5 26
    -2 -3 -5 0.6
    2 -3 5 1.8
    -2 -3 -5 1.3
    -2 -3 -5 -0.5
    2 -3 5 0.4
    2 3 5 0.4
    -2 3 -5 0.3
    -2 3 -5 -2.3
    -2 3 -5 1.7
    2 3 5 1
    -3 -3 -5 183.38
    -3 -3 -5 187.18
    -3 -3 -5 184.78
    3 -3 5 175.88
    3 -3 5 190.38
    3 3 5 182.68
    -3 3 -5 178.58
    -3 3 -5 190.48
    3 3 5 184.58
    -3 3 -5 177.88
    -4 -3 -5 18.1
    -4 -3 -5 18
    -4 -3 -5 16.5
    -4 3 -5 18.3
    -4 3 -5 18.4
    4 3 5 17.1
    -4 3 -5 24.2
    -4 3 -5 15.1
    4 3 5 17.9
    -5 -3 -5 1.1
    -5 -3 -5 2
    -5 -3 -5 0
    -5 3 -5 0.3
    -5 3 -5 -2.6
    5 3 5 -1
    5 3 5 1
    -5 3 -5 0.1
    -5 3 -5 -1.9
    -6 -3 -5 17.1
    -6 -3 -5 15.2
    -6 -3 -5 16.8
    -6 3 -5 16.4
    -6 3 -5 18.1
    -6 3 -5 19.4
    6 3 5 15.8
    -6 3 -5 12.8
    6 3 5 14.6
    -7 -3 -5 16.5
    -7 -3 -5 18.7
    -7 -3 -5 13.8
    -7 3 -5 20.9
    7 3 5 17.3
    -7 3 -5 8.1
    7 3 5 18.5
    -8 -3 -5 -7.5
    -8 -3 -5 2.3
    -8 -3 -5 -1.2
    -8 3 -5 2.3
    -10 -4 5 1.8
    -10 -4 5 2.4
    10 4 -5 -6.3
    -10 4 5 5.4
    -9 -4 5 28.6
    9 -4 -5 28.6
    9 -4 -5 28.5
    -9 -4 5 23.3
    -9 -4 5 40.7
    9 4 -5 26.5
    -9 4 5 28.6
    9 4 -5 27.1
    -9 4 5 35.8
    9 4 -5 28.1
    8 -4 -5 -0.5
    8 -4 -5 1.3
    -8 -4 5 0.5
    -8 -4 5 1.3
    -8 -4 5 2.4
    8 4 -5 2.3
    -8 4 5 -0.5
    -8 4 5 -0.8
    8 4 -5 1.7
    8 4 -5 -1.4
    7 -4 -5 18
    -7 -4 5 17.7
    -7 -4 5 16.6
    7 -4 -5 14.2
    7 4 -5 20.7
    7 4 -5 20.7
    7 4 -5 20.3
    -7 4 5 13.7
    -7 4 5 18.7
    -6 -4 5 108.99
    6 -4 -5 93.09
    -6 -4 5 110.09
    -6 -4 5 108.69
    6 -4 -5 105.89
    -6 4 5 100.09
    -6 4 5 110.99
    6 4 -5 107.59
    6 4 -5 110.39
    6 4 -5 112.59
    -5 -4 5 109.99
    -5 -4 5 103.69
    -5 -4 5 105.89
    5 -4 -5 97.59
    5 -4 -5 106.39
    -5 4 5 99.59
    5 4 -5 99.99
    5 4 -5 104.79
    5 4 -5 107.59
    -5 4 5 105.79
    -4 -4 5 30.7
    4 -4 -5 32.6
    4 -4 -5 32.9
    4 -4 -5 30.5
    -4 -4 5 32.9
    -4 -4 5 35.2
    -4 4 5 31.9
    4 4 -5 31.1
    4 4 -5 29.2
    4 4 -5 31.8
    -4 4 5 32.6
    -3 -4 5 30.8
    3 -4 -5 28.3
    3 -4 -5 27.7
    3 -4 -5 31.9
    -3 -4 5 29.4
    3 -4 -5 30.5
    3 4 -5 29.7
    3 4 -5 30.2
    -3 4 5 28.3
    3 4 -5 23.9
    -3 4 5 30.6
    -2 -4 5 1.5
    -2 -4 5 2
    2 -4 -5 1.9
    2 -4 -5 2.1
    2 -4 -5 2.6
    -2 -4 5 2.4
    2 -4 -5 2.8
    2 4 -5 2.5
    2 4 -5 1.5
    2 4 -5 0.8
    -2 4 5 2.2
    -2 4 5 0.8
    1 -4 -5 2.4
    -1 -4 5 2.3
    -1 -4 5 2.8
    -1 -4 5 1.3
    1 -4 -5 1.5
    1 -4 -5 2
    1 4 -5 1.7
    -1 4 5 2.5
    -1 4 5 1.3
    1 4 -5 2
    1 4 -5 3.1
    0 -4 5 1.7
    0 -4 -5 1
    0 -4 -5 1.9
    0 -4 5 1.6
    0 -4 -5 2.6
    0 -4 5 0.7
    0 4 5 3.5
    0 4 -5 2.3
    0 4 -5 1.8
    0 4 5 2.6
    0 4 -5 3.3
    -1 -4 -5 1.2
    -1 -4 -5 0.5
    1 -4 5 -0.6
    -1 -4 -5 -0.4
    1 -4 5 0.2
    1 -4 5 -0.7
    -1 4 -5 -0.1
    -1 4 -5 0.5
    1 4 5 -1.3
    -1 4 -5 1.1
    2 -4 5 6.9
    -2 -4 -5 5.4
    2 -4 5 5.3
    -2 -4 -5 8.5
    -2 -4 -5 7.5
    -2 4 -5 4.4
    -2 4 -5 5.8
    2 4 5 5.6
    -2 4 -5 6.7
    -3 -4 -5 128.49
    -3 -4 -5 126.09
    3 -4 5 125.09
    3 -4 5 119.99
    -3 -4 -5 115.29
    3 4 5 125.79
    -3 4 -5 116.99
    -3 4 -5 120.49
    -3 4 -5 123.59
    3 4 5 121.19
    -4 -4 -5 98.89
    -4 -4 -5 107.79
    4 4 5 105.69
    -4 4 -5 104.09
    4 4 5 99.69
    -4 4 -5 98.89
    -4 4 -5 104.89
    -5 -4 -5 32.3
    -5 -4 -5 36.1
    -5 -4 -5 36.9
    -5 4 -5 33.5
    -5 4 -5 36.7
    -5 4 -5 37.9
    -5 4 -5 35.8
    5 4 5 32.4
    5 4 5 31.5
    -6 -4 -5 -1.3
    -6 -4 -5 -1.4
    -6 -4 -5 -0.9
    6 4 5 1.1
    -6 4 -5 1.2
    6 4 5 0.6
    -6 4 -5 -5.7
    -7 -4 -5 4.7
    -7 -4 -5 2.4
    -7 -4 -5 4.7
    -7 4 -5 -0.7
    7 4 5 6.8
    -7 4 -5 4.2
    7 4 5 6.7
    -8 -4 -5 -0.8
    -8 -4 -5 5.1
    -8 4 -5 1.3
    -10 -5 5 5.1
    -10 -5 5 5
    10 5 -5 7.2
    -9 -5 5 14.1
    -9 -5 5 14.5
    -9 -5 5 21.1
    -9 5 5 11
    9 5 -5 11
    -9 5 5 13.7
    9 5 -5 13
    9 5 -5 16.9
    -8 -5 5 3.7
    -8 -5 5 2.5
    8 -5 -5 2.5
    8 -5 -5 1.3
    -8 -5 5 2
    -8 5 5 0.3
    8 5 -5 5.5
    -8 5 5 0.4
    8 5 -5 -0.6
    -7 -5 5 28.3
    7 -5 -5 26.5
    7 -5 -5 27.9
    -7 -5 5 38.5
    -7 -5 5 25.1
    -7 5 5 26.3
    7 5 -5 26.1
    -7 5 5 27.6
    7 5 -5 30.9
    -6 -5 5 236.58
    -6 -5 5 226.28
    6 -5 -5 245.78
    6 -5 -5 228.88
    -6 -5 5 240.18
    -6 5 5 225.38
    6 5 -5 230.38
    -6 5 5 243.08
    6 5 -5 239.58
    6 5 -5 243.88
    5 -5 -5 3.8
    -5 -5 5 3.2
    5 -5 -5 4
    -5 -5 5 3.5
    -5 -5 5 2.9
    -5 5 5 3.3
    5 5 -5 3.2
    -5 5 5 5.3
    5 5 -5 1.4
    5 5 -5 1.6
    -4 -5 5 77.79
    -4 -5 5 71.99
    4 -5 -5 74.99
    -4 -5 5 72.19
    4 -5 -5 70.99
    4 5 -5 67.79
    4 5 -5 73.99
    -4 5 5 70.19
    4 5 -5 76.39
    -4 5 5 75.79
    3 -5 -5 2.7
    -3 -5 5 1.4
    3 -5 -5 2
    3 -5 -5 3.9
    -3 -5 5 3.6
    -3 -5 5 1.1
    3 -5 -5 2.5
    -3 5 5 3.8
    -3 5 5 3
    3 5 -5 3.9
    3 5 -5 1.8
    3 5 -5 1.9
    -2 -5 5 11.5
    2 -5 -5 14.3
    2 -5 -5 16.3
    -2 -5 5 14.4
    -2 -5 5 17.3
    2 -5 -5 16.5
    2 -5 -5 10.6
    2 5 -5 14.1
    -2 5 5 20.9
    -2 5 5 26.1
    2 5 -5 13.4
    2 5 -5 18.4
    -1 -5 5 2
    1 -5 -5 0.9
    -1 -5 5 1.1
    1 -5 -5 0.4
    1 -5 -5 -0.3
    1 5 -5 2.7
    1 5 -5 1.1
    -1 5 5 1.1
    -1 5 5 1.2
    1 5 -5 0.7
    0 -5 -5 7.1
    0 -5 -5 5.9
    0 -5 -5 8.2
    0 -5 5 4.6
    0 -5 5 6
    0 -5 5 6.1
    0 5 -5 5.5
    0 5 5 8.5
    0 5 5 5.1
    0 5 -5 8.3
    0 5 -5 5.8
    1 -5 5 2.5
    1 -5 5 1.2
    -1 -5 -5 1.2
    -1 -5 -5 3.6
    -1 -5 -5 3.7
    1 -5 5 2.3
    1 5 5 0.4
    -1 5 -5 3.6
    -1 5 -5 1.7
    -1 5 -5 3
    1 5 5 1.9
    -2 -5 -5 6
    2 -5 5 4.1
    -2 -5 -5 4.7
    -2 -5 -5 6
    2 -5 5 6.4
    -2 5 -5 2.2
    -2 5 -5 4.8
    2 5 5 3.4
    -2 5 -5 5.7
    -3 -5 -5 28.2
    -3 -5 -5 30.9
    -3 -5 -5 25.2
    3 -5 5 26.3
    3 -5 5 25.6
    -3 5 -5 25.1
    -3 5 -5 25.3
    3 5 5 29.8
    3 5 5 28.2
    -3 5 -5 24.4
    -4 -5 -5 213.88
    -4 -5 -5 224.18
    -4 5 -5 222.38
    -4 5 -5 224.28
    4 5 5 221.68
    4 5 5 216.88
    -5 -5 -5 47.2
    -5 -5 -5 38.5
    -5 -5 -5 48
    -5 5 -5 41.7
    -5 5 -5 40.4
    5 5 5 44.1
    5 5 5 40.4
    -5 5 -5 44.8
    -5 5 -5 36.7
    -6 -5 -5 0.8
    -6 -5 -5 1.6
    -6 -5 -5 2.8
    6 5 5 3.5
    -6 5 -5 3.7
    -6 5 -5 1.6
    6 5 5 3.2
    -7 -5 -5 1.7
    -7 -5 -5 -4.7
    -7 -5 -5 1.4
    -7 5 -5 4.7
    7 5 5 2.2
    7 5 5 0.3
    -7 5 -5 -3.8
    -8 -5 -5 4.2
    -8 -5 -5 0.2
    8 5 5 3.7
    -8 5 -5 6.1
    -10 -6 5 0.6
    -10 -6 5 2.1
    10 6 -5 -2.5
    -9 -6 5 3.5
    -9 -6 5 -0.2
    9 -6 -5 -2.9
    -9 -6 5 -0.9
    9 6 -5 -1.7
    -9 6 5 3.9
    9 6 -5 0.5
    -9 6 5 0.1
    8 -6 -5 13.4
    8 -6 -5 12.1
    -8 -6 5 10.6
    -8 -6 5 6.4
    -8 -6 5 14
    8 6 -5 9.7
    -8 6 5 7.6
    8 6 -5 6.7
    -8 6 5 6.7
    8 6 -5 9.6
    7 -6 -5 4.8
    -7 -6 5 8.3
    7 -6 -5 4.5
    -7 -6 5 4.8
    -7 -6 5 4
    7 6 -5 6
    -7 6 5 3.3
    7 6 -5 4.6
    7 6 -5 1.3
    6 -6 -5 137.29
    -6 -6 5 134.09
    6 -6 -5 131.69
    -6 -6 5 133.59
    -6 -6 5 139.89
    6 6 -5 140.89
    -6 6 5 141.49
    -6 6 5 133.29
    6 6 -5 133.09
    6 6 -5 137.39
    5 -6 -5 19.3
    5 -6 -5 17.1
    -5 -6 5 18.5
    -5 -6 5 21.2
    -5 -6 5 19.4
    5 6 -5 17.5
    5 6 -5 12.4
    5 6 -5 20.9
    -5 6 5 18.4
    -5 6 5 13.1
    -4 -6 5 15.6
    -4 -6 5 13.2
    4 -6 -5 11.2
    4 -6 -5 11.4
    -4 -6 5 14.3
    -4 6 5 18
    4 6 -5 13.9
    4 6 -5 16
    4 6 -5 14.4
    -4 6 5 10.7
    -3 -6 5 23.7
    -3 -6 5 22.6
    3 -6 -5 18.9
    3 -6 -5 20.6
    3 -6 -5 21.7
    3 -6 -5 21.6
    3 6 -5 22.5
    -3 6 5 19.5
    -3 6 5 20
    3 6 -5 22.9
    3 6 -5 24.9
    -2 -6 5 -1
    2 -6 -5 0.9
    -2 -6 5 2.1
    2 -6 -5 0.5
    -2 -6 5 1.2
    2 -6 -5 -0.5
    2 6 -5 0.3
    -2 6 5 0.2
    2 6 -5 1.1
    2 6 -5 -0.6
    -2 6 5 -0.4
    -1 -6 5 81.49
    1 -6 -5 87.29
    1 -6 -5 92.49
    -1 -6 5 87.39
    -1 -6 5 84.69
    1 -6 -5 90.19
    1 6 -5 87.99
    1 6 -5 87.49
    1 6 -5 92.99
    -1 6 5 89.29
    0 -6 5 2.6
    0 -6 5 4.5
    0 -6 -5 2.3
    0 -6 -5 2.8
    0 -6 -5 4.3
    0 -6 5 4.3
    0 6 -5 4.9
    0 6 5 4.4
    0 6 -5 3
    0 6 5 4.6
    0 6 -5 4
    1 -6 5 36.1
    1 -6 5 45.4
    -1 -6 -5 46.6
    -1 -6 -5 42.7
    -1 -6 -5 40.2
    1 -6 5 42.2
    -1 6 -5 40.6
    -1 6 -5 41.7
    1 6 5 43.6
    1 6 5 42.6
    2 -6 5 537.15
    -2 -6 -5 534.85
    2 -6 5 561.44
    -2 -6 -5 561.44
    -2 -6 -5 527.05
    2 6 5 503.05
    -2 6 -5 536.85
    -2 6 -5 554.14
    2 6 5 441.76
    -2 6 -5 570.04
    2 6 5 543.35
    -3 -6 -5 376.66
    -3 -6 -5 370.46
    3 -6 5 370.66
    -3 -6 -5 373.66
    3 -6 5 385.26
    3 6 5 389.16
    -3 6 -5 376.56
    -3 6 -5 378.86
    -3 6 -5 380.46
    3 6 5 385.86
    -4 -6 -5 2.2
    -4 -6 -5 0
    -4 -6 -5 1.5
    -4 6 -5 0.5
    -4 6 -5 0
    4 6 5 -2.2
    -4 6 -5 0.7
    4 6 5 0.4
    -5 -6 -5 -0.3
    -5 -6 -5 -3.6
    -5 -6 -5 -1.4
    -5 6 -5 1.2
    -5 6 -5 0.3
    -5 6 -5 0.6
    5 6 5 0.1
    5 6 5 -0.3
    -5 6 -5 -3
    -6 -6 -5 -2.2
    -6 -6 -5 1
    -6 -6 -5 1.4
    -6 6 -5 2.7
    6 6 5 -0.4
    6 6 5 0
    -6 6 -5 -2
    -7 -6 -5 21.4
    -7 -6 -5 19
    -7 -6 -5 20.2
    -7 6 -5 17
    7 6 5 19.4
    -7 6 -5 24
    -8 -6 -5 -6.7
    8 6 5 0
    -8 6 -5 -2.7
    -10 -7 5 3.6
    -10 -7 5 6.6
    -9 -7 5 17.1
    -9 -7 5 20.2
    -9 -7 5 22.4
    9 -7 -5 14.2
    -9 7 5 11.2
    9 7 -5 19.6
    9 7 -5 16.2
    -9 7 5 15
    -8 -7 5 2.1
    -8 -7 5 2.7
    -8 -7 5 0.8
    8 -7 -5 1
    8 -7 -5 2.4
    8 7 -5 2.2
    -8 7 5 1
    8 7 -5 7.1
    8 7 -5 0
    -8 7 5 1.1
    7 -7 -5 26.4
    -7 -7 5 36.4
    -7 -7 5 28.2
    7 -7 -5 35.5
    7 7 -5 29.4
    7 7 -5 28.9
    -7 7 5 29.7
    7 7 -5 32.9
    -7 7 5 30.1
    6 -7 -5 18
    -6 -7 5 21.4
    -6 -7 5 18
    6 -7 -5 21.7
    -6 7 5 11.8
    6 7 -5 16
    6 7 -5 17.7
    6 7 -5 24.7
    -6 7 5 14.6
    -5 -7 5 7.4
    -5 -7 5 7.7
    -5 -7 5 7.7
    5 -7 -5 5.8
    5 7 -5 6
    5 7 -5 8.2
    -5 7 5 5.6
    -5 7 5 5.7
    5 7 -5 9
    -4 -7 5 -2.3
    -4 -7 5 3.5
    4 -7 -5 -1.8
    -4 -7 5 0.6
    4 -7 -5 1.3
    4 7 -5 0.9
    -4 7 5 -0.1
    4 7 -5 1.4
    4 7 -5 2.1
    -4 7 5 -1.1
    3 -7 -5 6.8
    3 -7 -5 5
    3 -7 -5 5.3
    -3 -7 5 6.8
    -3 -7 5 6.7
    3 -7 -5 7.9
    -3 -7 5 6.8
    -3 7 5 7.2
    3 7 -5 6.1
    3 7 -5 4.4
    3 7 -5 7
    -3 7 5 4.4
    -2 -7 5 108.89
    -2 -7 5 107.49
    2 -7 -5 105.19
    2 -7 -5 104.09
    2 -7 -5 106.39
    -2 7 5 104.79
    2 7 -5 104.09
    2 7 -5 111.79
    2 7 -5 107.19
    -2 7 5 106.19
    -1 -7 5 14.2
    1 -7 -5 11.1
    1 -7 -5 13
    -1 -7 5 10.8
    1 -7 -5 14
    -1 -7 5 13.4
    1 7 -5 10.9
    -1 7 5 13.3
    1 7 -5 13.4
    1 7 -5 11.9
    -1 7 5 13.9
    0 -7 5 95.89
    0 -7 5 101.69
    0 -7 5 101.09
    0 -7 -5 104.09
    0 -7 -5 99.99
    0 -7 -5 99.19
    0 7 5 100.19
    0 7 -5 99.09
    0 7 -5 102.39
    0 7 5 98.89
    0 7 -5 102.89
    -1 -7 -5 17.3
    1 -7 5 21.7
    -1 -7 -5 21.8
    1 -7 5 20.3
    -1 -7 -5 21.4
    1 -7 5 17
    1 7 5 20.1
    -1 7 -5 18.5
    1 7 5 21.6
    1 7 5 20.6
    -1 7 -5 21.3
    -1 7 -5 22.3
    2 -7 5 421.26
    -2 -7 -5 422.16
    -2 -7 -5 415.36
    2 -7 5 411.86
    -2 -7 -5 405.46
    2 -7 5 417.46
    -2 7 -5 422.86
    -2 7 -5 421.66
    2 7 5 409.36
    -2 7 -5 423.26
    2 7 5 424.96
    2 7 5 377.66
    -3 -7 -5 447.56
    -3 -7 -5 456.35
    3 -7 5 450.75
    -3 -7 -5 447.06
    3 -7 5 453.95
    -3 7 -5 451.85
    3 7 5 446.76
    -3 7 -5 438.06
    3 7 5 467.25
    -4 -7 -5 17.2
    -4 -7 -5 21.1
    -4 -7 -5 15.7
    4 7 5 18.1
    4 7 5 16.3
    4 7 5 17.6
    -4 7 -5 16.2
    -4 7 -5 18.2
    -4 7 -5 17.1
    -5 -7 -5 0.4
    -5 -7 -5 1.4
    5 7 5 1.4
    -5 7 -5 3
    5 7 5 1.2
    5 7 5 0.9
    -5 7 -5 1.4
    -6 -7 -5 3.6
    -6 -7 -5 -0.5
    -6 -7 -5 4.7
    -6 7 -5 4.8
    -6 7 -5 7.1
    6 7 5 2.7
    6 7 5 4.7
    -7 -7 -5 12.7
    -7 -7 -5 8.8
    -7 -7 -5 5.7
    7 7 5 7.7
    -7 7 -5 5.4
    -7 7 -5 3.1
    -8 7 -5 19.1
    -10 -8 5 3.2
    -10 -8 5 6.8
    9 -8 -5 14.5
    -9 -8 5 23.5
    -9 -8 5 15.1
    -9 -8 5 14.7
    -9 8 5 15
    9 8 -5 14
    -9 8 5 21.9
    -8 -8 5 4.5
    8 -8 -5 3.9
    -8 -8 5 4.4
    -8 -8 5 3.2
    8 -8 -5 2.1
    8 8 -5 3.5
    8 8 -5 1.6
    -8 8 5 1.6
    8 8 -5 -1.3
    -8 8 5 3.7
    -7 -8 5 114.89
    -7 -8 5 119.69
    -7 -8 5 114.49
    7 -8 -5 116.39
    7 -8 -5 113.59
    -7 8 5 113.79
    7 8 -5 113.69
    -7 8 5 120.09
    7 8 -5 108.79
    7 8 -5 116.89
    -6 -8 5 2.7
    -6 -8 5 3.2
    6 -8 -5 2
    6 -8 -5 2.5
    -6 -8 5 1.4
    -6 8 5 1.4
    -6 8 5 -1.2
    6 8 -5 1.5
    6 8 -5 4.8
    6 8 -5 0.5
    -5 -8 5 22.8
    -5 -8 5 19.1
    -5 -8 5 18.9
    5 -8 -5 13.5
    5 8 -5 21.2
    5 8 -5 17.3
    -5 8 5 17.3
    -5 8 5 15
    5 8 -5 18
    -4 -8 5 -1.2
    4 -8 -5 0.1
    -4 -8 5 1
    -4 -8 5 -0.6
    4 -8 -5 0.1
    -4 8 5 -0.7
    4 8 -5 -0.7
    4 8 -5 -0.5
    -4 8 5 -0.3
    4 8 -5 1.4
    -3 -8 5 40.7
    -3 -8 5 35.9
    3 -8 -5 35.1
    3 -8 -5 34
    -3 -8 5 32.6
    3 -8 -5 31.5
    3 -8 -5 28.1
    -3 8 5 38.4
    3 8 -5 38.8
    3 8 -5 31.4
    3 8 -5 34.5
    -3 8 5 30.9
    -2 -8 5 0.9
    -2 -8 5 -2.1
    2 -8 -5 1.3
    2 -8 -5 2
    -2 -8 5 -0.4
    -2 8 5 1.1
    2 8 -5 -2.2
    2 8 -5 0.1
    -2 8 5 -0.9
    2 8 -5 -1.5
    1 -8 -5 8.1
    1 -8 -5 6.4
    -1 -8 5 7
    -1 -8 5 7.6
    1 -8 -5 7.9
    -1 -8 5 6.1
    -1 8 5 7.5
    1 8 -5 5.2
    1 8 -5 8.8
    -1 8 5 5.1
    1 8 -5 9.2
    0 -8 -5 2.3
    0 -8 -5 1.1
    0 -8 5 0.4
    0 -8 -5 5.2
    0 -8 5 2.3
    0 -8 5 1.5
    0 8 -5 1.8
    0 8 5 1
    0 8 -5 1.3
    0 8 5 1.5
    0 8 5 0.6
    0 8 -5 1.5
    1 -8 5 3.1
    -1 -8 -5 3
    -1 -8 -5 1.6
    -1 -8 -5 1.8
    1 -8 5 6.7
    1 -8 5 4.3
    1 8 5 2.1
    -1 8 -5 4.8
    -1 8 -5 4.5
    1 8 5 2.5
    1 8 5 4.6
    -1 8 -5 3.8
    2 -8 5 167.78
    -2 -8 -5 169.38
    -2 -8 -5 164.88
    -2 -8 -5 171.98
    2 -8 5 165.08
    -2 8 -5 170.68
    2 8 5 174.78
    -2 8 -5 170.98
    -2 8 -5 167.68
    2 8 5 170.08
    2 8 5 172.78
    3 -8 5 412.56
    -3 -8 -5 404.96
    3 -8 5 423.76
    -3 -8 -5 411.36
    3 -8 5 414.56
    -3 -8 -5 396.26
    -3 8 -5 411.36
    -3 8 -5 422.36
    -3 8 -5 413.66
    3 8 5 432.16
    3 8 5 411.46
    -4 -8 -5 5.5
    -4 -8 -5 2.9
    -4 -8 -5 2.7
    -4 8 -5 1.6
    -4 8 -5 3.3
    4 8 5 2.8
    4 8 5 0.7
    -4 8 -5 5.1
    4 8 5 3.1
    -5 -8 -5 11.5
    -5 -8 -5 10.1
    -5 -8 -5 8.9
    5 8 5 8.2
    5 8 5 9.8
    -5 8 -5 7.4
    5 8 5 6
    -5 8 -5 11.5
    -5 8 -5 10.6
    -6 -8 -5 0.1
    -6 -8 -5 -2.1
    -6 -8 -5 4.1
    -6 8 -5 4.4
    6 8 5 -1.8
    6 8 5 2.3
    6 8 5 14.1
    -6 8 -5 1.2
    -7 -8 -5 4.2
    -7 -8 -5 -0.3
    -7 -8 -5 -0.8
    -7 8 -5 0.8
    -7 8 -5 1.7
    7 8 5 -2.1
    -8 8 -5 2.5
    -9 -9 5 7.3
    -9 -9 5 6
    -9 9 5 7.7
    -8 -9 5 55.29
    -8 -9 5 46.3
    8 -9 -5 45.3
    -8 -9 5 52.89
    8 9 -5 62.09
    -8 9 5 58.69
    8 9 -5 52.89
    -8 9 5 48.6
    8 9 -5 54.79
    -7 -9 5 73.49
    7 -9 -5 58.89
    -7 -9 5 71.09
    7 -9 -5 66.39
    -7 -9 5 73.79
    7 9 -5 58.79
    -7 9 5 64.09
    7 9 -5 60.39
    -7 9 5 56.29
    7 9 -5 66.49
    -6 -9 5 -0.4
    6 -9 -5 0.8
    -6 -9 5 -2.3
    6 -9 -5 0.7
    -6 -9 5 -1.6
    6 9 -5 -0.1
    -6 9 5 -1.8
    6 9 -5 2.3
    6 9 -5 0.4
    -6 9 5 -0.4
    -5 -9 5 -0.2
    -5 -9 5 -1.6
    -5 -9 5 3.5
    5 -9 -5 2.2
    5 9 -5 -1.8
    5 9 -5 -1.7
    -5 9 5 -0.5
    -5 9 5 -2.5
    5 9 -5 1.6
    4 -9 -5 34
    -4 -9 5 33.7
    -4 -9 5 36.2
    4 -9 -5 32.6
    -4 -9 5 30.3
    -4 9 5 38.4
    -4 9 5 34.2
    4 9 -5 29.1
    4 9 -5 35.4
    4 9 -5 33
    -3 -9 5 0.2
    -3 -9 5 -0.9
    -3 -9 5 2.1
    3 -9 -5 0.6
    3 -9 -5 0.7
    3 9 -5 0.7
    -3 9 5 2.3
    3 9 -5 0.2
    3 9 -5 -0.8
    -3 9 5 1.2
    -2 -9 5 15.4
    2 -9 -5 25.2
    -2 -9 5 14.9
    -2 -9 5 13.7
    2 -9 -5 22
    2 -9 -5 22.9
    -2 9 5 15.9
    2 9 -5 23.7
    2 9 -5 19.1
    2 9 -5 20.5
    -2 9 5 24.5
    -1 -9 5 23.7
    -1 -9 5 23.4
    1 -9 -5 22.5
    -1 -9 5 21.1
    1 -9 -5 20.1
    1 -9 -5 26
    -1 9 5 23.3
    1 9 -5 21.5
    1 9 -5 21.5
    -1 9 5 22.3
    -1 9 5 25.3
    0 -9 5 4.9
    0 -9 -5 6.6
    0 -9 -5 3.4
    0 -9 -5 5.5
    0 -9 5 8
    0 -9 5 1.7
    0 9 -5 2.9
    0 9 5 3.6
    0 9 5 1.8
    0 9 -5 3.9
    0 9 -5 2.6
    0 9 5 3.5
    1 -9 5 39.3
    -1 -9 -5 42.6
    -1 -9 -5 42
    1 -9 5 42.3
    1 -9 5 40.9
    -1 -9 -5 46.3
    -1 9 -5 38.6
    -1 9 -5 35.1
    1 9 5 43.4
    1 9 5 41.4
    -1 9 -5 40.3
    2 -9 5 26.1
    -2 -9 -5 28.2
    -2 -9 -5 28.7
    2 -9 5 30.7
    2 -9 5 30.9
    -2 -9 -5 29.4
    2 9 5 25.9
    2 9 5 32.6
    -2 9 -5 31.1
    -2 9 -5 27.6
    2 9 5 26.9
    -2 9 -5 28.8
    3 -9 5 176.18
    3 -9 5 168.28
    -3 -9 -5 166.88
    3 -9 5 172.58
    -3 -9 -5 174.08
    3 9 5 178.38
    3 9 5 182.28
    -3 9 -5 169.08
    3 9 5 180.98
    -3 9 -5 177.58
    -3 9 -5 170.68
    -4 -9 -5 3.1
    -4 -9 -5 4.2
    -4 -9 -5 3.8
    -4 9 -5 4.9
    4 9 5 2
    -4 9 -5 7.4
    -4 9 -5 3.6
    4 9 5 2.4
    -5 -9 -5 3.1
    -5 -9 -5 3.1
    -5 -9 -5 -0.5
    5 9 5 1.9
    -5 9 -5 1.3
    -5 9 -5 2.4
    5 9 5 2.5
    5 9 5 1.9
    -5 9 -5 1.3
    -6 -9 -5 16.7
    -6 -9 -5 11.5
    -6 -9 -5 12
    6 9 5 13.7
    -6 9 -5 13.1
    6 9 5 18.9
    -6 9 -5 15.5
    -7 -9 -5 3.2
    -7 -9 -5 2.8
    -7 9 -5 4.1
    -9 -10 5 2.3
    -9 -10 5 -5.3
    -8 -10 5 40.9
    -8 -10 5 44.6
    8 -10 -5 35.4
    -8 -10 5 43.1
    8 10 -5 42.2
    8 10 -5 41.5
    -8 10 5 30.3
    8 10 -5 37.5
    -8 10 5 38.2
    -7 -10 5 12.5
    -7 -10 5 15.3
    -7 -10 5 17.8
    7 -10 -5 13.5
    7 -10 -5 15.9
    7 10 -5 14.7
    7 10 -5 10.1
    -7 10 5 17.1
    -7 10 5 14.3
    7 10 -5 15.4
    -6 -10 5 13.4
    -6 -10 5 12.3
    -6 -10 5 16.7
    6 -10 -5 14.9
    6 -10 -5 14
    6 10 -5 14
    6 10 -5 14
    -6 10 5 15.4
    -6 10 5 17
    6 10 -5 11
    5 -10 -5 -1.6
    -5 -10 5 0.5
    -5 -10 5 3.5
    -5 -10 5 2.7
    5 -10 -5 0.7
    -5 10 5 1
    5 10 -5 -1.4
    5 10 -5 -2.3
    5 10 -5 -0.8
    -5 10 5 0.2
    4 -10 -5 20.4
    -4 -10 5 19.7
    -4 -10 5 14.6
    -4 -10 5 19.7
    4 -10 -5 21.2
    -4 10 5 14.9
    4 10 -5 12.8
    4 10 -5 18.3
    -4 10 5 15.9
    4 10 -5 17.9
    -3 -10 5 19.2
    3 -10 -5 28.6
    3 -10 -5 25.7
    3 -10 -5 26.6
    -3 -10 5 27.6
    -3 10 5 28
    3 10 -5 28.4
    3 10 -5 28.4
    3 10 -5 19.3
    -3 10 5 25.4
    2 -10 -5 0.5
    -2 -10 5 -0.9
    2 -10 -5 1.2
    2 -10 -5 -1.4
    -2 -10 5 1.2
    -2 -10 5 -0.4
    2 10 -5 0.7
    -2 10 5 -2.2
    -2 10 5 -0.3
    2 10 -5 3.3
    2 10 -5 2.2
    1 -10 -5 31.8
    1 -10 -5 30.7
    -1 -10 5 32.5
    -1 -10 5 28.6
    1 -10 -5 35.4
    -1 -10 5 32.3
    -1 10 5 30.7
    1 10 -5 33.5
    -1 10 5 32.2
    -1 10 5 30.5
    1 10 -5 36.2
    1 10 -5 31
    0 -10 -5 25.5
    0 -10 5 21.5
    0 -10 5 20.8
    0 -10 -5 24.8
    0 -10 -5 22.2
    0 -10 5 28.5
    0 10 -5 25.5
    0 10 -5 24.1
    0 10 -5 26.6
    0 10 5 22.8
    0 10 5 19.5
    0 10 5 26.1
    -1 -10 -5 4
    -1 -10 -5 6.1
    1 -10 5 3.5
    -1 -10 -5 6.4
    1 -10 5 5.4
    1 -10 5 3.7
    -1 10 -5 3.8
    1 10 5 3.7
    1 10 5 3
    -1 10 -5 1.6
    -1 10 -5 4
    1 10 5 4.1
    2 -10 5 75.79
    -2 -10 -5 70.39
    2 -10 5 69.69
    2 -10 5 61.99
    -2 -10 -5 78.49
    -2 -10 -5 71.59
    2 10 5 68.89
    -2 10 -5 78.39
    2 10 5 81.89
    -2 10 -5 72.39
    2 10 5 79.19
    -2 10 -5 75.69
    3 -10 5 90.49
    3 -10 5 82.59
    -3 -10 -5 91.79
    -3 -10 -5 87.69
    -3 10 -5 84.49
    3 10 5 95.19
    -3 10 -5 95.39
    -3 10 -5 90.59
    3 10 5 105.09
    3 10 5 88.19
    -4 -10 -5 6.3
    -4 -10 -5 2.6
    -4 -10 -5 6.5
    -4 10 -5 4.4
    -4 10 -5 3
    -4 10 -5 2.3
    4 10 5 2.6
    4 10 5 6.9
    4 10 5 6.3
    -5 -10 -5 -2.9
    -5 -10 -5 1.2
    -5 -10 -5 5.5
    5 10 5 -2.3
    -5 10 -5 5.4
    5 10 5 2.4
    5 10 5 0.4
    -5 10 -5 3.8
    -5 10 -5 4.8
    -6 -10 -5 2.9
    -6 -10 -5 -0.6
    -6 -10 -5 1.9
    -6 10 -5 1.9
    6 10 5 2.9
    -7 -10 -5 11
    -7 -10 -5 -6.1
    -7 10 -5 5.5
    -9 -11 5 4.8
    -9 -11 5 2
    -8 -11 5 2.4
    8 -11 -5 -2.1
    -8 -11 5 1.5
    -8 -11 5 -2.7
    -8 11 5 0.2
    8 11 -5 -1.4
    -8 11 5 6.2
    8 11 -5 2.7
    -7 -11 5 -1.2
    -7 -11 5 -1.1
    -7 -11 5 -4.3
    7 -11 -5 -0.4
    7 -11 -5 -3.8
    7 11 -5 0.4
    -7 11 5 2.5
    -7 11 5 5.5
    7 11 -5 -1.3
    7 11 -5 -2.8
    -6 -11 5 13.6
    6 -11 -5 9.3
    -6 -11 5 9
    -6 -11 5 11.7
    6 -11 -5 10.1
    6 11 -5 6.4
    6 11 -5 9.5
    6 11 -5 6.2
    -6 11 5 10.1
    -6 11 5 8.9
    -5 -11 5 13.2
    5 -11 -5 10.5
    5 -11 -5 14.4
    -5 -11 5 18.6
    -5 -11 5 13.7
    5 11 -5 6.8
    -5 11 5 13.4
    5 11 -5 6.3
    -5 11 5 12.9
    -4 -11 5 16.4
    4 -11 -5 11.1
    -4 -11 5 12.5
    4 -11 -5 15.7
    -4 -11 5 15.8
    -4 11 5 14.9
    4 11 -5 9.7
    -4 11 5 20
    4 11 -5 20
    3 -11 -5 159.98
    -3 -11 5 158.88
    3 -11 -5 166.48
    -3 -11 5 170.08
    -3 -11 5 167.98
    3 11 -5 157.38
    3 11 -5 159.98
    -3 11 5 166.78
    3 11 -5 159.58
    -3 11 5 160.18
    -2 -11 5 2.8
    2 -11 -5 4.9
    -2 -11 5 6.8
    -2 -11 5 1.4
    2 -11 -5 4.9
    2 -11 -5 7.2
    -2 11 5 5
    2 11 -5 6.7
    2 11 -5 7.3
    2 11 -5 0.9
    -2 11 5 5.1
    -2 11 5 5.2
    1 -11 -5 6.6
    -1 -11 5 4
    1 -11 -5 3.1
    1 -11 -5 6.6
    -1 -11 5 5.3
    -1 -11 5 3.9
    -1 11 5 6.4
    1 11 -5 2.1
    1 11 -5 6.1
    1 11 -5 4.2
    -1 11 5 1.9
    -1 11 5 3.8
    0 -11 -5 1.4
    0 -11 -5 -2
    0 -11 5 1.1
    0 -11 5 -0.6
    0 -11 5 0.2
    0 -11 -5 -1.2
    0 11 -5 1.2
    0 11 -5 0.8
    0 11 5 1.5
    0 11 5 1.8
    0 11 5 1.8
    0 11 -5 0.4
    1 -11 5 18
    -1 -11 -5 21.8
    1 -11 5 26.7
    -1 -11 -5 20.5
    1 -11 5 21.6
    -1 -11 -5 27.9
    -1 11 -5 20.2
    1 11 5 18.9
    -1 11 -5 22.3
    -1 11 -5 23.4
    1 11 5 29.7
    -2 -11 -5 58.69
    2 -11 5 66.09
    -2 -11 -5 69.49
    2 -11 5 64.69
    2 -11 5 74.49
    2 11 5 70.89
    -2 11 -5 63.29
    2 11 5 64.79
    -2 11 -5 62.39
    -2 11 -5 64.19
    2 11 5 66.79
    3 -11 5 0.9
    3 -11 5 0.6
    -3 -11 -5 -0.1
    -3 -11 -5 1.3
    -3 -11 -5 -2.5
    3 11 5 1.9
    -3 11 -5 -0.4
    -3 11 -5 -1.8
    -3 11 -5 -0.1
    3 11 5 -0.3
    3 11 5 2.1
    -4 -11 -5 -0.5
    -4 -11 -5 -0.2
    -4 -11 -5 3.1
    -4 11 -5 0.6
    -4 11 -5 0.7
    -4 11 -5 1
    4 11 5 0.6
    4 11 5 1.9
    4 11 5 0.2
    -5 -11 -5 -1.5
    -5 -11 -5 1.2
    -5 -11 -5 -2.6
    5 11 5 2.2
    -5 11 -5 0.2
    -5 11 -5 1.4
    -6 -11 -5 3.5
    -6 -11 -5 5.1
    -6 11 -5 3.4
    -7 11 -5 -1.8
    -8 -12 5 4.4
    -8 -12 5 8.5
    -8 -12 5 14
    -8 12 5 5.9
    8 12 -5 15.2
    -7 -12 5 0.9
    -7 -12 5 -0.5
    7 -12 -5 1.1
    7 12 -5 8.1
    -7 12 5 4.6
    -7 12 5 2.2
    7 12 -5 -4.8
    -6 -12 5 2.4
    -6 -12 5 4.6
    6 -12 -5 -2.4
    -6 -12 5 4.1
    6 -12 -5 1.4
    -6 12 5 -1.1
    6 12 -5 0.7
    6 12 -5 0
    6 12 -5 -1.1
    -6 12 5 2.3
    -5 -12 5 5.2
    -5 -12 5 1.6
    5 -12 -5 -0.8
    5 -12 -5 0.8
    -5 -12 5 -0.5
    5 12 -5 -2.2
    5 12 -5 1.9
    5 12 -5 -7.1
    -5 12 5 2.7
    -5 12 5 2.5
    4 -12 -5 16.2
    -4 -12 5 15.7
    -4 -12 5 23
    -4 -12 5 17.1
    4 -12 -5 16
    -4 12 5 14.9
    4 12 -5 18.8
    4 12 -5 19.7
    4 12 -5 19.6
    -4 12 5 13.7
    3 -12 -5 14.1
    -3 -12 5 14.4
    -3 -12 5 6.6
    3 -12 -5 12.6
    -3 -12 5 11.2
    3 -12 -5 10.2
    3 12 -5 7.7
    3 12 -5 7.5
    3 12 -5 10.3
    -3 12 5 8.2
    -3 12 5 13.9
    2 -12 -5 -2.1
    -2 -12 5 -1.1
    2 -12 -5 0.3
    2 -12 -5 -0.2
    -2 -12 5 0.6
    -2 12 5 1.7
    2 12 -5 -0.2
    -2 12 5 -1.1
    -2 12 5 -0.9
    2 12 -5 -0.5
    2 12 -5 0.9
    -1 -12 5 30.2
    1 -12 -5 20.9
    -1 -12 5 32
    1 -12 -5 30.7
    1 -12 -5 24.7
    -1 -12 5 27.6
    -1 12 5 24.8
    1 12 -5 34
    -1 12 5 26.1
    -1 12 5 31.4
    1 12 -5 30.7
    1 12 -5 19.7
    0 -12 -5 0
    0 -12 -5 -0.6
    0 -12 5 -1
    0 -12 5 1
    0 -12 5 -0.4
    0 -12 -5 0.3
    0 12 5 0.2
    0 12 5 1.1
    0 12 -5 2
    0 12 5 3.5
    0 12 -5 3.1
    0 12 -5 0.2
    1 -12 5 3.4
    1 -12 5 4
    -1 -12 -5 2.8
    1 -12 5 4.8
    -1 -12 -5 0.6
    -1 -12 -5 3.5
    1 12 5 5.7
    1 12 5 3.9
    -1 12 -5 3.4
    1 12 5 0.9
    -1 12 -5 4.2
    -1 12 -5 1.7
    2 -12 5 60.39
    -2 -12 -5 61.69
    2 -12 5 63.09
    -2 -12 -5 62.59
    -2 -12 -5 69.29
    2 -12 5 65.29
    -2 12 -5 58.19
    2 12 5 66.99
    2 12 5 72.89
    -2 12 -5 59.99
    -2 12 -5 61.09
    2 12 5 61.89
    -3 -12 -5 14.3
    3 -12 5 14.4
    3 -12 5 14.2
    3 -12 5 16.5
    -3 -12 -5 14.1
    -3 12 -5 17.2
    -3 12 -5 14.7
    3 12 5 18
    3 12 5 16.3
    3 12 5 11.5
    -3 12 -5 12.5
    4 -12 5 77.19
    -4 -12 -5 73.99
    -4 -12 -5 81.89
    -4 -12 -5 76.19
    4 12 5 73.99
    4 12 5 78.29
    4 12 5 77.09
    -4 12 -5 77.49
    -4 12 -5 73.09
    -4 12 -5 71.59
    -5 -12 -5 10.5
    -5 -12 -5 16.2
    -5 -12 -5 12.2
    5 12 5 14.6
    -5 12 -5 12.2
    5 12 5 15.3
    -5 12 -5 12.6
    -5 12 -5 11.3
    -6 -12 -5 38.7
    -6 -12 -5 40.8
    -8 -13 5 8.8
    -8 -13 5 -3.4
    -7 -13 5 14.4
    -7 -13 5 8
    -7 -13 5 3.3
    7 13 -5 4.4
    -7 13 5 -2.6
    7 13 -5 -0.4
    -6 -13 5 6.2
    6 -13 -5 2.1
    6 -13 -5 -0.4
    -6 -13 5 -1.4
    -6 -13 5 3
    -6 13 5 0.8
    -6 13 5 1.5
    6 13 -5 0.9
    6 13 -5 5.5
    5 -13 -5 -0.3
    -5 -13 5 -3.2
    -5 -13 5 -3.7
    -5 -13 5 0.8
    5 -13 -5 0.1
    -5 13 5 3.8
    5 13 -5 -2.8
    5 13 -5 -2.8
    -5 13 5 -3.9
    5 13 -5 -4.8
    -4 -13 5 42.6
    -4 -13 5 35.7
    -4 -13 5 41.3
    4 13 -5 39.1
    4 13 -5 24.5
    -4 13 5 37.8
    4 13 -5 27.5
    -4 13 5 39.1
    -3 -13 5 3.6
    3 -13 -5 4.1
    -3 -13 5 2.2
    -3 -13 5 1.8
    3 -13 -5 2.1
    3 -13 -5 2.8
    3 13 -5 1.7
    -3 13 5 4.4
    3 13 -5 2.8
    -3 13 5 3.8
    3 13 -5 4
    -3 13 5 1.5
    -2 -13 5 3
    -2 -13 5 5.1
    -2 -13 5 5.5
    2 -13 -5 5.2
    2 -13 -5 4.6
    2 -13 -5 4.8
    2 13 -5 6.5
    -2 13 5 6
    2 13 -5 5.9
    2 13 -5 7.5
    -2 13 5 2.8
    -2 13 5 6.9
    -1 -13 5 31.9
    1 -13 -5 35.9
    -1 -13 5 34
    1 -13 -5 29.6
    -1 -13 5 33.9
    1 -13 -5 35
    -1 13 5 33.3
    1 13 -5 34.1
    -1 13 5 30.5
    1 13 -5 26.4
    -1 13 5 41
    1 13 -5 34.1
    0 -13 5 6.5
    0 -13 -5 5.5
    0 -13 5 3.1
    0 -13 5 4.9
    0 -13 -5 4.8
    0 -13 -5 3.5
    0 13 5 2.9
    0 13 -5 5.1
    0 13 -5 0.9
    0 13 5 7.5
    0 13 5 2.5
    0 13 -5 3.7
    1 -13 5 6.7
    1 -13 5 8.4
    -1 -13 -5 9.3
    1 -13 5 5.6
    -1 -13 -5 14
    -1 -13 -5 10.8
    -1 13 -5 7.5
    1 13 5 8.5
    -1 13 -5 9.8
    1 13 5 12
    -1 13 -5 7.4
    1 13 5 9.3
    -2 -13 -5 11.5
    2 -13 5 20.1
    2 -13 5 11.1
    2 -13 5 13.8
    -2 -13 -5 9.5
    -2 -13 -5 11.4
    -2 13 -5 10.5
    -2 13 -5 13
    -2 13 -5 9
    2 13 5 10.2
    2 13 5 17.2
    2 13 5 10.1
    -3 -13 -5 -0.3
    3 -13 5 1.1
    -3 -13 -5 2.8
    3 -13 5 2.9
    3 -13 5 2.7
    -3 -13 -5 5.5
    3 13 5 2
    3 13 5 7
    -3 13 -5 -0.7
    3 13 5 0.2
    -3 13 -5 4.9
    -3 13 -5 -1.7
    -4 -13 -5 34
    -4 -13 -5 23
    -4 -13 -5 19.8
    4 -13 5 26.7
    -4 13 -5 26.1
    -4 13 -5 29.7
    4 13 5 26.1
    4 13 5 31.3
    4 13 5 27.4
    -4 13 -5 26.1
    -5 -13 -5 4.2
    -5 -13 -5 2.6
    -5 -13 -5 10.5
    -5 13 -5 8.8
    -5 13 -5 6.9
    -5 13 -5 8.7
    -6 -13 -5 10.1
    -7 -14 5 -2.9
    -7 -14 5 8.7
    -7 -14 5 0.8
    7 14 -5 1.9
    -7 14 5 -1.1
    6 -14 -5 2.7
    -6 -14 5 3
    -6 -14 5 8.4
    -6 -14 5 1.4
    -6 14 5 -0.3
    -6 14 5 -0.8
    6 14 -5 4.1
    6 14 -5 -5.5
    5 -14 -5 1.4
    5 -14 -5 5
    -5 -14 5 0.7
    -5 -14 5 5.9
    -5 -14 5 3.7
    -5 14 5 7.3
    5 14 -5 7.4
    5 14 -5 1.8
    -5 14 5 -1.9
    -4 -14 5 10.1
    -4 -14 5 14.4
    -4 -14 5 13.9
    4 14 -5 11.7
    4 14 -5 14.5
    -4 14 5 12
    4 14 -5 12.4
    -4 14 5 14.8
    -3 -14 5 1
    3 -14 -5 2.8
    -3 -14 5 -2.6
    3 -14 -5 -3.2
    3 -14 -5 3.5
    -3 -14 5 2.2
    3 14 -5 -3.7
    3 14 -5 -1
    -3 14 5 -1.1
    3 14 -5 -1.4
    -3 14 5 -1.5
    -3 14 5 4.7
    -2 -14 5 15.1
    2 -14 -5 11.9
    -2 -14 5 17.5
    2 -14 -5 11.4
    2 -14 -5 15.2
    -2 -14 5 16.8
    -2 14 5 14.1
    2 14 -5 12.3
    2 14 -5 17.2
    -2 14 5 17.7
    2 14 -5 12
    -2 14 5 9.5
    1 -14 -5 5.1
    -1 -14 5 -0.5
    1 -14 -5 1.2
    1 -14 -5 1.8
    -1 -14 5 1.8
    -1 -14 5 1.3
    -1 14 5 1.3
    -1 14 5 1.6
    1 14 -5 2.1
    -1 14 5 0.1
    1 14 -5 3.7
    1 14 -5 2
    0 -14 5 52.69
    0 -14 -5 59.39
    0 -14 5 50.09
    0 -14 5 48
    0 -14 -5 54.59
    0 -14 -5 46.8
    0 14 -5 53.89
    0 14 5 51.19
    0 14 5 61.79
    0 14 -5 53.59
    0 14 -5 46.7
    0 14 5 46
    1 -14 5 22.9
    -1 -14 -5 30.1
    -1 -14 -5 31.2
    1 -14 5 32.3
    1 -14 5 27.1
    -1 -14 -5 32.3
    1 14 5 27.5
    1 14 5 27.1
    1 14 5 23.3
    -1 14 -5 29.5
    -1 14 -5 22.9
    -1 14 -5 28.6
    2 -14 5 -1
    -2 -14 -5 1.3
    2 -14 5 -0.7
    2 -14 5 0.8
    -2 -14 -5 2.3
    -2 -14 -5 -0.4
    2 14 5 -0.9
    2 14 5 0.4
    -2 14 -5 -2.4
    -2 14 -5 0.9
    2 14 5 -1.2
    -2 14 -5 1.2
    -3 -14 -5 9.7
    3 -14 5 5.6
    -3 -14 -5 3.7
    -3 -14 -5 3.3
    3 -14 5 2.4
    3 -14 5 3.8
    3 14 5 7.8
    -3 14 -5 2.8
    -3 14 -5 2.7
    3 14 5 0.8
    -3 14 -5 2.3
    3 14 5 -0.8
    4 -14 5 7.5
    -4 -14 -5 7.8
    -4 -14 -5 5.8
    -4 -14 -5 9
    4 14 5 -0.2
    -4 14 -5 3.8
    -4 14 -5 9
    -4 14 -5 0.4
    4 14 5 -2.2
    -5 -14 -5 5
    -5 -14 -5 7.2
    -5 14 -5 0.1
    -5 14 -5 5.3
    -7 -15 5 -3.8
    -7 -15 5 4.4
    7 15 -5 6.8
    -6 -15 5 7.8
    -6 -15 5 17.7
    -6 -15 5 13.8
    6 15 -5 1.8
    6 15 -5 9.6
    -6 15 5 13.3
    -5 -15 5 12.8
    -5 -15 5 24.5
    5 -15 -5 18.9
    -5 -15 5 16
    -5 15 5 14.4
    -5 15 5 15.3
    5 15 -5 15
    5 15 -5 14.9
    4 -15 -5 13.5
    4 -15 -5 11
    -4 -15 5 16.2
    4 -15 -5 9.7
    -4 -15 5 14.5
    -4 -15 5 4.9
    -4 15 5 10
    4 15 -5 10.3
    -4 15 5 8.9
    4 15 -5 12.1
    -3 -15 5 9.4
    -3 -15 5 8.8
    3 -15 -5 7.7
    -3 -15 5 12.5
    3 -15 -5 10.3
    3 -15 -5 12.4
    3 15 -5 7.5
    3 15 -5 5.7
    -3 15 5 11.2
    -3 15 5 8.8
    3 15 -5 13.8
    -3 15 5 8.4
    2 -15 -5 2
    -2 -15 5 4.6
    2 -15 -5 2.7
    2 -15 -5 4.1
    -2 -15 5 1.6
    -2 -15 5 4.7
    2 15 -5 5.4
    -2 15 5 3.9
    2 15 -5 5.2
    -2 15 5 2.7
    -2 15 5 2.5
    2 15 -5 8.6
    1 -15 -5 2
    1 -15 -5 -0.9
    -1 -15 5 4.3
    -1 -15 5 0.1
    1 -15 -5 3.7
    -1 -15 5 -3
    -1 15 5 1.9
    -1 15 5 -6
    1 15 -5 1.7
    -1 15 5 2
    1 15 -5 2.4
    1 15 -5 4.4
    0 -15 5 76.59
    0 -15 -5 75.19
    0 -15 5 68.19
    0 -15 5 79.89
    0 -15 -5 75.79
    0 -15 -5 69.39
    0 15 -5 78.39
    0 15 -5 77.09
    0 15 5 71.29
    0 15 -5 71.79
    0 15 5 76.49
    0 15 5 96.29
    -1 -15 -5 22.6
    -1 -15 -5 26.7
    1 -15 5 23.8
    -1 -15 -5 24.8
    1 -15 5 23.4
    1 -15 5 22.6
    -1 15 -5 22.4
    1 15 5 22.1
    1 15 5 18.7
    1 15 5 23.6
    -1 15 -5 21.7
    -1 15 -5 21.7
    2 -15 5 7.1
    -2 -15 -5 7.3
    2 -15 5 10.6
    2 -15 5 10.5
    -2 -15 -5 14.6
    -2 -15 -5 14
    2 15 5 15.6
    2 15 5 11.4
    -2 15 -5 13.6
    -2 15 -5 9.7
    2 15 5 11.9
    -2 15 -5 20
    -3 -15 -5 2.4
    -3 -15 -5 5.9
    3 -15 5 0.9
    -3 -15 -5 3.1
    3 -15 5 -1.2
    -3 15 -5 1.5
    3 15 5 1.8
    -3 15 -5 5.4
    3 15 5 8.1
    3 15 5 3.2
    -3 15 -5 -1.9
    -4 -15 -5 -0.9
    4 -15 5 1.5
    -4 -15 -5 7.5
    -4 -15 -5 -3.2
    -4 15 -5 0.7
    -4 15 -5 2.7
    4 15 5 3
    -5 -15 -5 0.6
    -5 15 -5 2
    -6 -16 5 -2.2
    -6 -16 5 0.1
    6 16 -5 -2.5
    6 16 -5 5.9
    -5 -16 5 11.7
    -5 -16 5 0.2
    -5 -16 5 0.6
    -5 16 5 6
    5 16 -5 0
    5 16 -5 6.7
    -4 -16 5 -2.3
    -4 -16 5 5.8
    4 -16 -5 6.6
    -4 -16 5 1
    4 16 -5 -10.1
    4 16 -5 1.7
    -4 16 5 6.6
    -4 16 5 5.6
    -3 -16 5 -3.1
    -3 -16 5 8
    3 -16 -5 1.8
    3 -16 -5 -1.2
    3 -16 -5 5.7
    -3 -16 5 -4
    3 16 -5 -4.1
    -3 16 5 -1
    3 16 -5 -2.2
    -3 16 5 3.9
    -3 16 5 -2.4
    2 -16 -5 7.6
    2 -16 -5 8.5
    -2 -16 5 16.6
    -2 -16 5 8.6
    2 -16 -5 15.1
    -2 -16 5 11.6
    2 16 -5 10.1
    2 16 -5 14.8
    -2 16 5 14.2
    -2 16 5 10.1
    -2 16 5 4.2
    1 -16 -5 5.6
    1 -16 -5 5.6
    1 -16 -5 5.7
    -1 -16 5 9.5
    -1 -16 5 10
    -1 16 5 3.3
    -1 16 5 3
    1 16 -5 4.8
    -1 16 5 6.9
    1 16 -5 4.1
    0 -16 5 20.3
    0 -16 -5 24
    0 -16 5 21.2
    0 -16 5 22.2
    0 -16 -5 20.8
    0 -16 -5 25
    0 16 -5 19.3
    0 16 5 19.2
    0 16 -5 25.2
    0 16 5 28.2
    0 16 -5 25.9
    0 16 5 15.5
    1 -16 5 0.7
    -1 -16 -5 9.2
    -1 -16 -5 10.6
    1 -16 5 12.2
    -1 -16 -5 12.2
    -1 16 -5 10
    -1 16 -5 12.8
    1 16 5 10.9
    -1 16 -5 9.7
    1 16 5 7.3
    1 16 5 4.7
    -2 -16 -5 -0.6
    -2 -16 -5 -1.5
    2 -16 5 4.2
    -2 -16 -5 -1.2
    2 -16 5 -0.3
    -2 16 -5 1.2
    2 16 5 -0.9
    2 16 5 2
    2 16 5 -4.1
    -2 16 -5 -2.2
    -3 -16 -5 4.3
    3 -16 5 -4.5
    3 -16 5 -0.1
    -3 -16 -5 -0.5
    -3 -16 -5 1.1
    -3 16 -5 3.4
    3 16 5 2.1
    -3 16 -5 -1.6
    3 16 5 2.2
    -4 -16 -5 -2.6
    -4 -16 -5 -1.1
    4 -16 5 3.7
    -5 -17 5 23.1
    -5 17 5 23.9
    5 17 -5 44.7
    5 17 -5 45
    -4 -17 5 11.5
    -4 -17 5 9.5
    4 17 -5 4.4
    4 17 -5 -5.9
    -4 17 5 -1.8
    -3 -17 5 12.3
    3 -17 -5 8.1
    -3 -17 5 3.5
    -3 17 5 4.4
    3 17 -5 7.6
    -3 17 5 1.6
    -3 17 5 11.5
    3 17 -5 7.3
    2 -17 -5 4
    2 -17 -5 14
    -2 -17 5 11.7
    -2 -17 5 9.9
    -2 -17 5 9
    2 -17 -5 6.5
    -2 17 5 5.3
    2 17 -5 13.9
    -2 17 5 7.4
    -2 17 5 9.8
    2 17 -5 13.6
    1 -17 -5 -0.3
    1 -17 -5 -0.7
    -1 -17 5 10.4
    1 -17 -5 -1.1
    -1 17 5 -2.8
    -1 17 5 -2
    1 17 -5 5.6
    -1 17 5 -0.5
    1 17 -5 4.9
    0 -17 -5 0.1
    0 -17 -5 1.6
    0 -17 -5 0.4
    0 -17 5 4.3
    0 17 5 3.9
    0 17 5 5
    0 17 -5 5.1
    0 17 -5 -0.5
    0 17 5 7.5
    1 -17 5 -10
    -1 -17 -5 -1.9
    -1 -17 -5 1.2
    -1 -17 -5 -0.5
    -1 17 -5 2.4
    1 17 5 -3.9
    1 17 5 4.6
    1 17 5 -3.6
    -2 -17 -5 3.9
    -2 -17 -5 -0.7
    -2 -17 -5 -1.1
    2 -17 5 3.2
    -2 17 -5 -4.6
    2 17 5 -1.4
    2 17 5 23.5
    2 17 5 3.6
    3 -17 5 -9
    -3 -17 -5 -5.6
    -3 -17 -5 -12.8
    3 17 5 -3.8
    -4 18 5 1.7
    4 18 -5 -4.1
    -3 -18 5 -0.3
    -3 18 5 -4
    3 18 -5 1.3
    -2 -18 5 0.7
    2 -18 -5 6.9
    -2 18 5 -1.1
    -2 18 5 -2.4
    2 18 -5 6.6
    1 -18 -5 3.7
    1 -18 -5 2.3
    -1 -18 5 3.8
    -1 18 5 0.2
    1 18 -5 6.4
    -1 18 5 -0.1
    -1 18 5 -1.3
    0 -18 5 -7.2
    0 -18 -5 2.3
    0 -18 -5 -0.2
    0 -18 -5 -4.1
    0 18 5 3.6
    0 18 -5 3.2
    0 18 5 7.9
    0 18 5 0
    -1 -18 -5 4.5
    -1 -18 -5 7.5
    1 -18 5 0.5
    -1 -18 -5 5.7
    1 18 5 1.8
    1 18 5 1.2
    1 18 5 4.8
    -2 -18 -5 0
    -2 -18 -5 -10.1
    -2 -18 -5 -7.5
    2 -18 5 -0.2
    2 18 5 -9.2
    2 19 -5 0.4
    -2 19 5 -7
    1 -19 -5 7
    -1 19 5 4
    1 19 -5 0
    0 -19 5 8
    0 -19 -5 -0.1
    0 -19 -5 1.6
    0 19 5 3.9
    0 19 5 0.2
    -10 0 6 4.8
    -10 0 6 9.4
    -9 0 6 0.7
    -9 0 6 2.8
    9 0 -6 -2.8
    9 0 -6 1.9
    9 0 -6 0
    -9 0 6 2
    8 0 -6 8.2
    -8 0 6 12.1
    8 0 -6 1.2
    8 0 -6 13.6
    -8 0 6 11.3
    -8 0 6 7.1
    7 0 -6 -0.5
    -7 0 6 1.1
    7 0 -6 -2.5
    -7 0 6 4.3
    -7 0 6 0.6
    -6 0 6 409.46
    6 0 -6 416.16
    6 0 -6 414.66
    -6 0 6 427.66
    6 0 -6 422.86
    -6 0 6 426.46
    5 0 -6 -1.4
    -5 0 6 -0.3
    -5 0 6 0.7
    5 0 -6 0.7
    -5 0 6 -1.2
    5 0 -6 0.3
    -4 0 6 21.3
    4 0 -6 19.2
    4 0 -6 21.4
    -4 0 6 23.9
    4 0 -6 24.4
    -4 0 6 20.2
    -3 0 6 1.9
    3 0 -6 -1.1
    3 0 -6 0.1
    3 0 -6 -1.6
    -3 0 6 0.9
    -3 0 6 0.6
    2 0 -6 97.89
    -2 0 6 98.89
    -2 0 6 101.19
    2 0 -6 101.39
    2 0 -6 101.39
    1 0 -6 0.3
    -1 0 6 -0.8
    -1 0 6 -0.7
    1 0 -6 -0.2
    1 0 -6 -0.6
    0 0 -6 2.8
    0 0 -6 3.9
    0 0 6 3.1
    0 0 -6 2.3
    0 0 6 5
    1 0 6 0
    1 0 6 -0.3
    -1 0 -6 -0.8
    -1 0 -6 -0.9
    -1 0 -6 0.5
    -2 0 -6 4.4
    -2 0 -6 2.5
    2 0 6 2.7
    -2 0 -6 3.1
    2 0 6 4.3
    -2 0 -6 3.3
    -3 0 -6 0.6
    -3 0 -6 0.2
    -3 0 -6 1.2
    3 0 6 -1.5
    3 0 6 0.4
    -3 0 -6 -0.4
    -4 0 -6 34.9
    -4 0 -6 32
    4 0 6 34.4
    4 0 6 33.8
    -4 0 -6 33.2
    -4 0 -6 33.7
    -5 0 -6 -0.4
    5 0 6 -0.1
    -5 0 -6 0.8
    -5 0 -6 -3.2
    -5 0 -6 0.3
    5 0 6 -1
    -6 0 -6 2.7
    -6 0 -6 0.8
    -6 0 -6 2
    -6 0 -6 2.4
    -7 0 -6 -1.3
    -7 0 -6 1.8
    -7 0 -6 -6
    -8 0 -6 1.7
    -8 0 -6 2.2
    -8 0 -6 0.6
    -10 -1 6 1.1
    -10 -1 6 1.6
    -10 1 6 0.9
    -10 1 6 5.6
    9 -1 -6 3
    9 -1 -6 2.2
    -9 -1 6 1.1
    9 -1 -6 3
    -9 -1 6 3.5
    -9 -1 6 1.3
    -9 1 6 5.2
    -9 1 6 4.4
    9 1 -6 4.2
    9 1 -6 1.1
    -9 1 6 1.5
    9 1 -6 0.6
    8 -1 -6 0.7
    8 -1 -6 0
    -8 -1 6 1.8
    -8 -1 6 -0.2
    8 -1 -6 -0.8
    -8 -1 6 -2.1
    8 1 -6 -2.2
    -8 1 6 -0.1
    -8 1 6 1.7
    -8 1 6 1.3
    8 1 -6 0.4
    7 -1 -6 -0.6
    -7 -1 6 0.4
    -7 -1 6 3.3
    7 -1 -6 2.1
    -7 -1 6 -0.2
    7 -1 -6 -1.6
    7 1 -6 -1.3
    -7 1 6 0.4
    -7 1 6 -0.1
    7 1 -6 -2.5
    -7 1 6 1.4
    7 1 -6 -0.3
    6 -1 -6 1.4
    -6 -1 6 1.4
    -6 -1 6 2.7
    6 -1 -6 3.4
    -6 -1 6 4.4
    6 -1 -6 2.1
    6 1 -6 1.9
    6 1 -6 3.3
    -6 1 6 1.5
    -6 1 6 1.7
    6 1 -6 -1.1
    -6 1 6 1.1
    -5 -1 6 22.5
    -5 -1 6 21.7
    5 -1 -6 24.7
    5 -1 -6 16.4
    5 -1 -6 21.6
    -5 -1 6 20
    -5 1 6 23.7
    5 1 -6 26.5
    5 1 -6 21.9
    -5 1 6 24.2
    -5 1 6 23.7
    -4 -1 6 -1.9
    -4 -1 6 0.7
    4 -1 -6 -1.1
    -4 -1 6 -0.1
    4 -1 -6 0.7
    4 -1 -6 1.1
    4 1 -6 2.6
    -4 1 6 -0.5
    -4 1 6 1.3
    -4 1 6 -0.4
    4 1 -6 1.5
    4 1 -6 0.2
    -3 -1 6 1
    3 -1 -6 1.7
    3 -1 -6 1.3
    3 -1 -6 2.1
    -3 -1 6 1.8
    -3 -1 6 2.3
    -3 1 6 1.5
    3 1 -6 0.2
    -3 1 6 1.3
    3 1 -6 1.3
    3 1 -6 0.2
    -2 -1 6 46.3
    -2 -1 6 46.8
    -2 -1 6 43.1
    2 -1 -6 43
    2 -1 -6 46.8
    2 -1 -6 43.3
    2 1 -6 45.6
    -2 1 6 42.8
    2 1 -6 44.5
    -2 1 6 46
    2 1 -6 44.8
    1 -1 -6 505.85
    1 -1 -6 518.55
    -1 -1 6 521.25
    -1 -1 6 511.95
    1 -1 -6 508.45
    1 1 -6 517.55
    1 1 -6 513.95
    -1 1 6 511.15
    -1 1 6 514.65
    1 1 -6 503.35
    0 -1 6 3
    0 -1 -6 2.1
    0 -1 -6 2
    0 -1 -6 2.2
    0 1 -6 0.9
    0 1 -6 2.1
    0 1 -6 4.2
    0 1 6 2.7
    -1 -1 -6 17.1
    1 -1 6 12.1
    -1 -1 -6 11.9
    -1 -1 -6 18.3
    1 -1 6 15.1
    -1 -1 -6 15.5
    1 1 6 18.2
    1 1 6 13.8
    -1 1 -6 15.2
    -1 1 -6 14.9
    -1 1 -6 12.5
    -2 -1 -6 22.2
    2 -1 6 16.7
    -2 -1 -6 17.3
    -2 -1 -6 17.2
    2 -1 6 16.9
    -2 -1 -6 16.9
    2 1 6 17.7
    2 1 6 16.4
    -2 1 -6 16.5
    -2 1 -6 19.6
    -2 1 -6 16.3
    -3 -1 -6 32.7
    -3 -1 -6 34.6
    3 -1 6 35.1
    3 -1 6 35.3
    -3 -1 -6 33.2
    -3 1 -6 32
    -3 1 -6 36.1
    3 1 6 38.9
    -3 1 -6 32.6
    3 1 6 34.6
    -3 1 -6 34.2
    -4 -1 -6 59.69
    4 -1 6 60.89
    -4 -1 -6 57.29
    4 -1 6 61.59
    -4 -1 -6 60.79
    -4 1 -6 60.49
    4 1 6 55.49
    -4 1 -6 61.39
    4 1 6 61.39
    -4 1 -6 57.29
    -4 1 -6 57.59
    -5 -1 -6 15
    -5 -1 -6 11
    -5 -1 -6 18.1
    -5 -1 -6 17.6
    5 1 6 14.6
    -5 1 -6 15.6
    -5 1 -6 13.7
    -5 1 -6 13.8
    -5 1 -6 13.5
    5 1 6 13.7
    -6 -1 -6 5.4
    -6 -1 -6 0.4
    -6 -1 -6 9
    -6 1 -6 5.1
    -6 1 -6 7.7
    -6 1 -6 11.9
    -6 1 -6 3.1
    -7 -1 -6 0.2
    -7 -1 -6 4.3
    -7 1 -6 0.8
    -7 1 -6 5.8
    -7 1 -6 0.2
    -8 -1 -6 2.3
    -8 -1 -6 3
    -8 1 -6 5.9
    -8 1 -6 -0.1
    -8 1 -6 1.4
    -10 -2 6 2.7
    -10 -2 6 -1.8
    -10 2 6 -0.1
    10 2 -6 0.4
    -9 -2 6 2.8
    -9 -2 6 -3
    9 -2 -6 1.8
    -9 -2 6 -0.7
    9 -2 -6 -2
    9 -2 -6 -0.1
    -9 2 6 0.1
    9 2 -6 4.2
    9 2 -6 4.3
    -9 2 6 -2.8
    9 2 -6 -0.3
    -9 2 6 2.9
    -8 -2 6 4.6
    8 -2 -6 4.5
    -8 -2 6 5.6
    -8 -2 6 5.5
    8 -2 -6 5
    8 -2 -6 3.5
    8 2 -6 3.8
    -8 2 6 4.8
    8 2 -6 2.1
    8 2 -6 6.8
    -8 2 6 4.6
    -8 2 6 1.4
    -7 -2 6 19.7
    -7 -2 6 29.4
    -7 -2 6 24.3
    7 -2 -6 27.1
    7 -2 -6 31.4
    7 2 -6 29.3
    7 2 -6 36.2
    -7 2 6 30.2
    -7 2 6 30.7
    7 2 -6 27.8
    -7 2 6 35.1
    6 -2 -6 9.1
    -6 -2 6 9.9
    -6 -2 6 8.3
    -6 -2 6 13.7
    6 -2 -6 9.2
    6 -2 -6 11.4
    6 2 -6 10.4
    -6 2 6 10
    6 2 -6 11.4
    -6 2 6 10.4
    6 2 -6 16.2
    -6 2 6 13.6
    5 -2 -6 2.4
    5 -2 -6 1.1
    -5 -2 6 1.3
    5 -2 -6 2.9
    -5 -2 6 4
    -5 -2 6 1.5
    -5 2 6 0.9
    5 2 -6 1.9
    5 2 -6 2
    5 2 -6 1.2
    -5 2 6 1.8
    -5 2 6 4.9
    -4 -2 6 2
    -4 -2 6 2.8
    4 -2 -6 5.1
    4 -2 -6 2
    4 -2 -6 2.6
    -4 -2 6 1.2
    4 2 -6 2.5
    -4 2 6 3.2
    -4 2 6 3.1
    4 2 -6 3.7
    4 2 -6 2
    3 -2 -6 22.5
    -3 -2 6 25.9
    -3 -2 6 23.8
    3 -2 -6 21.3
    3 -2 -6 25.3
    -3 -2 6 21.4
    -3 2 6 23.9
    -3 2 6 24.6
    3 2 -6 22.3
    3 2 -6 23.8
    3 2 -6 24.9
    -2 -2 6 1.9
    2 -2 -6 3.8
    2 -2 -6 2.2
    -2 -2 6 2.2
    -2 -2 6 1.1
    2 -2 -6 3
    2 2 -6 2.1
    2 2 -6 1.8
    2 2 -6 1.2
    -2 2 6 2.6
    -2 2 6 2
    1 -2 -6 350.46
    1 -2 -6 344.37
    -1 -2 6 339.97
    1 -2 -6 355.46
    -1 -2 6 348.07
    -1 -2 6 336.07
    -1 2 6 335.47
    -1 2 6 338.57
    1 2 -6 350.56
    1 2 -6 341.87
    1 2 -6 347.97
    0 -2 6 77.19
    0 -2 -6 79.79
    0 -2 -6 76.99
    0 -2 -6 75.69
    0 -2 6 80.59
    0 -2 -6 79.39
    0 2 -6 80.09
    0 2 6 77.89
    0 2 6 82.19
    0 2 -6 79.49
    0 2 -6 68.69
    1 -2 6 8.9
    -1 -2 -6 12.1
    -1 -2 -6 11.1
    1 -2 6 11.9
    -1 -2 -6 14.3
    -1 -2 -6 13.3
    -1 2 -6 14.1
    1 2 6 10.4
    -1 2 -6 12.4
    -1 2 -6 12.5
    -2 -2 -6 87.79
    -2 -2 -6 96.79
    2 -2 6 94.49
    -2 -2 -6 95.99
    2 -2 6 88.99
    -2 2 -6 88.99
    2 2 6 93.79
    2 2 6 89.89
    -2 2 -6 92.89
    -2 2 -6 97.99
    3 -2 6 3.5
    -3 -2 -6 2
    -3 -2 -6 2.4
    -3 -2 -6 2.6
    -3 -2 -6 2.4
    3 -2 6 3.3
    3 2 6 1.9
    -3 2 -6 1.9
    -3 2 -6 4.4
    -3 2 -6 2.8
    -3 2 -6 4.6
    3 2 6 1.9
    -4 -2 -6 17.8
    -4 -2 -6 23.6
    -4 -2 -6 20.9
    4 -2 6 23.2
    4 -2 6 23.2
    -4 -2 -6 23.9
    4 2 6 23.6
    -4 2 -6 25
    -4 2 -6 22.9
    -4 2 -6 23.3
    -4 2 -6 17.1
    -5 -2 -6 102.29
    -5 -2 -6 110.09
    -5 -2 -6 104.69
    -5 -2 -6 110.39
    5 2 6 108.49
    -5 2 -6 111.49
    -5 2 -6 105.19
    -5 2 -6 104.59
    -5 2 -6 99.79
    5 2 6 111.39
    -6 -2 -6 0.3
    -6 -2 -6 1.9
    -6 -2 -6 7.5
    -6 -2 -6 2.8
    -6 2 -6 1.4
    6 2 6 2.9
    -6 2 -6 2.3
    6 2 6 1
    -6 2 -6 4.7
    -6 2 -6 2.3
    -7 -2 -6 -2
    -7 -2 -6 -3
    -7 -2 -6 2.6
    -7 2 -6 1.8
    -7 2 -6 1.8
    -7 2 -6 -0.6
    -8 -2 -6 2.6
    -8 -2 -6 5.3
    -8 2 -6 -9.5
    -10 -3 6 6.5
    -10 -3 6 9
    10 3 -6 -0.4
    -9 -3 6 0.2
    -9 -3 6 4.4
    -9 -3 6 -0.7
    9 -3 -6 -4.9
    9 3 -6 -4
    9 3 -6 0.7
    9 3 -6 -2.2
    -9 3 6 4.6
    8 -3 -6 17.7
    -8 -3 6 21.9
    -8 -3 6 13
    8 -3 -6 13
    -8 -3 6 18.4
    8 3 -6 20.9
    8 3 -6 12.9
    8 3 -6 17.8
    -8 3 6 14.8
    -7 -3 6 9.2
    -7 -3 6 6.9
    7 -3 -6 6.7
    -7 -3 6 12.1
    -7 3 6 7.5
    7 3 -6 7.2
    7 3 -6 7.1
    7 3 -6 6.4
    -7 3 6 9.2
    -6 -3 6 38.7
    6 -3 -6 38.2
    -6 -3 6 36.5
    6 -3 -6 37.5
    -6 -3 6 37.9
    6 -3 -6 35.6
    -6 3 6 37.8
    6 3 -6 36.6
    6 3 -6 36.8
    6 3 -6 37.5
    -5 -3 6 8.5
    5 -3 -6 6.3
    5 -3 -6 7.8
    -5 -3 6 7.3
    -5 -3 6 7.5
    5 -3 -6 6.1
    5 3 -6 5.3
    5 3 -6 8.5
    5 3 -6 8.3
    -5 3 6 7.9
    -5 3 6 5.1
    4 -3 -6 101.49
    -4 -3 6 97.39
    -4 -3 6 105.49
    -4 -3 6 106.69
    4 -3 -6 104.69
    4 -3 -6 103.79
    4 3 -6 105.59
    -4 3 6 96.89
    -4 3 6 106.19
    4 3 -6 104.79
    4 3 -6 101.59
    3 -3 -6 17.7
    3 -3 -6 19.4
    -3 -3 6 21.4
    -3 -3 6 22.4
    3 -3 -6 23.9
    3 3 -6 20.5
    3 3 -6 21.5
    3 3 -6 18.8
    -3 3 6 22.6
    -3 3 6 17.7
    -2 -3 6 135.19
    2 -3 -6 137.79
    2 -3 -6 132.09
    2 -3 -6 131.39
    -2 -3 6 129.99
    -2 -3 6 137.79
    2 -3 -6 136.59
    -2 3 6 137.69
    -2 3 6 137.19
    2 3 -6 135.59
    2 3 -6 141.69
    2 3 -6 128.49
    1 -3 -6 0.5
    -1 -3 6 1.1
    1 -3 -6 2.4
    -1 -3 6 0.3
    -1 -3 6 1.9
    1 -3 -6 1.6
    1 -3 -6 1.4
    -1 3 6 0.5
    -1 3 6 0.3
    1 3 -6 0.7
    1 3 -6 3
    1 3 -6 1.2
    0 -3 -6 34.4
    0 -3 -6 34.8
    0 -3 -6 38.8
    0 -3 -6 36.3
    0 -3 6 37.4
    0 -3 6 32.8
    0 3 6 37.8
    0 3 6 35.6
    0 3 -6 35.7
    0 3 -6 39.1
    0 3 -6 38.6
    -1 -3 -6 53.59
    1 -3 6 53.49
    -1 -3 -6 53.59
    -1 -3 -6 49.3
    -1 -3 -6 48.2
    1 -3 6 49.4
    1 3 6 47.4
    -1 3 -6 53.99
    -1 3 -6 45.1
    -1 3 -6 50.59
    1 3 6 54.19
    2 -3 6 3.2
    -2 -3 -6 5.7
    2 -3 6 3.8
    -2 -3 -6 3
    -2 -3 -6 5
    -2 3 -6 4.2
    2 3 6 4.1
    -2 3 -6 2.7
    2 3 6 3.5
    -2 3 -6 3.2
    -3 -3 -6 27.1
    3 -3 6 28.2
    -3 -3 -6 26.1
    3 -3 6 26.4
    -3 -3 -6 27
    3 3 6 28
    -3 3 -6 27.9
    -3 3 -6 32.2
    3 3 6 29.2
    -4 -3 -6 86.09
    -4 -3 -6 83.29
    -4 -3 -6 79.39
    -4 3 -6 77.69
    -4 3 -6 84.79
    -4 3 -6 76.59
    4 3 6 79.99
    -4 3 -6 78.99
    4 3 6 82.29
    -5 -3 -6 30.6
    -5 -3 -6 31.2
    -5 -3 -6 29.9
    -5 3 -6 33.9
    -5 3 -6 34.5
    5 3 6 36
    -5 3 -6 28.8
    -5 3 -6 32.3
    5 3 6 28.5
    -6 -3 -6 3.5
    -6 -3 -6 4.6
    -6 -3 -6 4.8
    -6 3 -6 5.8
    6 3 6 7.7
    -6 3 -6 10.1
    -6 3 -6 6.5
    -6 3 -6 6.2
    6 3 6 7.5
    -7 -3 -6 2.7
    -7 -3 -6 4.7
    -7 -3 -6 4.7
    -7 3 -6 6.4
    -8 -3 -6 16.1
    -8 3 -6 18.2
    -10 -4 6 3.5
    -10 -4 6 6.2
    10 4 -6 0.7
    -9 -4 6 10.1
    -9 -4 6 12.3
    9 -4 -6 11
    -9 -4 6 15.5
    9 4 -6 17.1
    -9 4 6 6.1
    -9 4 6 14.3
    8 -4 -6 6.1
    -8 -4 6 7.7
    -8 -4 6 6.4
    8 -4 -6 2.3
    -8 -4 6 2.8
    -8 4 6 2.1
    -8 4 6 4.4
    8 4 -6 9.3
    8 4 -6 4
    8 4 -6 4.1
    -7 -4 6 13.3
    7 -4 -6 11.6
    -7 -4 6 16.3
    -7 -4 6 13.6
    7 -4 -6 12.9
    7 4 -6 14.2
    7 4 -6 16.7
    7 4 -6 12.6
    -7 4 6 15.6
    -7 4 6 14.7
    6 -4 -6 16.5
    -6 -4 6 20
    -6 -4 6 25.8
    6 -4 -6 18.8
    -6 -4 6 17.8
    6 4 -6 30.2
    -6 4 6 15.1
    6 4 -6 26.6
    6 4 -6 20.7
    -6 4 6 20.9
    -5 -4 6 28
    -5 -4 6 24.6
    -5 -4 6 30
    5 -4 -6 26.5
    5 -4 -6 26.7
    5 -4 -6 30.2
    -5 4 6 30.6
    5 4 -6 27
    5 4 -6 27.5
    5 4 -6 31.4
    -5 4 6 26.8
    4 -4 -6 10.3
    -4 -4 6 10.2
    -4 -4 6 8.8
    -4 -4 6 10.7
    4 -4 -6 9.5
    4 -4 -6 12.4
    4 -4 -6 10.5
    -4 4 6 7.8
    4 4 -6 9.1
    4 4 -6 10.2
    -4 4 6 8.7
    4 4 -6 8.5
    3 -4 -6 5.4
    -3 -4 6 5.7
    -3 -4 6 4.5
    3 -4 -6 5.3
    -3 -4 6 6.1
    3 -4 -6 5.5
    3 -4 -6 4
    -3 4 6 6
    3 4 -6 5.4
    3 4 -6 4.7
    -3 4 6 3.6
    3 4 -6 6.2
    -2 -4 6 164.38
    2 -4 -6 167.08
    -2 -4 6 167.18
    -2 -4 6 171.78
    2 -4 -6 167.38
    2 -4 -6 157.48
    2 -4 -6 161.88
    -2 4 6 168.98
    2 4 -6 170.28
    2 4 -6 163.28
    2 4 -6 164.48
    -2 4 6 168.28
    1 -4 -6 3.6
    -1 -4 6 3.8
    -1 -4 6 3.7
    1 -4 -6 3.3
    1 -4 -6 3.1
    1 -4 -6 3.7
    1 4 -6 4.7
    1 4 -6 3.2
    -1 4 6 5
    -1 4 6 3.1
    1 4 -6 4.8
    0 -4 -6 32.9
    0 -4 6 33.4
    0 -4 6 30.2
    0 -4 6 37.7
    0 -4 -6 34.2
    0 -4 -6 33.2
    0 4 -6 37.1
    0 4 6 34.2
    0 4 6 32.7
    0 4 -6 30.3
    0 4 -6 33
    1 -4 6 19.8
    -1 -4 -6 17.2
    1 -4 6 16.4
    -1 -4 -6 19.5
    1 -4 6 16.7
    -1 -4 -6 18.5
    -1 4 -6 19.7
    -1 4 -6 17.9
    -1 4 -6 17.1
    1 4 6 20.4
    -2 -4 -6 13.8
    2 -4 6 17.5
    -2 -4 -6 14.1
    -2 -4 -6 16.3
    2 -4 6 13.5
    2 4 6 10.1
    -2 4 -6 16.4
    -2 4 -6 18.2
    -2 4 -6 15.9
    2 4 6 19.9
    -3 -4 -6 231.08
    3 -4 6 252.37
    -3 -4 -6 221.78
    -3 -4 -6 258.47
    3 -4 6 255.87
    3 4 6 251.77
    -3 4 -6 260.27
    -3 4 -6 251.77
    3 4 6 254.77
    -3 4 -6 262.07
    -4 -4 -6 194.48
    -4 -4 -6 193.68
    -4 -4 -6 194.08
    4 4 6 188.68
    -4 4 -6 196.28
    -4 4 -6 192.88
    -4 4 -6 187.08
    4 4 6 188.28
    -4 4 -6 183.68
    -5 -4 -6 0.3
    -5 -4 -6 -0.8
    -5 -4 -6 -1
    -5 4 -6 -1.2
    -5 4 -6 -2.4
    -5 4 -6 -0.7
    -5 4 -6 -0.7
    5 4 6 0.8
    5 4 6 0.1
    -6 -4 -6 14.9
    -6 -4 -6 16.9
    -6 -4 -6 15.1
    6 4 6 13.8
    -6 4 -6 14.8
    -6 4 -6 15.3
    -6 4 -6 13.9
    -6 4 -6 12.7
    6 4 6 16.8
    -7 -4 -6 -0.8
    -7 -4 -6 0.5
    -7 -4 -6 0.4
    7 4 6 -1.6
    -7 4 -6 -4.5
    -8 4 -6 8.4
    -10 -5 6 2.1
    -10 -5 6 10.7
    10 5 -6 -3.5
    9 -5 -6 45.9
    -9 -5 6 57.59
    -9 -5 6 42.2
    -9 -5 6 51.79
    9 5 -6 51.99
    9 5 -6 52.59
    9 5 -6 56.19
    -9 5 6 46.8
    -9 5 6 47.3
    -8 -5 6 0.6
    8 -5 -6 4.5
    8 -5 -6 -0.5
    -8 -5 6 7.5
    8 5 -6 4.5
    -8 5 6 6.8
    8 5 -6 4.8
    8 5 -6 3.8
    -8 5 6 0.4
    7 -5 -6 6.4
    7 -5 -6 3.7
    -7 -5 6 4.7
    -7 -5 6 6.6
    -7 -5 6 3.6
    7 5 -6 7.8
    -7 5 6 8.2
    7 5 -6 4.1
    -7 5 6 10
    7 5 -6 9.6
    -6 -5 6 56.99
    6 -5 -6 53.69
    -6 -5 6 62.79
    -6 -5 6 59.79
    6 -5 -6 57.39
    6 5 -6 47.6
    6 5 -6 65.69
    -6 5 6 58.29
    6 5 -6 58.29
    -6 5 6 55.09
    -5 -5 6 27
    -5 -5 6 29.9
    5 -5 -6 31
    -5 -5 6 29
    5 -5 -6 30.1
    5 5 -6 31
    5 5 -6 28.7
    -5 5 6 26.8
    5 5 -6 25.7
    -5 5 6 27.8
    4 -5 -6 0.1
    4 -5 -6 -0.5
    -4 -5 6 0.6
    -4 -5 6 1.6
    4 -5 -6 -0.1
    4 -5 -6 0.3
    -4 -5 6 -0.1
    -4 5 6 0.6
    -4 5 6 -0.1
    4 5 -6 -0.6
    4 5 -6 2.4
    4 5 -6 -0.4
    -3 -5 6 1.2
    3 -5 -6 1.6
    3 -5 -6 3.3
    -3 -5 6 4.5
    3 -5 -6 2.4
    -3 -5 6 1.3
    3 -5 -6 1.7
    -3 5 6 0.2
    3 5 -6 1.3
    3 5 -6 3.5
    -3 5 6 1
    3 5 -6 1.7
    2 -5 -6 31.4
    -2 -5 6 34
    2 -5 -6 34.8
    -2 -5 6 32.4
    -2 -5 6 37.9
    2 -5 -6 31.5
    2 5 -6 37.3
    2 5 -6 26.7
    2 5 -6 33.5
    -2 5 6 38.8
    -2 5 6 36
    1 -5 -6 0.9
    1 -5 -6 2.4
    1 -5 -6 2.1
    -1 -5 6 0.4
    -1 -5 6 2.5
    1 -5 -6 2.3
    -1 -5 6 1.9
    1 5 -6 2.2
    -1 5 6 1.5
    -1 5 6 2.7
    1 5 -6 2.2
    1 5 -6 2.4
    0 -5 6 156.68
    0 -5 6 178.98
    0 -5 -6 172.98
    0 -5 -6 183.48
    0 -5 -6 174.08
    0 -5 6 185.28
    0 5 -6 176.08
    0 5 -6 186.68
    0 5 6 184.88
    0 5 6 181.58
    0 5 -6 180.48
    -1 -5 -6 4.7
    -1 -5 -6 6.6
    -1 -5 -6 5.8
    1 -5 6 5.7
    1 -5 6 8.4
    -1 5 -6 7
    1 5 6 4.1
    -1 5 -6 5.7
    -1 5 -6 7.5
    1 5 6 5.5
    -2 -5 -6 3.1
    2 -5 6 5.8
    -2 -5 -6 7.5
    -2 -5 -6 3.6
    2 -5 6 8.9
    -2 5 -6 6.8
    -2 5 -6 7.6
    -2 5 -6 7.4
    2 5 6 2.8
    -3 -5 -6 401.96
    3 -5 6 409.66
    3 -5 6 410.66
    -3 -5 -6 378.76
    -3 -5 -6 344.47
    3 5 6 398.36
    -3 5 -6 407.36
    -3 5 -6 414.96
    3 5 6 393.76
    -3 5 -6 392.56
    -4 -5 -6 -0.1
    -4 -5 -6 -1.2
    -4 -5 -6 1.7
    -4 5 -6 1
    4 5 6 2.5
    -4 5 -6 1
    4 5 6 3.7
    -4 5 -6 2.2
    -5 -5 -6 0.4
    -5 -5 -6 0.3
    -5 -5 -6 2.8
    -5 5 -6 -0.8
    -5 5 -6 0.5
    -5 5 -6 0.3
    5 5 6 2.7
    -5 5 -6 2.8
    5 5 6 -0.5
    -6 -5 -6 8
    -6 -5 -6 8.1
    -6 -5 -6 6.7
    6 5 6 4.1
    6 5 6 10.6
    -6 5 -6 7.8
    -7 -5 -6 -1.5
    -7 -5 -6 -0.8
    -7 -5 -6 -1
    -7 5 -6 -3.5
    7 5 6 3.2
    -8 5 -6 2.6
    8 5 6 3.2
    -10 -6 6 3.5
    -10 -6 6 10.8
    10 6 -6 3.6
    9 -6 -6 53.79
    -9 -6 6 61.59
    -9 -6 6 56.99
    -9 -6 6 38.7
    9 6 -6 61.69
    -9 6 6 51.89
    -9 6 6 54.89
    -8 -6 6 2.1
    8 -6 -6 0.4
    -8 -6 6 1.8
    -8 -6 6 3.4
    8 -6 -6 0.3
    -8 6 6 0.2
    8 6 -6 -1.8
    8 6 -6 1.2
    8 6 -6 1.9
    -8 6 6 2.4
    -7 -6 6 0.5
    7 -6 -6 -0.1
    -7 -6 6 1.4
    7 -6 -6 1.1
    -7 -6 6 1.9
    7 6 -6 -3.4
    -7 6 6 2.6
    7 6 -6 1.5
    -7 6 6 1.3
    7 6 -6 0.1
    -6 -6 6 13
    6 -6 -6 10.8
    6 -6 -6 15.3
    -6 -6 6 7.6
    -6 -6 6 11.3
    6 6 -6 9.8
    -6 6 6 7.1
    6 6 -6 18.7
    -6 6 6 11.9
    6 6 -6 9.3
    5 -6 -6 0.8
    -5 -6 6 1.1
    -5 -6 6 -1
    5 -6 -6 0.9
    -5 -6 6 4.6
    -5 6 6 0.4
    5 6 -6 0.9
    -5 6 6 0.4
    5 6 -6 -0.1
    5 6 -6 1
    4 -6 -6 29
    -4 -6 6 28.8
    -4 -6 6 28.7
    -4 -6 6 28.7
    -4 6 6 26.3
    4 6 -6 27.4
    -4 6 6 31
    4 6 -6 26.5
    4 6 -6 27.6
    -3 -6 6 3.3
    3 -6 -6 4.1
    3 -6 -6 4.3
    3 -6 -6 2.9
    3 -6 -6 4.4
    -3 -6 6 4.1
    -3 -6 6 3
    3 6 -6 1.9
    3 6 -6 5.1
    -3 6 6 4.1
    3 6 -6 3.3
    -3 6 6 2.8
    2 -6 -6 2.4
    -2 -6 6 0.6
    -2 -6 6 2.7
    2 -6 -6 1.5
    2 -6 -6 0.9
    -2 -6 6 1.9
    2 6 -6 1.2
    2 6 -6 2.6
    2 6 -6 0.6
    -2 6 6 2.3
    -2 6 6 1.4
    1 -6 -6 58.79
    1 -6 -6 63.29
    -1 -6 6 63.19
    1 -6 -6 65.09
    -1 -6 6 61.29
    1 -6 -6 67.79
    -1 -6 6 66.69
    -1 6 6 63.09
    1 6 -6 63.19
    1 6 -6 64.39
    1 6 -6 70.09
    -1 6 6 62.69
    0 -6 6 1.9
    0 -6 6 0.7
    0 -6 -6 2.3
    0 -6 -6 2.8
    0 -6 6 1.8
    0 -6 -6 2.4
    0 6 -6 1.2
    0 6 6 2.9
    0 6 -6 0.6
    0 6 -6 0.4
    0 6 6 0.1
    1 -6 6 635.84
    -1 -6 -6 618.74
    1 -6 6 640.14
    1 -6 6 645.84
    -1 -6 -6 644.44
    -1 -6 -6 629.54
    -1 6 -6 618.14
    -1 6 -6 645.64
    1 6 6 623.34
    -1 6 -6 640.44
    2 -6 6 80.69
    2 -6 6 77.59
    2 -6 6 78.29
    -2 -6 -6 72.89
    -2 -6 -6 68.99
    -2 -6 -6 82.49
    2 6 6 75.89
    -2 6 -6 76.59
    -2 6 -6 81.49
    2 6 6 68.69
    -3 -6 -6 64.39
    -3 -6 -6 65.29
    3 -6 6 65.59
    -3 -6 -6 67.79
    3 -6 6 65.59
    -3 6 -6 60.39
    3 6 6 62.69
    3 6 6 67.49
    -3 6 -6 55.99
    -3 6 -6 65.29
    -4 -6 -6 7.8
    -4 -6 -6 5.7
    -4 -6 -6 6
    -4 6 -6 7.7
    -4 6 -6 13.3
    4 6 6 7.6
    4 6 6 8.7
    -4 6 -6 8.5
    -5 -6 -6 -0.9
    -5 -6 -6 0.9
    -5 -6 -6 0.9
    -5 6 -6 0.8
    -5 6 -6 -3.3
    -5 6 -6 -2.4
    5 6 6 1
    -5 6 -6 0.6
    5 6 6 -1.1
    -6 -6 -6 0.8
    -6 -6 -6 -2.5
    -6 -6 -6 -1.2
    -6 6 -6 -1.6
    6 6 6 -1
    6 6 6 0.7
    -6 6 -6 2.5
    -7 -6 -6 5.4
    -7 -6 -6 6.1
    -7 -6 -6 5.2
    7 6 6 4.6
    -7 6 -6 5.7
    -10 -7 6 5.6
    -10 -7 6 8.5
    -9 -7 6 -1.9
    -9 -7 6 1.3
    -9 -7 6 5.2
    9 7 -6 5.9
    -9 7 6 -0.9
    -8 -7 6 18.5
    -8 -7 6 20.7
    8 -7 -6 26.7
    -8 -7 6 23.4
    8 -7 -6 18.7
    8 7 -6 24.1
    8 7 -6 20.7
    -8 7 6 29.3
    -8 7 6 22.3
    8 7 -6 23.1
    -7 -7 6 14.2
    7 -7 -6 12.5
    -7 -7 6 12.6
    7 -7 -6 13.5
    -7 -7 6 14.6
    -7 7 6 12.6
    7 7 -6 14.9
    -7 7 6 9.4
    7 7 -6 13.7
    7 7 -6 10.2
    -6 -7 6 6.1
    -6 -7 6 1
    6 -7 -6 0
    -6 -7 6 -0.4
    -6 7 6 -1.4
    6 7 -6 2.6
    -6 7 6 2.3
    6 7 -6 -0.6
    6 7 -6 0.1
    -5 -7 6 14
    5 -7 -6 9
    -5 -7 6 12.3
    -5 -7 6 11.9
    5 -7 -6 10.9
    5 7 -6 15.2
    5 7 -6 10.6
    -5 7 6 11.3
    5 7 -6 13.5
    -5 7 6 11.6
    4 -7 -6 0.1
    -4 -7 6 -1.1
    -4 -7 6 -2.4
    4 -7 -6 0.2
    -4 -7 6 0.7
    4 7 -6 1.2
    -4 7 6 -0.5
    4 7 -6 2
    -4 7 6 1.9
    4 7 -6 -0.4
    -3 -7 6 6.7
    3 -7 -6 1.5
    3 -7 -6 4.6
    3 -7 -6 3.8
    3 -7 -6 3
    -3 -7 6 6.7
    -3 -7 6 5.1
    3 7 -6 4.4
    -3 7 6 5.3
    3 7 -6 5.3
    -3 7 6 4.9
    3 7 -6 5.1
    -2 -7 6 3.6
    2 -7 -6 7.5
    2 -7 -6 5.3
    2 -7 -6 7
    -2 -7 6 8.8
    -2 -7 6 6.8
    2 7 -6 4.5
    -2 7 6 7.3
    -2 7 6 10.3
    2 7 -6 3.4
    2 7 -6 7.8
    -1 -7 6 1.5
    1 -7 -6 2.3
    -1 -7 6 1.5
    1 -7 -6 2.5
    1 -7 -6 1.8
    -1 -7 6 3.7
    1 7 -6 -1.6
    1 7 -6 1.8
    1 7 -6 1.9
    -1 7 6 1.3
    -1 7 6 2.1
    0 -7 -6 160.38
    0 -7 6 164.38
    0 -7 6 161.58
    0 -7 6 157.18
    0 -7 -6 161.58
    0 -7 -6 162.08
    0 7 6 158.98
    0 7 -6 154.58
    0 7 -6 161.68
    0 7 -6 171.28
    0 7 6 168.88
    1 -7 6 3.7
    -1 -7 -6 7.2
    -1 -7 -6 7.6
    1 -7 6 6.3
    -1 -7 -6 8.7
    1 -7 6 5.6
    1 7 6 5.7
    -1 7 -6 6.6
    -1 7 -6 7
    -1 7 -6 7
    1 7 6 6.1
    -2 -7 -6 239.88
    2 -7 6 248.08
    2 -7 6 243.58
    2 -7 6 232.88
    -2 -7 -6 249.48
    -2 -7 -6 247.38
    2 7 6 244.68
    -2 7 -6 244.58
    2 7 6 247.78
    -2 7 -6 243.58
    -2 7 -6 243.68
    3 -7 6 40.9
    -3 -7 -6 50.59
    3 -7 6 45.2
    -3 -7 -6 47.4
    -3 -7 -6 39.4
    -3 7 -6 45.7
    -3 7 -6 48.9
    -3 7 -6 45.3
    3 7 6 43.6
    -4 -7 -6 6.7
    -4 -7 -6 10
    -4 -7 -6 11.3
    4 7 6 11
    4 7 6 11.5
    -4 7 -6 8.5
    -4 7 -6 15.4
    -4 7 -6 11.5
    -5 -7 -6 -5.2
    -5 -7 -6 1.9
    -5 -7 -6 2.2
    -5 7 -6 1.9
    -5 7 -6 -3.3
    5 7 6 0.5
    5 7 6 0.2
    -5 7 -6 1.6
    -6 -7 -6 2.2
    -6 -7 -6 3.4
    -6 -7 -6 1.8
    -6 7 -6 5.2
    6 7 6 -1.4
    -6 7 -6 1.8
    -7 -7 -6 -1.2
    -7 7 -6 -2.8
    -9 -8 6 7.3
    -9 -8 6 6.3
    -9 8 6 1.8
    9 8 -6 5.9
    -8 -8 6 122.09
    -8 -8 6 106.29
    -8 -8 6 109.09
    8 -8 -6 105.39
    -8 8 6 119.59
    -8 8 6 107.09
    8 8 -6 98.59
    8 8 -6 110.79
    8 8 -6 104.19
    -7 -8 6 -0.2
    7 -8 -6 1.2
    7 -8 -6 1.9
    -7 -8 6 3.3
    -7 -8 6 7.2
    7 8 -6 1.2
    -7 8 6 3.2
    -7 8 6 3.6
    7 8 -6 -1.7
    7 8 -6 6.3
    -6 -8 6 6.6
    -6 -8 6 -0.4
    -6 -8 6 4.4
    6 -8 -6 2.6
    6 8 -6 3.6
    6 8 -6 1.4
    -6 8 6 1.5
    6 8 -6 0.4
    -6 8 6 0.7
    5 -8 -6 1.9
    -5 -8 6 2.5
    -5 -8 6 2.4
    5 -8 -6 2.9
    -5 -8 6 -0.1
    -5 8 6 1.4
    -5 8 6 1.7
    5 8 -6 0
    5 8 -6 -0.9
    5 8 -6 4.7
    -4 -8 6 3.6
    4 -8 -6 3.8
    -4 -8 6 2.8
    -4 -8 6 -0.1
    4 8 -6 2.2
    4 8 -6 2.9
    4 8 -6 3.8
    -4 8 6 2.8
    -4 8 6 0.9
    -3 -8 6 1
    3 -8 -6 0.2
    -3 -8 6 2.4
    -3 -8 6 2.5
    3 -8 -6 1.1
    3 -8 -6 2.7
    3 -8 -6 0.2
    -3 8 6 0.1
    3 8 -6 1.8
    3 8 -6 0.4
    -3 8 6 0.7
    3 8 -6 1.7
    -2 -8 6 8.1
    2 -8 -6 6.1
    2 -8 -6 6
    -2 -8 6 6.2
    2 -8 -6 6.1
    -2 -8 6 4.6
    2 -8 -6 6.7
    2 8 -6 4.6
    -2 8 6 9.5
    2 8 -6 6.1
    2 8 -6 5.5
    -2 8 6 3.9
    -1 -8 6 14.3
    -1 -8 6 18.7
    1 -8 -6 14.7
    1 -8 -6 18.1
    -1 -8 6 19.5
    1 -8 -6 22.9
    1 8 -6 13.2
    1 8 -6 15.8
    -1 8 6 17.1
    -1 8 6 14.1
    1 8 -6 13.8
    0 -8 -6 364.66
    0 -8 6 346.77
    0 -8 6 357.46
    0 -8 -6 358.56
    0 -8 -6 385.06
    0 -8 6 353.56
    0 8 6 375.86
    0 8 -6 354.46
    0 8 -6 356.76
    0 8 6 362.56
    0 8 -6 365.66
    -1 -8 -6 10.6
    -1 -8 -6 8.1
    1 -8 6 14.4
    1 -8 6 8.3
    -1 -8 -6 8.2
    1 -8 6 8
    -1 8 -6 10.2
    -1 8 -6 9.5
    1 8 6 8.9
    -1 8 -6 10.6
    1 8 6 14
    -2 -8 -6 19.2
    2 -8 6 24.1
    -2 -8 -6 15.2
    2 -8 6 17.2
    -2 -8 -6 18.1
    2 -8 6 20.1
    -2 8 -6 21.3
    -2 8 -6 21.3
    2 8 6 20
    -2 8 -6 19.8
    2 8 6 15.3
    -3 -8 -6 17
    3 -8 6 19.6
    -3 -8 -6 16.2
    3 -8 6 17.5
    -3 -8 -6 19.3
    -3 8 -6 19.9
    3 8 6 12.8
    3 8 6 19.8
    -3 8 -6 17.4
    -3 8 -6 19.6
    -4 -8 -6 9.5
    -4 -8 -6 10.8
    -4 -8 -6 13.6
    4 8 6 13.7
    -4 8 -6 13.3
    4 8 6 10.8
    -4 8 -6 7.2
    -4 8 -6 11.4
    -5 -8 -6 -1.4
    -5 -8 -6 1
    -5 -8 -6 2.9
    -5 8 -6 1.5
    5 8 6 6.3
    5 8 6 4
    -5 8 -6 4.2
    -5 8 -6 0.7
    -6 -8 -6 8.4
    -6 -8 -6 4.7
    -6 -8 -6 8.1
    6 8 6 5.8
    -6 8 -6 7.6
    -7 8 -6 -3.4
    -9 -9 6 11.5
    -9 -9 6 0.8
    -8 -9 6 7.4
    -8 -9 6 1.7
    -8 -9 6 11.2
    8 -9 -6 7
    8 9 -6 3.5
    8 9 -6 2.3
    -8 9 6 9
    8 9 -6 5
    -8 9 6 9.4
    7 -9 -6 32
    -7 -9 6 29.5
    7 -9 -6 29.9
    -7 -9 6 37.5
    -7 -9 6 31.6
    -7 9 6 37.3
    7 9 -6 30.5
    -7 9 6 33.3
    7 9 -6 28.9
    7 9 -6 21.7
    -6 -9 6 6.3
    -6 -9 6 2.8
    6 -9 -6 4.2
    6 -9 -6 0
    -6 -9 6 4.9
    6 9 -6 1.6
    6 9 -6 0.1
    6 9 -6 3.1
    -6 9 6 5.1
    -6 9 6 3.8
    -5 -9 6 4
    5 -9 -6 1.6
    -5 -9 6 -1.9
    5 -9 -6 1.3
    -5 -9 6 0.9
    -5 9 6 2.8
    -5 9 6 3.1
    5 9 -6 2.9
    5 9 -6 4.3
    5 9 -6 0.9
    -4 -9 6 13.7
    4 -9 -6 12.6
    -4 -9 6 13.4
    4 -9 -6 10.5
    4 9 -6 10.6
    4 9 -6 14.8
    -4 9 6 14.5
    4 9 -6 14.9
    -4 9 6 8.6
    3 -9 -6 34
    3 -9 -6 35.6
    -3 -9 6 37.3
    -3 -9 6 34.9
    3 -9 -6 38.3
    3 -9 -6 35.8
    -3 9 6 42.1
    3 9 -6 46.5
    3 9 -6 37.4
    -3 9 6 40.4
    3 9 -6 32.1
    -2 -9 6 -1
    -2 -9 6 1.2
    2 -9 -6 0.2
    -2 -9 6 -0.3
    2 -9 -6 2.1
    2 -9 -6 0.9
    -2 9 6 -0.4
    2 9 -6 -0.6
    2 9 -6 0.2
    -2 9 6 0.7
    2 9 -6 1.3
    -1 -9 6 40.6
    1 -9 -6 41.6
    1 -9 -6 42.8
    -1 -9 6 39.3
    1 -9 -6 43.8
    1 9 -6 38.7
    -1 9 6 38.6
    1 9 -6 39.1
    -1 9 6 34.7
    1 9 -6 35.2
    0 -9 6 9.6
    0 -9 6 7.3
    0 -9 -6 3.2
    0 -9 -6 3.8
    0 -9 -6 5.2
    0 -9 6 5.1
    0 9 6 4.8
    0 9 -6 4.7
    0 9 -6 3.8
    0 9 6 4.6
    1 -9 6 62.99
    1 -9 6 74.39
    1 -9 6 64.59
    -1 -9 -6 63.89
    -1 -9 -6 64.99
    -1 -9 -6 60.99
    1 9 6 72.69
    -1 9 -6 62.39
    1 9 6 63.99
    -1 9 -6 64.59
    -1 9 -6 63.89
    -2 -9 -6 106.39
    -2 -9 -6 105.99
    2 -9 6 105.29
    2 -9 6 107.59
    -2 -9 -6 117.09
    2 -9 6 107.69
    2 9 6 115.89
    2 9 6 122.49
    -2 9 -6 106.49
    -2 9 -6 106.89
    2 9 6 109.39
    -2 9 -6 111.09
    -3 -9 -6 10.2
    -3 -9 -6 9.1
    3 -9 6 8.6
    3 -9 6 6.6
    -3 -9 -6 3.8
    3 -9 6 6.2
    -3 9 -6 7.7
    3 9 6 4.9
    -3 9 -6 4.3
    -3 9 -6 4.9
    3 9 6 7.2
    3 9 6 4.7
    -4 -9 -6 10.6
    -4 -9 -6 4.7
    -4 -9 -6 12.5
    4 9 6 9.7
    -4 9 -6 10.9
    -4 9 -6 13.7
    -4 9 -6 13
    -5 -9 -6 11.2
    -5 -9 -6 3.5
    -5 -9 -6 3
    -5 9 -6 -0.2
    -5 9 -6 4.4
    -5 9 -6 6.6
    5 9 6 4.3
    5 9 6 6.8
    -6 -9 -6 -5.3
    -6 -9 -6 2.2
    -6 9 -6 0.8
    -7 9 -6 9.1
    -9 -10 6 2.4
    -9 -10 6 6.8
    -8 -10 6 6.6
    -8 -10 6 4
    -8 -10 6 5.6
    -8 10 6 -2.2
    8 10 -6 9.3
    8 10 -6 6.5
    -7 -10 6 19
    7 -10 -6 14.7
    -7 -10 6 24.1
    7 -10 -6 13.6
    -7 -10 6 21
    7 10 -6 21
    -7 10 6 17.5
    -7 10 6 13.9
    7 10 -6 10.8
    7 10 -6 25.6
    -6 -10 6 15.8
    -6 -10 6 5
    6 -10 -6 6.5
    6 -10 -6 7.9
    -6 -10 6 8.9
    6 10 -6 11.9
    -6 10 6 6.1
    6 10 -6 5.8
    6 10 -6 6.6
    -6 10 6 5.5
    -5 -10 6 1.7
    5 -10 -6 2.5
    5 -10 -6 0.3
    -5 -10 6 -1
    -5 -10 6 2.2
    5 10 -6 5.5
    5 10 -6 0.2
    5 10 -6 3
    -5 10 6 0.3
    -5 10 6 -1.2
    -4 -10 6 19.9
    4 -10 -6 18.6
    -4 -10 6 19
    4 -10 -6 13.4
    -4 -10 6 15.2
    4 10 -6 15.2
    -4 10 6 19.3
    4 10 -6 19.9
    -4 10 6 19
    4 10 -6 14.3
    3 -10 -6 2.3
    -3 -10 6 -2.4
    -3 -10 6 3.3
    -3 -10 6 -0.1
    3 -10 -6 -0.4
    3 -10 -6 -0.2
    3 10 -6 -0.1
    -3 10 6 1.1
    -3 10 6 0.7
    3 10 -6 2.9
    3 10 -6 -0.9
    -2 -10 6 19.5
    -2 -10 6 11.5
    2 -10 -6 21.5
    2 -10 -6 18.7
    -2 -10 6 13.9
    -2 10 6 18.8
    -2 10 6 14.6
    2 10 -6 22.7
    2 10 -6 24.4
    2 10 -6 15.2
    1 -10 -6 -2.3
    -1 -10 6 1.4
    1 -10 -6 -0.5
    -1 -10 6 -2.6
    1 -10 -6 -0.2
    -1 10 6 2.3
    1 10 -6 -1.2
    -1 10 6 0.7
    1 10 -6 -0.6
    1 10 -6 -0.5
    0 -10 6 0.9
    0 -10 6 2.1
    0 -10 6 1.6
    0 -10 -6 1.7
    0 -10 -6 1.3
    0 -10 -6 2.1
    0 10 -6 0.8
    0 10 6 0.6
    0 10 -6 1.7
    0 10 -6 2.5
    0 10 6 1
    -1 -10 -6 108.69
    -1 -10 -6 115.29
    1 -10 6 105.39
    1 -10 6 112.39
    -1 -10 -6 113.79
    1 -10 6 106.59
    -1 10 -6 102.49
    1 10 6 99.99
    1 10 6 111.89
    1 10 6 106.09
    -1 10 -6 116.19
    -1 10 -6 105.19
    -2 -10 -6 163.38
    2 -10 6 167.88
    -2 -10 -6 163.98
    2 -10 6 162.68
    2 -10 6 163.28
    -2 -10 -6 175.18
    -2 10 -6 168.38
    2 10 6 163.28
    -2 10 -6 163.98
    2 10 6 164.48
    -2 10 -6 170.58
    2 10 6 173.68
    3 -10 6 117.09
    3 -10 6 127.69
    -3 -10 -6 112.39
    -3 -10 -6 123.59
    3 -10 6 112.59
    -3 -10 -6 118.99
    3 10 6 102.29
    -3 10 -6 116.99
    -3 10 -6 117.79
    3 10 6 109.69
    3 10 6 118.49
    -3 10 -6 101.69
    -4 -10 -6 -0.3
    -4 -10 -6 4.1
    -4 -10 -6 1.6
    4 10 6 1.2
    -4 10 -6 2.2
    4 10 6 -0.4
    -4 10 -6 1.5
    4 10 6 0.1
    -5 -10 -6 30.2
    -5 -10 -6 27.5
    -5 -10 -6 22.4
    5 10 6 29
    -5 10 -6 23.4
    -5 10 -6 19.9
    -5 10 -6 26.7
    -6 -10 -6 36.7
    -6 -10 -6 21.3
    -6 10 -6 27.9
    -8 -11 6 3.1
    -8 -11 6 3.7
    -8 11 6 0.4
    8 11 -6 0.4
    -7 -11 6 2.3
    -7 -11 6 4.1
    7 -11 -6 -0.3
    -7 -11 6 -5.2
    7 11 -6 2
    -7 11 6 1.3
    7 11 -6 2.4
    -7 11 6 0.4
    6 -11 -6 2.3
    -6 -11 6 -1.8
    -6 -11 6 -2.8
    6 -11 -6 -1.9
    -6 -11 6 5.1
    6 11 -6 -3.9
    6 11 -6 -0.2
    6 11 -6 4.5
    -6 11 6 1.7
    -6 11 6 2.8
    -5 -11 6 0.4
    -5 -11 6 0.5
    -5 -11 6 0.3
    5 -11 -6 1.2
    5 11 -6 0.2
    -5 11 6 1.2
    -5 11 6 1.3
    5 11 -6 -1.3
    5 11 -6 -1.2
    -4 -11 6 11.2
    4 -11 -6 6.9
    -4 -11 6 10.4
    -4 -11 6 10
    4 -11 -6 6.3
    -4 11 6 12.6
    4 11 -6 9.1
    -4 11 6 9.6
    4 11 -6 7.1
    4 11 -6 10.3
    3 -11 -6 50.79
    -3 -11 6 51.29
    3 -11 -6 49.2
    -3 -11 6 55.09
    3 -11 -6 54.69
    -3 -11 6 58.09
    -3 11 6 52.79
    -3 11 6 56.99
    3 11 -6 55.59
    3 11 -6 50.89
    3 11 -6 49.7
    -2 -11 6 10
    2 -11 -6 10.6
    2 -11 -6 6.8
    -2 -11 6 8.8
    2 -11 -6 11
    -2 -11 6 13
    -2 11 6 7.5
    2 11 -6 8.6
    2 11 -6 8.4
    -2 11 6 12.6
    -1 -11 6 0.4
    1 -11 -6 1.2
    1 -11 -6 3.5
    -1 -11 6 0.6
    1 -11 -6 0.2
    1 11 -6 -0.3
    1 11 -6 4.1
    1 11 -6 1.6
    -1 11 6 2.7
    -1 11 6 -0.5
    0 -11 6 1.6
    0 -11 -6 7.8
    0 -11 -6 6.7
    0 -11 -6 8.1
    0 -11 6 6.2
    0 -11 6 6.4
    0 11 -6 4.2
    0 11 -6 3.9
    0 11 -6 5.2
    0 11 6 3.9
    0 11 6 7.1
    0 11 6 7.4
    -1 -11 -6 -0.9
    -1 -11 -6 -0.4
    1 -11 6 -0.2
    1 -11 6 0
    1 -11 6 0.3
    -1 -11 -6 -0.4
    1 11 6 -0.9
    -1 11 -6 3
    -1 11 -6 -1.3
    -1 11 -6 0.8
    1 11 6 1.5
    1 11 6 -1.5
    -2 -11 -6 7.2
    2 -11 6 6.3
    -2 -11 -6 7.9
    -2 -11 -6 3.2
    2 -11 6 6.9
    2 -11 6 5.8
    2 11 6 6
    2 11 6 3.8
    -2 11 -6 3.4
    -2 11 -6 4.4
    -2 11 -6 6.2
    2 11 6 3.8
    -3 -11 -6 57.69
    3 -11 6 52.49
    -3 -11 -6 56.49
    3 -11 6 55.69
    -3 -11 -6 59.89
    -3 11 -6 53.59
    -3 11 -6 54.09
    3 11 6 55.49
    3 11 6 51.39
    -3 11 -6 59.89
    3 11 6 52.79
    -4 -11 -6 -2.6
    -4 -11 -6 1.6
    -4 -11 -6 2.5
    -4 11 -6 0.6
    -4 11 -6 -3.2
    4 11 6 0.8
    4 11 6 0.1
    -4 11 -6 -2.5
    4 11 6 -1.7
    -5 -11 -6 -0.4
    -5 -11 -6 -1.3
    -5 -11 -6 -0.5
    -5 11 -6 0.7
    -5 11 -6 -2
    -6 -11 -6 16.8
    -8 -12 6 5.6
    -8 -12 6 18.9
    8 12 -6 3.2
    -7 -12 6 -1.1
    -7 -12 6 0.8
    -7 -12 6 12.6
    7 12 -6 4.4
    -7 12 6 5.8
    7 12 -6 5.8
    6 -12 -6 11.1
    -6 -12 6 7
    -6 -12 6 17.6
    6 -12 -6 5.9
    -6 -12 6 22.2
    6 12 -6 15.4
    -6 12 6 10.7
    6 12 -6 10.9
    6 12 -6 10.8
    -6 12 6 10.5
    -5 -12 6 2.8
    -5 -12 6 4.1
    5 -12 -6 3.5
    5 -12 -6 2.3
    -5 -12 6 -1.1
    -5 12 6 3.1
    5 12 -6 -0.1
    -5 12 6 -0.1
    5 12 -6 -5.6
    5 12 -6 -2.2
    4 -12 -6 1.7
    4 -12 -6 1.5
    -4 -12 6 2.4
    -4 -12 6 4.2
    -4 -12 6 3.4
    4 12 -6 5.6
    -4 12 6 -0.8
    4 12 -6 1.7
    4 12 -6 3.1
    -4 12 6 3.5
    3 -12 -6 1.9
    -3 -12 6 5.9
    -3 -12 6 3.6
    -3 -12 6 3.2
    3 -12 -6 4.7
    3 -12 -6 3.2
    3 12 -6 4.9
    3 12 -6 4.4
    3 12 -6 0.9
    -3 12 6 4.8
    -3 12 6 6.5
    2 -12 -6 97.29
    -2 -12 6 95.49
    -2 -12 6 97.39
    2 -12 -6 100.99
    -2 -12 6 100.59
    2 -12 -6 101.89
    -2 12 6 108.69
    -2 12 6 98.99
    2 12 -6 92.79
    2 12 -6 95.29
    2 12 -6 93.39
    -1 -12 6 -0.7
    1 -12 -6 2.7
    -1 -12 6 -0.2
    1 -12 -6 0.7
    1 -12 -6 1.9
    1 12 -6 -1.4
    -1 12 6 3.6
    1 12 -6 -1.9
    -1 12 6 1.7
    -1 12 6 0
    1 12 -6 0.3
    0 -12 6 11.1
    0 -12 6 12.8
    0 -12 -6 16.7
    0 -12 6 19.5
    0 -12 -6 20.5
    0 -12 -6 17.6
    0 12 6 19.6
    0 12 6 10.5
    0 12 -6 15.3
    0 12 -6 18
    0 12 -6 13.5
    0 12 6 16.6
    1 -12 6 39.7
    1 -12 6 42
    -1 -12 -6 49.5
    -1 -12 -6 38.7
    1 -12 6 31.2
    -1 12 -6 40
    1 12 6 39.6
    -1 12 -6 36.9
    1 12 6 34.4
    -1 12 -6 42.7
    1 12 6 37.4
    2 -12 6 7.3
    2 -12 6 10.6
    2 -12 6 8.9
    -2 -12 -6 6
    -2 -12 -6 5
    -2 -12 -6 8.2
    2 12 6 5.7
    2 12 6 5.1
    -2 12 -6 6.4
    -2 12 -6 5.5
    2 12 6 3.4
    -2 12 -6 5.7
    3 -12 6 2.7
    -3 -12 -6 3.6
    -3 -12 -6 3.2
    3 -12 6 2.1
    -3 -12 -6 0.6
    3 12 6 -1.2
    3 12 6 2
    -3 12 -6 5
    -3 12 -6 1.7
    3 12 6 3
    -4 -12 -6 3.7
    -4 -12 -6 8.5
    -4 -12 -6 5.8
    -4 12 -6 -0.8
    -4 12 -6 3.9
    -4 12 -6 4.3
    4 12 6 5.3
    4 12 6 1.8
    -5 -12 -6 -1.8
    -5 -12 -6 1.9
    -5 12 -6 3.8
    -5 12 -6 2.2
    -8 -13 6 -1.2
    -7 -13 6 24.3
    -7 -13 6 12.3
    -7 -13 6 19.4
    7 13 -6 10.3
    -7 13 6 14.7
    7 13 -6 13.1
    -6 -13 6 5.7
    6 -13 -6 -2
    -6 -13 6 5.4
    -6 -13 6 2.8
    6 13 -6 0.2
    -6 13 6 -4.7
    -6 13 6 2.1
    6 13 -6 5
    -5 -13 6 9.6
    -5 -13 6 7.7
    -5 -13 6 4.3
    5 -13 -6 6.6
    -5 13 6 9.5
    5 13 -6 7.7
    5 13 -6 15.9
    -5 13 6 8
    -4 -13 6 6.4
    4 -13 -6 6.2
    -4 -13 6 0
    -4 -13 6 3.7
    4 -13 -6 -1.1
    4 13 -6 4.9
    4 13 -6 0.1
    4 13 -6 3.4
    -4 13 6 4.1
    -4 13 6 -0.2
    -3 -13 6 3.3
    3 -13 -6 7.2
    -3 -13 6 5.3
    3 -13 -6 4.1
    3 -13 -6 0
    -3 -13 6 3.8
    -3 13 6 -0.3
    3 13 -6 6.5
    -3 13 6 4.5
    3 13 -6 1.7
    3 13 -6 2.5
    -2 -13 6 33.4
    2 -13 -6 31.4
    2 -13 -6 40.6
    2 -13 -6 31.9
    -2 -13 6 30.7
    -2 -13 6 33.3
    2 13 -6 34
    2 13 -6 25.7
    -2 13 6 39.9
    2 13 -6 25.8
    -2 13 6 42.2
    1 -13 -6 0.6
    1 -13 -6 -0.2
    -1 -13 6 -1
    -1 -13 6 0.8
    1 -13 -6 0.5
    1 13 -6 -1.7
    -1 13 6 3.3
    -1 13 6 -0.3
    1 13 -6 2.2
    1 13 -6 0
    -1 13 6 -1.4
    0 -13 -6 10
    0 -13 -6 10.1
    0 -13 6 9
    0 -13 6 9.2
    0 -13 6 9.9
    0 -13 -6 6.9
    0 13 -6 10.3
    0 13 6 7.5
    0 13 -6 13.9
    0 13 6 6.1
    0 13 6 5.8
    0 13 -6 9.1
    1 -13 6 5.2
    1 -13 6 -0.1
    1 -13 6 1.4
    -1 -13 -6 0.4
    -1 -13 -6 1.3
    -1 -13 -6 2.9
    -1 13 -6 -1.1
    -1 13 -6 -0.7
    1 13 6 2.5
    -1 13 -6 0.5
    1 13 6 2.6
    1 13 6 -3.3
    -2 -13 -6 17.6
    2 -13 6 16.2
    -2 -13 -6 10.1
    2 -13 6 16.7
    2 -13 6 14.6
    -2 -13 -6 12
    2 13 6 15.3
    -2 13 -6 17.8
    2 13 6 13.7
    2 13 6 13.8
    -2 13 -6 11.5
    -2 13 -6 16.4
    -3 -13 -6 4.5
    -3 -13 -6 4.3
    3 -13 6 2.4
    -3 -13 -6 4.4
    3 -13 6 6
    3 -13 6 1.3
    -3 13 -6 2.3
    -3 13 -6 -4.8
    3 13 6 3.8
    3 13 6 6.4
    3 13 6 3.7
    -3 13 -6 3.4
    -4 -13 -6 3.1
    -4 -13 -6 3.4
    -4 13 -6 -0.5
    -4 13 -6 2
    4 13 6 -5.7
    -5 -13 -6 0.4
    -5 -13 -6 3.7
    -5 13 -6 0.5
    -7 -14 6 34.9
    -7 -14 6 30.5
    -7 -14 6 31.2
    7 14 -6 34.2
    -6 -14 6 -1.2
    -6 -14 6 -3.4
    -6 -14 6 0.9
    -6 14 6 4.5
    6 14 -6 -6.5
    6 14 -6 -1
    5 -14 -6 31.6
    -5 -14 6 36.3
    -5 -14 6 46.2
    5 -14 -6 32.7
    -5 -14 6 30
    -5 14 6 36.8
    5 14 -6 48.2
    5 14 -6 40.6
    -5 14 6 35.4
    -4 -14 6 9
    4 -14 -6 4.9
    4 -14 -6 6.2
    -4 -14 6 6.9
    -4 -14 6 7.8
    4 14 -6 2
    -4 14 6 5.4
    -4 14 6 5.6
    4 14 -6 2.4
    -3 -14 6 7.1
    3 -14 -6 4.4
    3 -14 -6 7.1
    -3 -14 6 7.6
    3 -14 -6 7.8
    -3 -14 6 1.3
    3 14 -6 1.7
    3 14 -6 0.2
    3 14 -6 5.2
    -3 14 6 1.8
    -3 14 6 7.6
    2 -14 -6 8.3
    2 -14 -6 7.3
    2 -14 -6 12
    -2 -14 6 9.3
    -2 -14 6 8
    -2 -14 6 9.6
    2 14 -6 11.7
    -2 14 6 11.1
    2 14 -6 3.1
    2 14 -6 3.1
    -2 14 6 9.3
    -2 14 6 8.2
    1 -14 -6 14.8
    -1 -14 6 19.6
    1 -14 -6 13.3
    1 -14 -6 12.1
    -1 -14 6 19.2
    1 14 -6 10.2
    -1 14 6 16.7
    1 14 -6 16.8
    1 14 -6 16.8
    -1 14 6 14.8
    -1 14 6 19.4
    0 -14 6 8.7
    0 -14 6 10.9
    0 -14 -6 10
    0 -14 6 9.6
    0 -14 -6 9.3
    0 -14 -6 9.3
    0 14 -6 10.7
    0 14 6 10
    0 14 -6 9.5
    0 14 -6 3.4
    0 14 6 6.5
    0 14 6 14.2
    1 -14 6 2.2
    -1 -14 -6 1.4
    1 -14 6 1.6
    1 -14 6 -1.7
    -1 -14 -6 -0.7
    -1 -14 -6 -0.4
    -1 14 -6 -1.3
    1 14 6 -1.6
    1 14 6 -1.1
    -1 14 -6 -1
    -1 14 -6 -1.2
    1 14 6 -4.1
    2 -14 6 3.8
    -2 -14 -6 2
    2 -14 6 14.9
    -2 -14 -6 6.6
    -2 -14 -6 6.5
    -2 14 -6 4
    2 14 6 3.2
    2 14 6 3
    -2 14 -6 6
    2 14 6 9
    -3 -14 -6 0.2
    3 -14 6 2.4
    3 -14 6 5.3
    -3 -14 -6 0.9
    -3 -14 -6 4.8
    -3 14 -6 5.1
    -3 14 -6 4.2
    3 14 6 3.1
    3 14 6 6.1
    3 14 6 15.6
    -4 -14 -6 1.2
    -4 -14 -6 -1.6
    -4 14 -6 -0.5
    -5 -14 -6 3.3
    -5 14 -6 8.2
    -6 -15 6 17.3
    -6 -15 6 3.6
    -6 -15 6 10.4
    -6 15 6 0.6
    6 15 -6 6.2
    6 15 -6 3.5
    -5 -15 6 13
    -5 -15 6 8
    -5 -15 6 7.1
    5 15 -6 7.3
    -5 15 6 4.9
    5 15 -6 12
    -4 -15 6 2.9
    4 -15 -6 -0.3
    -4 -15 6 -2.3
    -4 -15 6 -5.8
    4 15 -6 -3.6
    -4 15 6 0.1
    -4 15 6 2.9
    4 15 -6 -3
    -3 -15 6 2.9
    3 -15 -6 1.6
    -3 -15 6 -0.2
    -3 -15 6 2.2
    3 -15 -6 -3.5
    3 -15 -6 -0.7
    -3 15 6 4
    3 15 -6 -1.6
    3 15 -6 -4.9
    -3 15 6 0.5
    2 -15 -6 -1
    -2 -15 6 -2.4
    2 -15 -6 0
    2 -15 -6 0.7
    -2 -15 6 4.6
    -2 -15 6 0.6
    -2 15 6 6.1
    -2 15 6 3.9
    2 15 -6 -1.6
    -2 15 6 3.5
    2 15 -6 -2.9
    -1 -15 6 3
    1 -15 -6 4.8
    1 -15 -6 5.8
    -1 -15 6 -2.7
    -1 -15 6 1
    1 -15 -6 3.4
    -1 15 6 4
    1 15 -6 -1.1
    -1 15 6 2.5
    -1 15 6 3
    1 15 -6 1.7
    0 -15 -6 17.4
    0 -15 -6 16.4
    0 -15 6 11
    0 -15 6 16.9
    0 -15 -6 24.7
    0 -15 6 24
    0 15 6 20.1
    0 15 -6 8.4
    0 15 6 22.4
    0 15 -6 19.2
    0 15 6 23.2
    -1 -15 -6 -2.6
    -1 -15 -6 -1.2
    1 -15 6 -1.6
    -1 -15 -6 1
    1 -15 6 -2.3
    -1 15 -6 -2.6
    1 15 6 2.7
    1 15 6 0.2
    1 15 6 3.2
    -1 15 -6 -4.3
    -2 -15 -6 1.9
    2 -15 6 3.6
    -2 -15 -6 -1.2
    -2 -15 -6 -1.5
    2 -15 6 2.5
    -2 15 -6 1.5
    2 15 6 5.2
    -2 15 -6 0.9
    2 15 6 1.6
    2 15 6 1.7
    3 -15 6 6.5
    -3 -15 -6 9.2
    -3 -15 -6 11.8
    -3 -15 -6 2.4
    3 -15 6 14.1
    3 15 6 8.2
    -3 15 -6 4.7
    -3 15 -6 7.3
    -4 -15 -6 35.8
    4 -15 6 32.4
    -4 -15 -6 36.5
    -5 -16 6 15.7
    -5 -16 6 11.7
    -5 16 6 14
    5 16 -6 8.9
    5 16 -6 5
    -4 -16 6 -4.3
    -4 -16 6 -8.2
    4 16 -6 -0.3
    4 16 -6 -0.6
    -4 16 6 3.2
    -3 -16 6 -0.2
    3 -16 -6 2.9
    3 -16 -6 6
    -3 -16 6 12.7
    -3 16 6 5.9
    3 16 -6 4.6
    -3 16 6 3.4
    3 16 -6 9.9
    -2 -16 6 7.4
    2 -16 -6 7.5
    2 -16 -6 6.2
    2 -16 -6 3.8
    -2 -16 6 8.1
    -2 -16 6 3.9
    2 16 -6 13.6
    -2 16 6 17.6
    2 16 -6 5.9
    -2 16 6 4.2
    -2 16 6 12.3
    -1 -16 6 11.3
    1 -16 -6 6.6
    1 -16 -6 7.8
    1 -16 -6 7.6
    -1 -16 6 13.2
    -1 16 6 10.9
    -1 16 6 15
    -1 16 6 7
    1 16 -6 15.3
    1 16 -6 10.5
    0 -16 -6 6.7
    0 -16 -6 12.3
    0 -16 6 5.9
    0 -16 -6 1.5
    0 16 6 6.2
    0 16 -6 4.9
    0 16 -6 5.5
    0 16 6 7.2
    -1 -16 -6 8.5
    1 -16 6 10.7
    -1 -16 -6 3.5
    -1 -16 -6 4
    1 16 6 -4.6
    1 16 6 -0.2
    -1 16 -6 -2.4
    1 16 6 5.3
    -2 -16 -6 -1.9
    -2 -16 -6 -5
    2 -16 6 10
    -2 -16 -6 -1.4
    2 16 6 4.3
    2 16 6 2
    3 -16 6 1.8
    -3 -16 -6 -2.4
    -3 -16 -6 9
    3 -16 6 4.4
    -4 17 6 2.3
    4 17 -6 -3.1
    -3 -17 6 -6
    -3 17 6 3.8
    3 17 -6 2.1
    -2 -17 6 3.1
    2 -17 -6 1.1
    -2 17 6 2.5
    2 17 -6 -1
    -2 17 6 0.2
    -2 17 6 -7.9
    1 -17 -6 -2.7
    1 -17 -6 -3.7
    -1 -17 6 -9.8
    1 -17 -6 -3.4
    -1 17 6 1.8
    1 17 -6 -1.5
    -1 17 6 -4.9
    -1 17 6 -4.9
    0 -17 -6 6.5
    0 -17 -6 -0.6
    0 -17 -6 -0.1
    0 -17 6 4.9
    0 17 6 0.7
    0 17 6 0
    0 17 -6 0.8
    0 17 6 -3.1
    -1 -17 -6 2.2
    -1 -17 -6 2.9
    -1 -17 -6 -3.3
    1 -17 6 1.4
    1 17 6 2.6
    1 17 6 -1
    1 17 6 -0.8
    -2 -17 -6 -8.7
    2 -17 6 8.5
    -2 -17 -6 -0.7
    2 17 6 -2.1
    3 18 -6 -0.6
    -3 18 6 0.7
    2 18 -6 0.6
    -2 18 6 0.4
    1 -18 -6 24
    1 -18 -6 20.3
    1 18 -6 22.9
    -1 18 6 26.4
    0 -18 -6 15.5
    0 -18 -6 4.5
    0 18 6 4.1
    0 18 6 4.8
    0 18 6 8
    -10 0 7 5.6
    -9 0 7 3.8
    9 0 -7 7.5
    -9 0 7 12.6
    -9 0 7 7.2
    9 0 -7 6.8
    8 0 -7 -0.1
    -8 0 7 -0.1
    8 0 -7 2.4
    -8 0 7 0.2
    -8 0 7 -1.1
    -7 0 7 9.4
    -7 0 7 16.8
    7 0 -7 13.5
    7 0 -7 12.8
    7 0 -7 13.8
    -7 0 7 15.3
    -6 0 7 -1.1
    -6 0 7 1.2
    -6 0 7 -1.6
    6 0 -7 1.6
    6 0 -7 -0.4
    6 0 -7 3.3
    5 0 -7 -0.8
    -5 0 7 1.3
    -5 0 7 -1.3
    5 0 -7 -0.8
    5 0 -7 -0.6
    -5 0 7 1.6
    -4 0 7 1.7
    4 0 -7 -1.3
    -4 0 7 0.3
    -4 0 7 0.5
    4 0 -7 -1.9
    4 0 -7 0.1
    -3 0 7 62.49
    -3 0 7 58.09
    3 0 -7 60.59
    -3 0 7 53.79
    3 0 -7 54.19
    3 0 -7 63.09
    2 0 -7 -1.4
    -2 0 7 -0.4
    2 0 -7 -1.4
    -2 0 7 -1
    -2 0 7 0.9
    2 0 -7 0.5
    1 0 -7 307.77
    -1 0 7 319.47
    1 0 -7 312.77
    -1 0 7 315.17
    1 0 -7 312.47
    0 0 7 1.1
    0 0 -7 -0.5
    0 0 -7 2.5
    0 0 7 0.3
    0 0 -7 -0.6
    -1 0 -7 44.1
    1 0 7 40
    -1 0 -7 39.5
    1 0 7 34.6
    -1 0 -7 35.3
    -2 0 -7 0.6
    2 0 7 0.3
    -2 0 -7 -1.2
    2 0 7 -0.5
    -2 0 -7 -1.2
    -2 0 -7 -0.5
    -3 0 -7 245.28
    3 0 7 251.07
    3 0 7 239.78
    -3 0 -7 254.47
    -3 0 -7 251.97
    -3 0 -7 255.27
    -4 0 -7 -0.4
    4 0 7 2.1
    -4 0 -7 1
    -4 0 -7 2.6
    4 0 7 1
    -4 0 -7 0.2
    5 0 7 21.7
    -5 0 -7 25.3
    5 0 7 28.8
    -5 0 -7 25.4
    -5 0 -7 26.8
    -5 0 -7 23.1
    -6 0 -7 1
    -6 0 -7 1.9
    -6 0 -7 -1.6
    -7 0 -7 15.7
    -7 0 -7 12.8
    -7 0 -7 16.6
    -10 -1 7 -2.4
    -10 1 7 -3.8
    9 -1 -7 6.2
    -9 -1 7 4.9
    -9 -1 7 0.2
    -9 -1 7 5.6
    9 -1 -7 6.4
    -9 1 7 1.4
    -9 1 7 4.3
    -9 1 7 7.4
    -8 -1 7 1.2
    8 -1 -7 -0.7
    8 -1 -7 1.7
    -8 -1 7 0.3
    8 -1 -7 -2.1
    -8 -1 7 -0.1
    -8 1 7 1
    8 1 -7 1.4
    8 1 -7 0.3
    8 1 -7 -0.9
    -8 1 7 2.6
    -8 1 7 3.5
    7 -1 -7 11.2
    -7 -1 7 10.3
    -7 -1 7 5.6
    7 -1 -7 7.5
    7 -1 -7 9.3
    -7 -1 7 6.6
    7 1 -7 7.5
    7 1 -7 11.3
    7 1 -7 6.6
    -7 1 7 10.1
    -7 1 7 10.4
    -7 1 7 8.1
    6 -1 -7 61.59
    -6 -1 7 58.29
    6 -1 -7 57.09
    -6 -1 7 61.49
    6 -1 -7 54.69
    -6 -1 7 62.09
    -6 1 7 57.59
    6 1 -7 60.19
    6 1 -7 50.99
    6 1 -7 58.79
    -6 1 7 53.69
    -6 1 7 60.49
    -5 -1 7 -2.1
    5 -1 -7 0.5
    -5 -1 7 0.1
    5 -1 -7 0.6
    5 -1 -7 2.1
    -5 -1 7 0.3
    -5 1 7 1.3
    -5 1 7 1.3
    5 1 -7 -1.5
    5 1 -7 -4.3
    5 1 -7 2
    -5 1 7 -0.3
    -4 -1 7 -0.4
    4 -1 -7 0.3
    -4 -1 7 0.4
    4 -1 -7 0
    4 -1 -7 -0.3
    -4 -1 7 -1
    4 1 -7 0
    -4 1 7 1.5
    -4 1 7 1.7
    4 1 -7 -1.2
    4 1 -7 1.6
    -3 -1 7 20
    3 -1 -7 19.6
    -3 -1 7 19.6
    3 -1 -7 15.1
    -3 -1 7 13.6
    3 -1 -7 22.2
    3 1 -7 20.2
    3 1 -7 18.7
    3 1 -7 16.4
    -3 1 7 23.5
    -3 1 7 18.5
    -2 -1 7 77.29
    2 -1 -7 74.69
    -2 -1 7 71.59
    2 -1 -7 75.39
    2 -1 -7 71.49
    -2 1 7 76.09
    2 1 -7 77.89
    -2 1 7 70.69
    2 1 -7 76.19
    2 1 -7 81.29
    -1 -1 7 29
    -1 -1 7 22.7
    1 -1 -7 24.6
    1 -1 -7 26.9
    1 -1 -7 30.1
    1 1 -7 28.2
    -1 1 7 27.3
    1 1 -7 26.5
    1 1 -7 29.1
    -1 1 7 25.3
    0 -1 -7 6.9
    0 -1 -7 3.1
    0 -1 7 6
    0 -1 -7 4.9
    0 1 -7 4.4
    0 1 -7 6.3
    0 1 7 5.4
    0 1 -7 6.4
    0 1 7 2.5
    1 -1 7 21.6
    -1 -1 -7 23.3
    1 -1 7 22.6
    -1 -1 -7 29.1
    -1 -1 -7 26
    -1 -1 -7 23.8
    1 1 7 23.8
    -1 1 -7 22.6
    -1 1 -7 21.3
    1 1 7 22
    -1 1 -7 24.3
    2 -1 7 53.69
    -2 -1 -7 62.39
    -2 -1 -7 62.29
    2 -1 7 57.99
    -2 -1 -7 60.69
    -2 1 -7 60.89
    -2 1 -7 59.69
    -2 1 -7 62.29
    2 1 7 55.19
    -2 1 -7 58.79
    2 1 7 54.69
    -3 -1 -7 1
    -3 -1 -7 1.5
    3 -1 7 0.4
    -3 -1 -7 4.2
    3 -1 7 0.4
    -3 -1 -7 -3.9
    -3 1 -7 -0.7
    -3 1 -7 1.9
    3 1 7 0.7
    -3 1 -7 -1.2
    3 1 7 -1
    -3 1 -7 -4.2
    -4 -1 -7 1.2
    4 -1 7 1.1
    -4 -1 -7 -0.1
    -4 -1 -7 -3.6
    -4 -1 -7 1.6
    4 -1 7 0.9
    -4 1 -7 -1.1
    -4 1 -7 -1.2
    -4 1 -7 -0.1
    4 1 7 0.7
    4 1 7 0.8
    -4 1 -7 0.6
    -5 -1 -7 4.7
    -5 -1 -7 4.9
    -5 -1 -7 0.8
    -5 -1 -7 6.8
    -5 1 -7 1.9
    5 1 7 7.8
    -5 1 -7 3.9
    -5 1 -7 4.3
    -5 1 -7 3.2
    5 1 7 5.3
    -6 -1 -7 16.9
    -6 -1 -7 17.4
    -6 -1 -7 10.1
    -6 1 -7 7.1
    -6 1 -7 7.7
    -6 1 -7 11.2
    -7 -1 -7 4
    -7 -1 -7 -0.3
    -7 -1 -7 0.2
    -7 1 -7 0.2
    -7 1 -7 0.1
    -7 1 -7 0.7
    -10 -2 7 -0.1
    -10 -2 7 1
    -9 -2 7 11.6
    9 -2 -7 2.2
    -9 -2 7 1.4
    -9 -2 7 0
    -9 2 7 5.4
    -9 2 7 3.9
    -9 2 7 7.5
    9 2 -7 7.9
    9 2 -7 6.1
    8 -2 -7 2.6
    -8 -2 7 4.5
    -8 -2 7 2.2
    -8 -2 7 3
    8 -2 -7 4.4
    8 2 -7 5.5
    -8 2 7 6.6
    -8 2 7 9.7
    -8 2 7 4.4
    8 2 -7 -0.2
    8 2 -7 2.1
    -7 -2 7 4.9
    7 -2 -7 1.5
    -7 -2 7 1
    -7 -2 7 2.7
    7 -2 -7 0.7
    7 2 -7 0
    7 2 -7 2.2
    -7 2 7 1.9
    -7 2 7 1.4
    7 2 -7 -1.6
    -7 2 7 0.4
    6 -2 -7 10.7
    -6 -2 7 10.3
    -6 -2 7 12.8
    6 -2 -7 15.9
    6 -2 -7 12.5
    -6 -2 7 8.9
    6 2 -7 12.3
    -6 2 7 11.4
    6 2 -7 7.5
    -6 2 7 12.4
    -6 2 7 10.6
    6 2 -7 11.6
    5 -2 -7 -0.3
    -5 -2 7 1.2
    5 -2 -7 2.1
    -5 -2 7 -2.4
    -5 -2 7 2
    5 -2 -7 -0.5
    -5 2 7 -0.1
    -5 2 7 2.3
    5 2 -7 1.1
    5 2 -7 2.7
    5 2 -7 1.2
    4 -2 -7 8
    -4 -2 7 9.6
    4 -2 -7 9
    4 -2 -7 10.3
    -4 -2 7 8.5
    -4 -2 7 7.1
    4 2 -7 13.5
    -4 2 7 11.8
    4 2 -7 7.3
    4 2 -7 8.5
    -4 2 7 7.9
    -3 -2 7 5
    3 -2 -7 3.6
    -3 -2 7 1.2
    -3 -2 7 2.9
    3 -2 -7 1.5
    3 -2 -7 2.4
    -3 2 7 1.7
    3 2 -7 2.2
    -3 2 7 1.2
    3 2 -7 0.1
    3 2 -7 3.4
    2 -2 -7 1.3
    2 -2 -7 0.3
    -2 -2 7 1.4
    2 -2 -7 1.2
    -2 -2 7 -0.5
    -2 -2 7 0.1
    -2 2 7 -0.6
    2 2 -7 0.2
    2 2 -7 0.5
    -2 2 7 1.2
    2 2 -7 0.7
    1 -2 -7 5.7
    1 -2 -7 1.6
    -1 -2 7 0.7
    1 -2 -7 1.4
    -1 -2 7 1.2
    1 2 -7 0.9
    -1 2 7 2.4
    1 2 -7 1.6
    1 2 -7 2.6
    -1 2 7 0.8
    0 -2 -7 0.5
    0 -2 7 -0.1
    0 -2 -7 2.3
    0 -2 -7 2.8
    0 -2 -7 0.6
    0 2 7 0.7
    0 2 -7 2.7
    0 2 -7 3
    0 2 -7 3.4
    0 2 7 3
    1 -2 7 3.7
    1 -2 7 3.4
    -1 -2 -7 2.8
    -1 -2 -7 3.3
    -1 -2 -7 4.5
    -1 -2 -7 4.3
    1 2 7 1.9
    -1 2 -7 1.5
    -1 2 -7 5.1
    -2 -2 -7 32.2
    -2 -2 -7 31.9
    2 -2 7 33.3
    2 -2 7 35.6
    -2 -2 -7 33.3
    -2 2 -7 32.4
    -2 2 -7 35.2
    -2 2 -7 36.3
    2 2 7 32
    2 2 7 32.3
    -3 -2 -7 18.5
    3 -2 7 19.1
    -3 -2 -7 21.3
    3 -2 7 21.9
    -3 -2 -7 23.8
    -3 -2 -7 26
    -3 2 -7 27.8
    -3 2 -7 24.8
    3 2 7 26.2
    -3 2 -7 24.3
    -3 2 -7 24.9
    3 2 7 20.4
    -4 -2 -7 3
    -4 -2 -7 -0.7
    4 -2 7 1.9
    -4 -2 -7 -0.9
    -4 2 -7 1.9
    -4 2 -7 -0.3
    -4 2 -7 1
    -4 2 -7 3
    4 2 7 0.3
    4 2 7 2.7
    -5 -2 -7 6
    -5 -2 -7 8.2
    -5 -2 -7 8.2
    -5 2 -7 8.6
    5 2 7 7.5
    -5 2 -7 7.5
    -5 2 -7 5.7
    -5 2 -7 8.5
    5 2 7 8.2
    -6 -2 -7 -4
    -6 -2 -7 -0.7
    -6 2 -7 -0.8
    6 2 7 1.7
    -6 2 -7 -1.2
    6 2 7 -0.1
    -6 2 -7 -3
    -7 -2 -7 2.2
    -7 -2 -7 5.2
    -7 2 -7 4.2
    -7 2 -7 6.8
    -7 2 -7 7.3
    -10 -3 7 5.7
    -10 -3 7 -3.8
    -9 -3 7 0.3
    -9 -3 7 -1.1
    -9 -3 7 0.2
    -9 3 7 -1.5
    9 3 -7 3.4
    -9 3 7 1.8
    -8 -3 7 7.9
    -8 -3 7 5.2
    8 -3 -7 12.9
    -8 -3 7 8.4
    -8 3 7 12.3
    8 3 -7 9.2
    8 3 -7 5.6
    -8 3 7 5.8
    8 3 -7 8.2
    -7 -3 7 3.8
    7 -3 -7 5.2
    -7 -3 7 7.5
    -7 -3 7 6.7
    7 -3 -7 5.3
    -7 3 7 8.4
    7 3 -7 5.8
    7 3 -7 6.1
    -7 3 7 10.4
    7 3 -7 6.7
    -6 -3 7 12.8
    -6 -3 7 11.9
    6 -3 -7 16.9
    6 -3 -7 12.7
    6 -3 -7 12.5
    -6 -3 7 14.8
    -6 3 7 14.6
    6 3 -7 15.3
    6 3 -7 10.2
    -6 3 7 17
    6 3 -7 17.5
    -5 -3 7 12
    5 -3 -7 12.5
    -5 -3 7 13.8
    5 -3 -7 18.5
    5 -3 -7 11.4
    -5 -3 7 17.6
    5 3 -7 22.2
    5 3 -7 14.4
    5 3 -7 13.1
    -5 3 7 8.8
    -5 3 7 19
    -4 -3 7 43.3
    4 -3 -7 41.7
    4 -3 -7 39.1
    -4 -3 7 42.6
    4 -3 -7 39.3
    -4 -3 7 35.1
    4 3 -7 41.7
    -4 3 7 40.6
    4 3 -7 42.9
    -4 3 7 41
    4 3 -7 38.9
    -3 -3 7 -0.3
    -3 -3 7 1.4
    3 -3 -7 2
    3 -3 -7 -0.5
    -3 -3 7 0.5
    3 -3 -7 -0.7
    -3 3 7 -0.9
    3 3 -7 0
    3 3 -7 1.5
    -3 3 7 -2.3
    3 3 -7 -2.9
    2 -3 -7 42.9
    2 -3 -7 43.8
    -2 -3 7 41.3
    2 -3 -7 43.6
    -2 -3 7 48.5
    2 -3 -7 46.7
    -2 -3 7 40.8
    2 3 -7 42.7
    2 3 -7 39.9
    2 3 -7 42.8
    -2 3 7 42.3
    -2 3 7 45.4
    -1 -3 7 28.4
    1 -3 -7 29.9
    1 -3 -7 32
    -1 -3 7 28.5
    -1 -3 7 27.5
    1 -3 -7 29.4
    1 -3 -7 28.3
    1 3 -7 30.3
    1 3 -7 32.7
    -1 3 7 29.3
    -1 3 7 29.8
    1 3 -7 29.8
    0 -3 7 51.69
    0 -3 -7 50.19
    0 -3 -7 47.2
    0 -3 7 33.5
    0 -3 7 46.7
    0 -3 -7 41.9
    0 -3 -7 47.1
    0 3 7 41.9
    0 3 -7 44.5
    0 3 7 45.5
    0 3 -7 47.2
    0 3 -7 42.1
    1 -3 7 1.1
    -1 -3 -7 1.4
    -1 -3 -7 -2.1
    -1 -3 -7 -0.9
    -1 -3 -7 -1.5
    1 -3 7 -1
    -1 3 -7 0.2
    1 3 7 -0.7
    -1 3 -7 -0.1
    -1 3 -7 -2.2
    -2 -3 -7 5.6
    2 -3 7 13.9
    2 -3 7 14.7
    -2 -3 -7 11.7
    -2 -3 -7 15.2
    2 3 7 15.1
    -2 3 -7 11.3
    -2 3 -7 11.5
    -2 3 -7 11.4
    2 3 7 12.9
    -3 -3 -7 106.39
    3 -3 7 108.49
    -3 -3 -7 105.19
    3 -3 7 111.79
    -3 -3 -7 102.99
    -3 -3 -7 112.99
    3 3 7 107.59
    -3 3 -7 107.49
    3 3 7 106.79
    -3 3 -7 108.49
    -3 3 -7 115.49
    -4 -3 -7 1.9
    4 -3 7 2.8
    4 -3 7 1.3
    -4 -3 -7 3.8
    -4 -3 -7 -2.3
    -4 -3 -7 1.6
    -4 3 -7 4
    4 3 7 0
    -4 3 -7 1.8
    -4 3 -7 1.3
    -4 3 -7 2.4
    -5 -3 -7 0.1
    -5 -3 -7 -0.8
    -5 -3 -7 -0.2
    -5 -3 -7 -3.5
    -5 3 -7 -3.6
    -5 3 -7 -1.2
    -5 3 -7 1.2
    -5 3 -7 3.1
    5 3 7 1.5
    5 3 7 2.7
    -6 -3 -7 8.9
    -6 -3 -7 0.2
    -6 -3 -7 9.3
    6 3 7 4.7
    -6 3 -7 6.9
    -6 3 -7 4.4
    -6 3 -7 2.7
    -7 -3 -7 -0.7
    -7 -3 -7 -0.8
    -7 3 -7 0.8
    -7 3 -7 0.5
    -7 3 -7 -1.9
    -10 -4 7 3.1
    -10 -4 7 3.1
    -9 -4 7 7.5
    -9 -4 7 10.1
    -9 -4 7 1.9
    -9 4 7 6.4
    -9 4 7 0.8
    9 4 -7 7.7
    8 -4 -7 14.3
    8 -4 -7 13.8
    -8 -4 7 9.3
    -8 -4 7 9.2
    -8 -4 7 13.8
    -8 4 7 13.9
    8 4 -7 8.6
    8 4 -7 9.5
    8 4 -7 9.5
    -8 4 7 12.4
    -7 -4 7 1.2
    -7 -4 7 3.2
    7 -4 -7 -1.2
    -7 -4 7 -1.3
    7 4 -7 1.1
    7 4 -7 0.9
    -7 4 7 1
    7 4 -7 -0.2
    -7 4 7 -0.1
    -6 -4 7 11.6
    -6 -4 7 12.2
    6 -4 -7 6.4
    6 -4 -7 13.9
    -6 -4 7 11.6
    6 4 -7 12.2
    -6 4 7 6.6
    6 4 -7 13.9
    6 4 -7 10.5
    -6 4 7 6.8
    -5 -4 7 2.1
    -5 -4 7 4.7
    5 -4 -7 3.8
    5 -4 -7 3.3
    5 -4 -7 5.4
    -5 -4 7 4
    5 -4 -7 5.5
    -5 4 7 3.3
    5 4 -7 4.9
    5 4 -7 4.8
    5 4 -7 3.7
    -5 4 7 7.4
    4 -4 -7 2
    4 -4 -7 2.1
    4 -4 -7 2.8
    4 -4 -7 2.5
    -4 -4 7 5
    -4 -4 7 1.6
    -4 -4 7 4.1
    4 4 -7 3.6
    4 4 -7 7.1
    -4 4 7 0.4
    4 4 -7 0.6
    -3 -4 7 64.19
    -3 -4 7 62.69
    3 -4 -7 67.09
    -3 -4 7 63.49
    3 -4 -7 61.09
    3 -4 -7 60.39
    3 -4 -7 68.09
    3 4 -7 66.89
    3 4 -7 59.89
    -3 4 7 67.69
    3 4 -7 65.69
    -3 4 7 60.59
    -2 -4 7 172.98
    -2 -4 7 168.28
    2 -4 -7 167.98
    2 -4 -7 163.58
    -2 -4 7 166.58
    2 -4 -7 174.38
    2 -4 -7 163.98
    2 4 -7 167.58
    2 4 -7 164.78
    -2 4 7 172.78
    -2 4 7 163.58
    2 4 -7 167.08
    1 -4 -7 54.19
    -1 -4 7 55.99
    1 -4 -7 51.49
    1 -4 -7 53.69
    1 -4 -7 48.2
    -1 -4 7 56.59
    -1 -4 7 50.29
    1 4 -7 55.09
    1 4 -7 52.29
    1 4 -7 53.49
    -1 4 7 48.7
    -1 4 7 53.39
    0 -4 -7 19.2
    0 -4 -7 25.2
    0 -4 -7 26.2
    0 -4 7 24
    0 -4 7 21
    0 -4 -7 17.6
    0 4 -7 21.2
    0 4 -7 20
    0 4 -7 15.6
    0 4 7 24.8
    0 4 7 19.1
    1 -4 7 13.3
    -1 -4 -7 14
    -1 -4 -7 8.5
    1 -4 7 14.3
    -1 -4 -7 11.2
    -1 4 -7 12
    1 4 7 12
    1 4 7 8.6
    -1 4 -7 10.3
    -1 4 -7 13.3
    -2 -4 -7 5.9
    2 -4 7 10.5
    -2 -4 -7 7.9
    2 -4 7 10.8
    -2 -4 -7 13
    -2 -4 -7 9.3
    2 4 7 7.6
    -2 4 -7 8.9
    -2 4 -7 10.9
    -2 4 -7 6.8
    2 4 7 11.2
    -3 -4 -7 36.2
    -3 -4 -7 34.6
    3 -4 7 36.6
    -3 -4 -7 33.9
    3 -4 7 37.1
    -3 -4 -7 39.9
    -3 4 -7 32.8
    -3 4 -7 34.8
    3 4 7 33.6
    3 4 7 34.1
    -3 4 -7 37.7
    -4 -4 -7 9.9
    -4 -4 -7 8.8
    -4 -4 -7 5.9
    -4 4 -7 10.6
    -4 4 -7 10.3
    -4 4 -7 9.1
    4 4 7 10.7
    4 4 7 5.3
    -4 4 -7 16.3
    -5 -4 -7 -1
    -5 -4 -7 1.5
    -5 -4 -7 0.6
    -5 4 -7 2
    5 4 7 2.2
    -5 4 -7 2
    5 4 7 -1
    -5 4 -7 0.5
    -5 4 -7 1.1
    -6 -4 -7 14.4
    -6 -4 -7 11.4
    -6 -4 -7 13.9
    -6 4 -7 13.6
    6 4 7 17.7
    -6 4 -7 15.6
    -6 4 -7 18
    7 4 7 2.7
    -7 4 -7 -6.7
    -10 -5 7 2.5
    -10 -5 7 0.6
    -9 -5 7 9.9
    -9 -5 7 9.5
    9 5 -7 7
    -9 5 7 10.7
    8 -5 -7 3.8
    -8 -5 7 1.9
    -8 -5 7 10.1
    8 -5 -7 8.5
    -8 -5 7 8.7
    -8 5 7 9.7
    8 5 -7 3.2
    -8 5 7 4.2
    8 5 -7 8.3
    8 5 -7 5.4
    -7 -5 7 4
    7 -5 -7 2.9
    -7 -5 7 6.1
    7 -5 -7 3.7
    -7 -5 7 2
    -7 5 7 5.1
    7 5 -7 5.1
    -7 5 7 4.3
    7 5 -7 3.9
    7 5 -7 1.4
    6 -5 -7 5.5
    -6 -5 7 4.3
    -6 -5 7 3.4
    -6 -5 7 1.3
    6 5 -7 1.9
    6 5 -7 3
    -6 5 7 3.8
    -6 5 7 3.4
    6 5 -7 1.8
    5 -5 -7 4
    -5 -5 7 3.9
    -5 -5 7 4.8
    5 -5 -7 2.6
    -5 -5 7 8.1
    5 5 -7 1.6
    -5 5 7 4.1
    5 5 -7 2.9
    5 5 -7 5.3
    -5 5 7 3.1
    4 -5 -7 9.4
    -4 -5 7 8.9
    -4 -5 7 11.4
    -4 -5 7 13
    4 -5 -7 9.5
    4 -5 -7 7.5
    -4 5 7 8.9
    4 5 -7 7.3
    4 5 -7 11.2
    -4 5 7 6.8
    4 5 -7 5
    -3 -5 7 78.39
    -3 -5 7 79.39
    -3 -5 7 89.79
    3 -5 -7 79.19
    3 -5 -7 74.79
    3 -5 -7 80.09
    3 -5 -7 83.69
    -3 5 7 78.09
    -3 5 7 80.49
    3 5 -7 77.19
    3 5 -7 85.49
    3 5 -7 77.99
    -2 -5 7 1.9
    2 -5 -7 2.7
    2 -5 -7 3.3
    -2 -5 7 3.7
    2 -5 -7 2.6
    -2 -5 7 2.1
    2 -5 -7 2
    2 5 -7 -0.1
    -2 5 7 2.2
    2 5 -7 2.5
    -2 5 7 2
    2 5 -7 4
    1 -5 -7 4.6
    1 -5 -7 3.3
    -1 -5 7 4.7
    -1 -5 7 4.6
    -1 -5 7 2.5
    1 -5 -7 2.7
    1 -5 -7 2.6
    1 5 -7 5.4
    1 5 -7 3.3
    -1 5 7 5.4
    -1 5 7 3
    1 5 -7 2.3
    0 -5 -7 299.27
    0 -5 7 298.07
    0 -5 7 305.47
    0 -5 -7 303.47
    0 -5 -7 285.17
    0 -5 7 308.67
    0 5 -7 297.77
    0 5 -7 298.67
    0 5 7 304.77
    0 5 -7 288.57
    0 5 7 299.17
    1 -5 7 40.2
    -1 -5 -7 34.4
    1 -5 7 35.2
    -1 -5 -7 35.3
    1 -5 7 41.3
    -1 -5 -7 41.7
    -1 -5 -7 41
    -1 5 -7 38.7
    1 5 7 37.2
    1 5 7 39.9
    -1 5 -7 44.9
    -1 5 -7 36.6
    -2 -5 -7 67.99
    2 -5 7 78.59
    -2 -5 -7 75.19
    -2 -5 -7 74.69
    -2 5 -7 75.79
    2 5 7 72.09
    -2 5 -7 76.09
    -2 5 -7 70.99
    3 -5 7 3.2
    -3 -5 -7 5.3
    -3 -5 -7 7
    3 -5 7 4.2
    -3 -5 -7 3.7
    3 5 7 2.9
    -3 5 -7 1.9
    -3 5 -7 4.2
    3 5 7 1.6
    -3 5 -7 4.7
    -4 -5 -7 1
    -4 -5 -7 1
    -4 -5 -7 4.1
    4 5 7 0.3
    -4 5 -7 0.4
    4 5 7 1.7
    -4 5 -7 0.9
    -4 5 -7 1.8
    -5 -5 -7 12.8
    -5 -5 -7 9.3
    -5 -5 -7 8.6
    5 5 7 12.3
    -5 5 -7 2
    -5 5 -7 10.3
    -5 5 -7 9.4
    5 5 7 9
    -5 5 -7 7
    -6 -5 -7 0.7
    -6 -5 -7 -3.7
    -6 -5 -7 0.9
    -6 5 -7 1.1
    -6 5 -7 -0.2
    -6 5 -7 3.4
    6 5 7 -1.6
    7 5 7 -0.1
    -7 5 -7 9.6
    -9 -6 7 10.4
    -9 -6 7 7.7
    9 6 -7 10.3
    -9 6 7 3.6
    -8 -6 7 14.7
    8 -6 -7 8.6
    -8 -6 7 14.5
    8 -6 -7 11.9
    -8 -6 7 17.8
    8 6 -7 19.7
    8 6 -7 9.1
    -8 6 7 10.4
    8 6 -7 10.9
    -8 6 7 10.5
    -7 -6 7 -1.2
    -7 -6 7 0.9
    7 -6 -7 -1.8
    -7 -6 7 -0.5
    7 6 -7 -0.5
    7 6 -7 1.2
    -7 6 7 -3.8
    -7 6 7 -1.4
    7 6 -7 2.9
    6 -6 -7 6.4
    -6 -6 7 9.1
    -6 -6 7 14
    -6 -6 7 8
    6 6 -7 11.4
    -6 6 7 7
    6 6 -7 8.1
    6 6 -7 13.2
    -6 6 7 14.9
    5 -6 -7 0.7
    -5 -6 7 3.1
    -5 -6 7 2.2
    -5 -6 7 3.1
    5 -6 -7 0.6
    -5 6 7 1.5
    5 6 -7 2
    5 6 -7 0.6
    -5 6 7 -0.5
    5 6 -7 1.6
    4 -6 -7 18.1
    4 -6 -7 14.7
    4 -6 -7 13.7
    -4 -6 7 15
    4 -6 -7 14.6
    -4 -6 7 13.2
    -4 -6 7 31.5
    4 6 -7 17.2
    -4 6 7 18.7
    -4 6 7 18.3
    4 6 -7 18.6
    4 6 -7 18.8
    -3 -6 7 14.6
    3 -6 -7 16.3
    3 -6 -7 13.5
    -3 -6 7 10
    3 -6 -7 12.7
    -3 -6 7 18.4
    3 -6 -7 17.6
    3 6 -7 15
    -3 6 7 15.6
    -3 6 7 12.8
    3 6 -7 13.6
    3 6 -7 10.9
    2 -6 -7 16.7
    -2 -6 7 8.3
    2 -6 -7 11.4
    2 -6 -7 7.6
    -2 -6 7 13.4
    -2 -6 7 14.7
    2 -6 -7 12.4
    -2 6 7 9.8
    2 6 -7 11.8
    2 6 -7 15.8
    2 6 -7 13.6
    -2 6 7 17.9
    -1 -6 7 0.5
    1 -6 -7 -0.1
    -1 -6 7 1.2
    1 -6 -7 -0.8
    -1 -6 7 1.8
    1 -6 -7 -1.6
    1 -6 -7 1.3
    1 6 -7 -0.5
    -1 6 7 0.2
    1 6 -7 0.9
    -1 6 7 0.4
    1 6 -7 0.5
    0 -6 7 547.25
    0 -6 7 560.44
    0 -6 -7 564.04
    0 -6 -7 558.14
    0 -6 -7 574.14
    0 -6 7 528.95
    0 -6 -7 563.34
    0 6 7 565.04
    0 6 -7 549.85
    0 6 -7 552.24
    0 6 -7 562.84
    0 6 7 563.24
    -1 -6 -7 26.2
    1 -6 7 27.1
    -1 -6 -7 24
    1 -6 7 25.1
    -1 -6 -7 23.3
    -1 6 -7 23.7
    -1 6 -7 24.6
    1 6 7 27.2
    1 6 7 25.2
    -1 6 -7 28.8
    2 -6 7 237.08
    -2 -6 -7 246.08
    -2 -6 -7 252.27
    -2 -6 -7 224.28
    2 -6 7 236.88
    -2 6 -7 230.78
    2 6 7 240.08
    -2 6 -7 231.98
    2 6 7 233.48
    -2 6 -7 237.18
    3 -6 7 0.5
    -3 -6 -7 0
    -3 -6 -7 -0.5
    3 -6 7 -0.6
    -3 -6 -7 1.8
    -3 6 -7 1.1
    3 6 7 -1
    -3 6 -7 -0.8
    3 6 7 -2.1
    -3 6 -7 4.3
    -4 -6 -7 5.5
    -4 -6 -7 3
    -4 -6 -7 6.9
    -4 6 -7 7.9
    -4 6 -7 6
    -4 6 -7 4.6
    4 6 7 6.8
    4 6 7 4.8
    -5 -6 -7 16.9
    -5 -6 -7 12.4
    -5 -6 -7 18.1
    -5 6 -7 22.2
    -5 6 -7 17.8
    -5 6 -7 15
    5 6 7 17.2
    5 6 7 13.6
    -5 6 -7 18
    -6 -6 -7 12
    -6 -6 -7 9.7
    -6 -6 -7 16.7
    -6 6 -7 13.3
    6 6 7 10.3
    -9 -7 7 37.9
    -9 -7 7 27.6
    9 7 -7 35.5
    -9 7 7 24.7
    -8 -7 7 42.6
    -8 -7 7 35.4
    -8 -7 7 40.4
    8 -7 -7 30
    8 7 -7 31.8
    -8 7 7 36.6
    -8 7 7 37.3
    8 7 -7 34.9
    8 7 -7 39.6
    -7 -7 7 4.3
    7 -7 -7 1.2
    -7 -7 7 1.6
    -7 -7 7 3
    7 7 -7 0.5
    -7 7 7 2.4
    7 7 -7 5.2
    -7 7 7 0.2
    7 7 -7 3.5
    -6 -7 7 1.5
    6 -7 -7 0.1
    -6 -7 7 -2.4
    -6 -7 7 -0.9
    -6 7 7 2
    6 7 -7 -1.2
    -6 7 7 -1.8
    6 7 -7 -2.1
    6 7 -7 -5.9
    -5 -7 7 3.6
    -5 -7 7 1.5
    5 -7 -7 2.4
    5 -7 -7 2.9
    -5 -7 7 2.8
    5 7 -7 4
    -5 7 7 3.5
    -5 7 7 4.3
    5 7 -7 7.3
    5 7 -7 7.5
    -4 -7 7 0.4
    4 -7 -7 2.2
    4 -7 -7 1.3
    -4 -7 7 2.5
    4 -7 -7 3.2
    4 -7 -7 3.3
    -4 -7 7 1.2
    4 7 -7 2.8
    4 7 -7 4.9
    -4 7 7 -0.5
    4 7 -7 3
    -4 7 7 2.2
    3 -7 -7 37.6
    3 -7 -7 33.3
    3 -7 -7 31.1
    -3 -7 7 30
    -3 -7 7 33
    3 -7 -7 31
    -3 -7 7 34.6
    -3 7 7 29.6
    3 7 -7 37.1
    3 7 -7 32.2
    -3 7 7 42.1
    3 7 -7 37
    -2 -7 7 1.1
    -2 -7 7 0.9
    2 -7 -7 -0.3
    -2 -7 7 1.6
    2 -7 -7 0.7
    2 -7 -7 -1.5
    2 -7 -7 3.4
    -2 7 7 0.9
    2 7 -7 0.9
    -2 7 7 0.1
    2 7 -7 1.2
    2 7 -7 1.9
    1 -7 -7 2.9
    -1 -7 7 3.8
    1 -7 -7 2.3
    1 -7 -7 2.9
    -1 -7 7 4.6
    1 7 -7 1.9
    -1 7 7 4.8
    -1 7 7 4.5
    1 7 -7 0.7
    1 7 -7 2.8
    0 -7 7 21.6
    0 -7 -7 18.7
    0 -7 -7 13.9
    0 -7 -7 15.7
    0 -7 7 19.5
    0 -7 7 22.8
    0 7 7 14
    0 7 -7 22.6
    0 7 -7 14.9
    0 7 -7 17
    0 7 7 19.1
    -1 -7 -7 35.2
    -1 -7 -7 35.3
    -1 -7 -7 22.5
    1 -7 7 25.7
    1 -7 7 31
    1 -7 7 28.8
    1 7 7 31.2
    -1 7 -7 31.4
    -1 7 -7 31.6
    -1 7 -7 33.2
    2 -7 7 10.1
    -2 -7 -7 13.5
    -2 -7 -7 8.6
    -2 -7 -7 8.8
    2 -7 7 10.1
    2 7 7 9.6
    -2 7 -7 8.4
    2 7 7 7.3
    -2 7 -7 9.5
    -2 7 -7 8.9
    -3 -7 -7 18.9
    3 -7 7 13.8
    -3 -7 -7 12.5
    3 -7 7 14.2
    -3 -7 -7 10.3
    -3 7 -7 15.7
    3 7 7 14.9
    3 7 7 17
    -3 7 -7 12.7
    -3 7 -7 14.4
    -4 -7 -7 3
    -4 -7 -7 4.2
    -4 -7 -7 0.9
    -4 7 -7 6.7
    4 7 7 4.7
    -4 7 -7 8.3
    -4 7 -7 3.3
    4 7 7 2
    -5 -7 -7 2
    -5 -7 -7 6.1
    -5 -7 -7 3.7
    5 7 7 3.8
    -5 7 -7 1.4
    -5 7 -7 4.8
    -6 -7 -7 0.7
    -6 -7 -7 -9.9
    -6 7 -7 0.9
    -9 -8 7 -1.6
    -9 -8 7 4.6
    -8 -8 7 12.1
    -8 -8 7 13.1
    -8 -8 7 11.5
    -8 8 7 4.6
    8 8 -7 2.4
    8 8 -7 12.6
    8 8 -7 6.5
    -8 8 7 6.7
    7 -8 -7 0.4
    -7 -8 7 10.1
    -7 -8 7 9.1
    7 -8 -7 3
    -7 -8 7 2.3
    7 8 -7 5.2
    7 8 -7 4.3
    -7 8 7 7.9
    7 8 -7 6.9
    -7 8 7 2.3
    -6 -8 7 7.8
    6 -8 -7 4.6
    -6 -8 7 9.5
    -6 -8 7 10.2
    -6 8 7 2.7
    6 8 -7 6
    6 8 -7 2.4
    6 8 -7 11
    -6 8 7 6.6
    -5 -8 7 1.1
    5 -8 -7 -0.5
    -5 -8 7 1.3
    -5 -8 7 4.6
    5 -8 -7 0.9
    -5 8 7 -0.2
    5 8 -7 0
    5 8 -7 0.4
    5 8 -7 0.4
    -5 8 7 -0.4
    -4 -8 7 10.8
    -4 -8 7 6.1
    4 -8 -7 4.3
    4 -8 -7 2.8
    4 -8 -7 2.7
    4 -8 -7 5
    -4 -8 7 4.6
    -4 8 7 2.6
    4 8 -7 4.7
    4 8 -7 2.9
    -4 8 7 7.7
    4 8 -7 4.2
    -3 -8 7 5.6
    3 -8 -7 4.3
    3 -8 -7 2.7
    -3 -8 7 5.1
    3 -8 -7 2.9
    -3 -8 7 3.8
    3 -8 -7 4.2
    -3 8 7 1.9
    3 8 -7 2.4
    3 8 -7 4.7
    -3 8 7 4.9
    3 8 -7 1.8
    2 -8 -7 22.8
    -2 -8 7 30.2
    2 -8 -7 24.8
    -2 -8 7 23.6
    -2 -8 7 16.5
    2 -8 -7 20.8
    2 -8 -7 20.5
    -2 8 7 27.6
    -2 8 7 25.6
    2 8 -7 18.9
    2 8 -7 23.8
    2 8 -7 23.4
    1 -8 -7 5.7
    -1 -8 7 7.7
    1 -8 -7 7.1
    1 -8 -7 7.3
    -1 -8 7 8.7
    1 -8 -7 3.8
    -1 8 7 7.1
    1 8 -7 4.5
    -1 8 7 4.5
    1 8 -7 6
    0 -8 -7 10.8
    0 -8 7 9.2
    0 -8 7 7.5
    0 -8 7 12.3
    0 -8 -7 12
    0 -8 -7 9.3
    0 8 -7 8.8
    0 8 -7 15.5
    0 8 7 4.5
    0 8 7 13.1
    0 8 -7 8.3
    -1 -8 -7 1163.38
    -1 -8 -7 1131.59
    1 -8 7 1162.78
    1 -8 7 1164.78
    -1 -8 -7 1153.68
    1 -8 7 1125.29
    -1 8 -7 1137.89
    1 8 7 1124.59
    -1 8 -7 1143.69
    1 8 7 1143.19
    -1 8 -7 1137.79
    2 -8 7 9.9
    -2 -8 -7 10.5
    -2 -8 -7 8.9
    2 -8 7 12.6
    -2 -8 -7 8.7
    2 -8 7 8.3
    -2 8 -7 11.9
    -2 8 -7 12.8
    -2 8 -7 11.4
    2 8 7 8.9
    2 8 7 9.9
    -3 -8 -7 0.7
    -3 -8 -7 3.6
    -3 -8 -7 -0.3
    3 -8 7 -0.1
    3 -8 7 -0.9
    -3 8 -7 2
    -3 8 -7 5.7
    -3 8 -7 0.9
    -4 -8 -7 -1.3
    -4 -8 -7 -0.5
    -4 -8 -7 -1.4
    -4 8 -7 3.9
    -4 8 -7 -1.7
    4 8 7 -0.9
    4 8 7 -0.4
    -4 8 -7 -0.5
    -5 -8 -7 1.6
    -5 -8 -7 -1.1
    -5 -8 -7 -1.2
    5 8 7 0.9
    -5 8 -7 -1
    -5 8 -7 2.2
    -6 -8 -7 -4.7
    -6 8 -7 5.3
    -9 -9 7 -2.9
    -9 -9 7 10.3
    -8 -9 7 9
    -8 -9 7 6
    -8 -9 7 8.4
    8 9 -7 4.2
    -8 9 7 6.2
    8 9 -7 2.5
    -7 -9 7 3.3
    7 -9 -7 3.6
    -7 -9 7 4.1
    7 -9 -7 2.2
    -7 -9 7 0.2
    -7 9 7 -2
    7 9 -7 1.2
    -7 9 7 -2.8
    7 9 -7 0.1
    7 9 -7 5.4
    -6 -9 7 -0.9
    6 -9 -7 0.8
    -6 -9 7 5.3
    -6 -9 7 1.7
    -6 9 7 1.3
    6 9 -7 -1.3
    6 9 -7 2.2
    6 9 -7 2.6
    -6 9 7 2.9
    -5 -9 7 2.1
    5 -9 -7 0.8
    -5 -9 7 6
    5 -9 -7 1.2
    -5 -9 7 0.6
    5 9 -7 0.9
    -5 9 7 -0.7
    5 9 -7 6.1
    -5 9 7 -1.6
    5 9 -7 1.2
    -4 -9 7 8.1
    -4 -9 7 7
    4 -9 -7 3
    -4 -9 7 3
    4 -9 -7 5.3
    4 9 -7 6.2
    4 9 -7 6.3
    4 9 -7 5.2
    -4 9 7 6.6
    -4 9 7 5.8
    3 -9 -7 -0.1
    -3 -9 7 -2.3
    3 -9 -7 2.1
    3 -9 -7 -1.1
    -3 -9 7 -1.6
    -3 -9 7 1.4
    3 -9 -7 -2.6
    3 9 -7 1.6
    -3 9 7 2.3
    3 9 -7 0.8
    3 9 -7 0.2
    -3 9 7 0.9
    2 -9 -7 16.3
    2 -9 -7 9.3
    -2 -9 7 12.3
    -2 -9 7 8.2
    2 -9 -7 10.3
    -2 -9 7 12.3
    2 9 -7 5.2
    2 9 -7 5.3
    -2 9 7 8.3
    2 9 -7 8.5
    -2 9 7 8.2
    1 -9 -7 5.6
    1 -9 -7 4.3
    -1 -9 7 5.8
    1 -9 -7 9.2
    -1 -9 7 9.4
    -1 9 7 10.1
    -1 9 7 6.9
    1 9 -7 7.6
    1 9 -7 7.5
    1 9 -7 6.5
    0 -9 -7 61.09
    0 -9 7 71.49
    0 -9 -7 70.99
    0 -9 7 65.29
    0 -9 7 60.39
    0 -9 -7 63.59
    0 9 -7 68.69
    0 9 -7 58.59
    0 9 -7 62.39
    0 9 7 72.39
    0 9 7 66.09
    -1 -9 -7 9.5
    1 -9 7 14.7
    -1 -9 -7 14.3
    1 -9 7 11.6
    -1 -9 -7 11.4
    1 -9 7 15.8
    -1 9 -7 9.4
    -1 9 -7 17.3
    -1 9 -7 11.4
    1 9 7 15.7
    1 9 7 14.1
    -2 -9 -7 0.3
    2 -9 7 4.1
    -2 -9 -7 -1.6
    -2 -9 -7 1.6
    2 -9 7 0.8
    -2 9 -7 4
    -2 9 -7 5.3
    2 9 7 1.4
    2 9 7 5.3
    -2 9 -7 -3.3
    3 -9 7 5.6
    -3 -9 -7 6.1
    -3 -9 -7 5.1
    -3 -9 -7 7.4
    3 -9 7 6.3
    -3 9 -7 4.6
    -3 9 -7 7.2
    3 9 7 4.3
    3 9 7 5.6
    -3 9 -7 11.4
    -4 -9 -7 5.5
    -4 -9 -7 -1.7
    -4 -9 -7 0.8
    4 9 7 4.9
    4 9 7 4.6
    -4 9 -7 11.8
    -4 9 -7 3.2
    -4 9 -7 4.7
    -5 -9 -7 -0.1
    -5 -9 -7 -1.1
    -5 9 -7 -1.5
    -5 9 -7 -1.6
    -6 9 -7 16.5
    -8 -10 7 1
    -8 -10 7 0.1
    -8 -10 7 2.3
    8 10 -7 4
    -8 10 7 0
    -7 -10 7 2.8
    7 -10 -7 5.8
    -7 -10 7 -2.5
    -7 -10 7 5.5
    7 10 -7 2.6
    7 10 -7 3.1
    -7 10 7 5.8
    -7 10 7 7
    7 10 -7 6.7
    6 -10 -7 0.5
    -6 -10 7 0.6
    6 -10 -7 1.2
    -6 -10 7 -3.2
    -6 -10 7 2.3
    -6 10 7 0
    -6 10 7 -3
    6 10 -7 -2.4
    6 10 -7 6.4
    6 10 -7 -6.8
    -5 -10 7 8.1
    -5 -10 7 12.7
    -5 -10 7 13.1
    5 -10 -7 12.8
    5 -10 -7 10.9
    5 10 -7 12.1
    -5 10 7 13.4
    5 10 -7 11.6
    -5 10 7 11.4
    4 -10 -7 20.4
    -4 -10 7 20.5
    4 -10 -7 29.1
    -4 -10 7 14
    -4 -10 7 24.9
    4 10 -7 14.7
    -4 10 7 21.5
    -4 10 7 27.7
    4 10 -7 21
    4 10 -7 22.8
    3 -10 -7 49.4
    -3 -10 7 47
    3 -10 -7 46.5
    3 -10 -7 49.3
    -3 -10 7 52.79
    3 -10 -7 52.29
    -3 -10 7 51.79
    3 10 -7 47
    3 10 -7 30.8
    -3 10 7 48.7
    -3 10 7 45.1
    3 10 -7 52.69
    -2 -10 7 -0.8
    2 -10 -7 -1.2
    2 -10 -7 1.7
    -2 -10 7 -0.4
    2 -10 -7 0.7
    -2 -10 7 -0.8
    2 10 -7 -0.8
    2 10 -7 1.2
    2 10 -7 -0.8
    -2 10 7 0.2
    -2 10 7 0.5
    1 -10 -7 118.49
    1 -10 -7 122.59
    1 -10 -7 123.19
    -1 -10 7 118.59
    -1 -10 7 116.09
    -1 10 7 126.49
    -1 10 7 103.39
    1 10 -7 122.29
    1 10 -7 113.39
    1 10 -7 120.59
    0 -10 7 10.8
    0 -10 -7 11.1
    0 -10 -7 6.6
    0 -10 -7 6.8
    0 -10 7 10.5
    0 -10 7 8.4
    0 10 -7 8.2
    0 10 7 10.5
    0 10 -7 7.8
    0 10 -7 9.5
    0 10 7 9.8
    1 -10 7 -2.7
    1 -10 7 3.3
    1 -10 7 0.1
    -1 -10 -7 0.6
    -1 -10 -7 3.3
    -1 -10 -7 -0.5
    -1 10 -7 -2
    1 10 7 -3.4
    1 10 7 -0.5
    -1 10 -7 -2.1
    -1 10 -7 0.3
    2 -10 7 5.2
    2 -10 7 4.8
    -2 -10 -7 7.1
    -2 -10 -7 4.6
    -2 -10 -7 1.7
    -2 10 -7 3.8
    -2 10 -7 4.2
    -2 10 -7 3.4
    2 10 7 4.7
    2 10 7 3.7
    -3 -10 -7 11.4
    3 -10 7 13.7
    -3 -10 -7 8.3
    -3 -10 -7 12.6
    3 -10 7 12.5
    -3 10 -7 9.2
    3 10 7 12.4
    -3 10 -7 9
    -3 10 -7 8.4
    3 10 7 10.3
    -4 -10 -7 5.4
    -4 -10 -7 1.6
    -4 -10 -7 7
    4 10 7 4.2
    -4 10 -7 8.7
    -4 10 -7 5.1
    -5 -10 -7 21.2
    -5 -10 -7 26
    -5 10 -7 13.6
    -5 10 -7 21.3
    -6 10 -7 8.9
    -8 -11 7 0.2
    -8 -11 7 -2.8
    8 11 -7 6.3
    -7 -11 7 0.1
    -7 -11 7 0
    -7 -11 7 5.3
    -7 11 7 1.7
    7 11 -7 -1.9
    7 11 -7 -5.6
    6 -11 -7 -0.7
    -6 -11 7 -1.5
    -6 -11 7 6.2
    6 -11 -7 0.4
    -6 -11 7 5.5
    -6 11 7 10.2
    6 11 -7 3.4
    -6 11 7 0.5
    6 11 -7 0.3
    6 11 -7 0.1
    -5 -11 7 26.2
    5 -11 -7 30.1
    -5 -11 7 23.6
    -5 -11 7 27.7
    5 -11 -7 21.3
    -5 11 7 36.4
    5 11 -7 24.1
    5 11 -7 24.4
    5 11 -7 30.9
    -5 11 7 30.6
    -4 -11 7 3.7
    4 -11 -7 4.8
    -4 -11 7 2.1
    4 -11 -7 3
    -4 -11 7 -0.4
    -4 11 7 2.4
    -4 11 7 5.2
    4 11 -7 5.5
    4 11 -7 1.1
    3 -11 -7 -0.2
    -3 -11 7 2.3
    -3 -11 7 4.1
    -3 -11 7 3.8
    3 -11 -7 1
    3 -11 -7 -0.6
    3 11 -7 1.2
    -3 11 7 0.9
    -3 11 7 2.1
    3 11 -7 0
    3 11 -7 0.9
    -2 -11 7 1.6
    -2 -11 7 3.3
    2 -11 -7 5.6
    2 -11 -7 2.1
    2 -11 -7 2.6
    2 11 -7 2.7
    -2 11 7 1.6
    2 11 -7 6.4
    2 11 -7 1.1
    -2 11 7 2.4
    1 -11 -7 7.4
    -1 -11 7 4.8
    1 -11 -7 5.3
    -1 -11 7 1.9
    -1 -11 7 3.6
    1 -11 -7 6.7
    1 11 -7 2.8
    1 11 -7 9.7
    -1 11 7 6.4
    -1 11 7 9.1
    1 11 -7 2.2
    0 -11 -7 -0.5
    0 -11 7 -4
    0 -11 -7 3.6
    0 -11 -7 0.6
    0 -11 7 2.3
    0 -11 7 -0.7
    0 11 7 2
    0 11 -7 -0.3
    0 11 -7 1.2
    0 11 7 -1.7
    0 11 -7 2.2
    -1 -11 -7 10.3
    1 -11 7 11.5
    -1 -11 -7 11.5
    1 -11 7 13.5
    1 -11 7 11.2
    -1 -11 -7 10.9
    1 11 7 6.9
    -1 11 -7 11.1
    -1 11 -7 7.5
    -1 11 -7 9.9
    1 11 7 9.2
    2 -11 7 2.7
    2 -11 7 3.3
    2 -11 7 5.2
    -2 -11 -7 -0.6
    -2 -11 -7 1.7
    -2 -11 -7 5.4
    -2 11 -7 6.8
    -2 11 -7 -1.1
    2 11 7 7.9
    2 11 7 0.6
    -2 11 -7 3.4
    -3 -11 -7 -1.4
    3 -11 7 -0.5
    3 -11 7 0
    -3 -11 -7 1.8
    -3 -11 -7 0.6
    3 -11 7 -1.1
    3 11 7 -0.6
    -3 11 -7 2.7
    3 11 7 -1.4
    -3 11 -7 2.3
    -4 -11 -7 24.6
    -4 -11 -7 23.4
    -4 -11 -7 14.1
    -4 11 -7 18
    -4 11 -7 18.4
    -5 -11 -7 1.9
    -5 -11 -7 3.7
    -5 11 -7 1.7
    -5 11 -7 0.6
    -7 -12 7 -3.1
    -7 -12 7 7.7
    -7 -12 7 -4.3
    7 12 -7 3.9
    -7 12 7 -7.3
    7 12 -7 1.2
    -6 -12 7 4.6
    -6 -12 7 6.7
    -6 -12 7 -3.6
    6 12 -7 -7.3
    -6 12 7 -0.8
    6 12 -7 2.4
    -6 12 7 1.7
    5 -12 -7 4.9
    -5 -12 7 5.2
    -5 -12 7 6.8
    5 -12 -7 6.5
    -5 -12 7 9.5
    -5 12 7 6.4
    5 12 -7 1.1
    -5 12 7 9.9
    5 12 -7 3.7
    4 -12 -7 -2.4
    4 -12 -7 2.3
    -4 -12 7 2.2
    -4 -12 7 5.8
    -4 -12 7 1.3
    -4 12 7 2.2
    -4 12 7 1.5
    4 12 -7 3.9
    4 12 -7 1.4
    4 12 -7 -0.3
    3 -12 -7 3.6
    -3 -12 7 -1.3
    -3 -12 7 2.2
    3 -12 -7 0.9
    -3 -12 7 4.6
    3 -12 -7 1.3
    3 -12 -7 4
    3 12 -7 3.2
    -3 12 7 1.3
    -3 12 7 0.2
    3 12 -7 0.7
    3 12 -7 0.8
    -2 -12 7 10.5
    2 -12 -7 5.7
    -2 -12 7 10.8
    2 -12 -7 8.3
    -2 -12 7 7.7
    2 -12 -7 7.6
    2 12 -7 8
    -2 12 7 10.1
    -2 12 7 9.5
    2 12 -7 12
    2 12 -7 9.2
    1 -12 -7 29.4
    1 -12 -7 25.6
    1 -12 -7 22.9
    -1 -12 7 22.5
    -1 -12 7 31.3
    -1 -12 7 28.7
    1 12 -7 30.5
    -1 12 7 31
    1 12 -7 28.8
    -1 12 7 28.1
    1 12 -7 23.7
    0 -12 7 2.4
    0 -12 -7 2.5
    0 -12 7 0
    0 -12 -7 3.8
    0 -12 7 0.8
    0 -12 -7 -0.8
    0 12 -7 -0.6
    0 12 7 0.8
    0 12 7 -0.3
    0 12 -7 3
    0 12 -7 0.8
    1 -12 7 3.1
    -1 -12 -7 -0.2
    1 -12 7 3.5
    -1 -12 -7 -1.6
    1 -12 7 1.4
    -1 -12 -7 0.9
    1 12 7 1.1
    -1 12 -7 -2.2
    -1 12 -7 -1
    1 12 7 0.8
    -1 12 -7 0.8
    2 -12 7 50.89
    -2 -12 -7 61.19
    -2 -12 -7 55.79
    -2 -12 -7 61.89
    2 -12 7 53.99
    2 -12 7 53.79
    -2 12 -7 58.19
    -2 12 -7 55.49
    2 12 7 52.79
    2 12 7 60.69
    -3 -12 -7 26.3
    -3 -12 -7 24.7
    3 -12 7 26.2
    3 -12 7 16.7
    -3 -12 -7 17.2
    3 -12 7 23.4
    -3 12 -7 24.9
    -3 12 -7 19.8
    3 12 7 26.5
    3 12 7 17.8
    -4 -12 -7 8.1
    -4 -12 -7 5.4
    -4 12 -7 10.1
    -4 12 -7 4.6
    -5 -12 -7 0.4
    -5 12 -7 -3.1
    -7 -13 7 0.7
    -7 -13 7 4.2
    -7 -13 7 -9.7
    7 13 -7 9.2
    -6 -13 7 1.9
    -6 -13 7 4.2
    -6 -13 7 -0.7
    -6 13 7 2.7
    6 13 -7 0.1
    6 13 -7 -5.7
    -5 -13 7 14.4
    -5 -13 7 10.9
    5 -13 -7 7.1
    5 -13 -7 12
    -5 -13 7 12.5
    5 13 -7 11.3
    5 13 -7 10.3
    -5 13 7 13.5
    -5 13 7 2
    4 -13 -7 -1.9
    -4 -13 7 1.7
    4 -13 -7 1.2
    -4 -13 7 -2.6
    -4 -13 7 2.7
    -4 13 7 2.2
    4 13 -7 -1.1
    4 13 -7 0
    -4 13 7 4.9
    3 -13 -7 5.5
    -3 -13 7 3.3
    -3 -13 7 1.3
    3 -13 -7 3.2
    -3 -13 7 8.8
    3 -13 -7 6.8
    -3 13 7 4.1
    3 13 -7 2.7
    3 13 -7 5.8
    -3 13 7 2.1
    -2 -13 7 34.5
    2 -13 -7 33.6
    2 -13 -7 33.4
    2 -13 -7 38.7
    -2 -13 7 37.5
    -2 -13 7 30.8
    -2 13 7 37.1
    2 13 -7 30.7
    2 13 -7 37.1
    -2 13 7 23.8
    2 13 -7 33.7
    1 -13 -7 8.3
    -1 -13 7 14.7
    -1 -13 7 15.7
    1 -13 -7 15.1
    -1 -13 7 8.6
    1 -13 -7 9
    1 13 -7 19
    1 13 -7 4.3
    -1 13 7 10.5
    1 13 -7 13
    -1 13 7 15.6
    0 -13 7 3.6
    0 -13 -7 3.8
    0 -13 7 2.8
    0 -13 -7 1.7
    0 -13 -7 1.4
    0 -13 7 2.1
    0 13 -7 2.8
    0 13 -7 0.6
    0 13 -7 0.9
    0 13 7 5.3
    0 13 7 3
    1 -13 7 14.1
    -1 -13 -7 8.5
    -1 -13 -7 10.8
    1 -13 7 15.8
    -1 -13 -7 11.7
    -1 13 -7 3.5
    1 13 7 7.1
    1 13 7 14.6
    -1 13 -7 12.6
    -2 -13 -7 12.3
    2 -13 7 5.9
    -2 -13 -7 11.1
    -2 -13 -7 6
    2 13 7 5.5
    2 13 7 3.5
    -2 13 -7 3.5
    -2 13 -7 1.4
    3 -13 7 22.2
    -3 -13 -7 15
    3 -13 7 12.4
    -3 -13 -7 10.5
    -3 -13 -7 6.6
    -3 13 -7 11.1
    3 13 7 2.1
    -3 13 -7 9.8
    -4 -13 -7 26.1
    -4 -13 -7 11.6
    -4 13 -7 12.1
    -6 -14 7 9.6
    -6 -14 7 8.3
    -6 -14 7 11.2
    6 14 -7 12.7
    -6 14 7 8.1
    6 14 -7 17.9
    -5 -14 7 4.5
    -5 -14 7 4.8
    -5 -14 7 -3.6
    5 14 -7 1.4
    5 14 -7 12.4
    -5 14 7 6.8
    -4 -14 7 6
    4 -14 -7 10.6
    4 -14 -7 8.4
    -4 -14 7 10.4
    -4 -14 7 9.7
    4 14 -7 13.3
    -4 14 7 16.3
    4 14 -7 6.4
    -4 14 7 17.9
    -3 -14 7 1.4
    3 -14 -7 1.3
    -3 -14 7 0.6
    3 -14 -7 0.7
    3 -14 -7 3.7
    -3 -14 7 2.3
    -3 14 7 -7.9
    -3 14 7 2.5
    3 14 -7 1
    3 14 -7 -2.9
    2 -14 -7 6.8
    -2 -14 7 10.3
    -2 -14 7 9.3
    2 -14 -7 12.2
    2 -14 -7 11.8
    -2 -14 7 12.2
    -2 14 7 14.3
    -2 14 7 12.2
    2 14 -7 11.6
    2 14 -7 4.7
    1 -14 -7 2.3
    -1 -14 7 7.2
    1 -14 -7 3.1
    -1 -14 7 1.7
    -1 -14 7 3.6
    1 -14 -7 1.1
    1 14 -7 3.3
    -1 14 7 2.3
    -1 14 7 5.8
    1 14 -7 5.2
    0 -14 -7 15.4
    0 -14 -7 14.5
    0 -14 7 24.9
    0 -14 7 16.4
    0 -14 -7 13.9
    0 14 7 16.2
    0 14 -7 20.4
    0 14 7 29.2
    0 14 -7 16
    1 -14 7 11.4
    -1 -14 -7 8.5
    -1 -14 -7 10.5
    1 -14 7 5.5
    -1 -14 -7 5.3
    1 14 7 2.3
    -1 14 -7 6.2
    1 14 7 12.8
    -1 14 -7 6.1
    1 14 7 4.6
    2 -14 7 14.4
    -2 -14 -7 14.8
    2 -14 7 18.4
    -2 -14 -7 23.4
    -2 -14 -7 10.6
    -2 14 -7 17.3
    -2 14 -7 17.3
    2 14 7 21.7
    2 14 7 17.4
    2 14 7 22.2
    3 -14 7 3.4
    3 -14 7 3.4
    -3 -14 -7 -0.3
    -3 -14 -7 0.3
    -5 -15 7 4.8
    -5 -15 7 5
    5 15 -7 -1.7
    5 15 -7 4.5
    -5 15 7 -1
    -4 -15 7 2.4
    -4 -15 7 4.5
    4 15 -7 1.8
    4 15 -7 0.5
    -4 15 7 -3.5
    3 -15 -7 2.1
    3 -15 -7 3.6
    -3 -15 7 7.8
    -3 -15 7 3.7
    3 15 -7 5.6
    -3 15 7 2.8
    3 15 -7 -0.5
    -3 15 7 3.6
    -2 -15 7 -1.3
    2 -15 -7 0.2
    2 -15 -7 3.1
    2 -15 -7 -3.4
    -2 15 7 -2.4
    -2 15 7 4.2
    2 15 -7 3.2
    2 15 -7 -4.5
    1 -15 -7 0
    1 -15 -7 3.8
    1 -15 -7 -5.9
    -1 -15 7 8.6
    1 15 -7 3.5
    -1 15 7 9.4
    1 15 -7 4.5
    -1 15 7 2.8
    0 -15 7 7.8
    0 -15 -7 0.6
    0 -15 -7 -1.6
    0 -15 -7 3.4
    0 15 7 -6.7
    0 15 -7 -1.3
    0 15 -7 -4.3
    0 15 7 -1.1
    -1 -15 -7 -0.7
    -1 -15 -7 8.6
    1 -15 7 -2.4
    -1 -15 -7 3
    1 15 7 7.7
    1 15 7 -2.1
    -1 15 -7 -0.5
    1 15 7 -2.7
    2 -15 7 2.7
    -2 -15 -7 7.2
    -2 -15 -7 1.3
    -2 -15 -7 9.6
    2 15 7 2.4
    3 -15 7 1
    -3 -15 -7 4.9
    -3 -15 -7 -2.1
    4 16 -7 -4.6
    -4 16 7 21.8
    -3 -16 7 6.2
    3 16 -7 8.3
    -3 16 7 5.5
    2 -16 -7 2.1
    2 -16 -7 0.6
    -2 -16 7 0.7
    2 16 -7 -0.5
    -2 16 7 4.5
    -2 16 7 4
    1 -16 -7 3.6
    1 -16 -7 2.5
    1 -16 -7 -0.9
    -1 -16 7 15.9
    -1 16 7 11.7
    -1 16 7 -4.4
    1 16 -7 2.2
    0 -16 -7 -3.3
    0 -16 -7 -4.4
    0 -16 7 4.9
    0 -16 -7 2.3
    0 16 7 4.2
    0 16 7 6.4
    0 16 7 -4.9
    0 16 -7 -0.8
    -1 -16 -7 -5.9
    1 -16 7 -0.9
    -1 -16 -7 4
    -1 -16 -7 6.7
    1 16 7 5.6
    1 16 7 -1
    -2 -16 -7 0.1
    -2 -16 -7 6.2
    -3 17 7 2
    3 17 -7 3.3
    -2 17 7 -10.5
    2 17 -7 0.9
    1 -17 -7 17.3
    1 -17 -7 9.2
    -1 17 7 23.9
    -1 17 7 17.6
    0 -17 -7 -7.7
    0 -17 -7 -6.7
    0 17 7 -7.1
    0 17 7 5.6
    -9 0 8 -3
    -9 0 8 6.2
    8 0 -8 14.9
    -8 0 8 25.5
    -8 0 8 17.5
    8 0 -8 15.1
    8 0 -8 18.2
    -8 0 8 21
    7 0 -8 -1.3
    7 0 -8 1.5
    -7 0 8 -0.4
    -7 0 8 0.2
    7 0 -8 2.7
    -7 0 8 2.8
    -6 0 8 4.9
    6 0 -8 4.8
    6 0 -8 4.8
    -6 0 8 5.6
    6 0 -8 4.7
    -6 0 8 3.8
    -5 0 8 -1.9
    5 0 -8 -1.4
    5 0 -8 0.7
    5 0 -8 0.4
    -5 0 8 -1.5
    -5 0 8 -0.3
    4 0 -8 1.3
    -4 0 8 2.3
    -4 0 8 0.4
    4 0 -8 -0.7
    4 0 -8 1.2
    3 0 -8 -0.5
    3 0 -8 -2.1
    3 0 -8 1
    -3 0 8 0.3
    -3 0 8 -1.3
    -3 0 8 -0.4
    2 0 -8 3.3
    2 0 -8 5.3
    2 0 -8 5.2
    -2 0 8 4.9
    -2 0 8 2.7
    -1 0 8 -0.4
    1 0 -8 0.7
    -1 0 8 -0.4
    1 0 -8 -0.9
    1 0 -8 0
    0 0 -8 -0.7
    0 0 8 -0.2
    0 0 8 0
    0 0 -8 -1
    0 0 -8 1
    1 0 8 1
    -1 0 -8 0.7
    -1 0 -8 -0.1
    1 0 8 0.7
    -1 0 -8 -0.8
    -1 0 -8 0.8
    -2 0 -8 12.5
    -2 0 -8 11.8
    -2 0 -8 14.7
    -2 0 -8 13.2
    2 0 8 14
    2 0 8 15.4
    3 0 8 3.8
    -3 0 -8 -2.2
    3 0 8 1.6
    -3 0 -8 -0.7
    -3 0 -8 -4.6
    -3 0 -8 -1.6
    4 0 8 2.5
    4 0 8 1.5
    -4 0 -8 -1.5
    -4 0 -8 0.6
    -4 0 -8 -4.6
    -4 0 -8 -0.9
    5 0 8 1.5
    5 0 8 0.5
    -5 0 -8 -1.2
    -5 0 -8 -1.1
    -5 0 -8 -3.2
    -6 0 -8 4.1
    -6 0 -8 0.2
    -6 0 -8 -0.3
    -9 -1 8 -1
    -9 -1 8 0.4
    -9 1 8 5.2
    -8 -1 8 14
    8 -1 -8 8.7
    8 -1 -8 13.5
    -8 -1 8 13.7
    8 -1 -8 6.8
    -8 1 8 11.5
    -8 1 8 20.5
    8 1 -8 13.9
    8 1 -8 16.3
    8 1 -8 16.7
    -8 1 8 16.9
    7 -1 -8 8.1
    7 -1 -8 6.1
    -7 -1 8 1.8
    -7 -1 8 5.1
    -7 -1 8 4.5
    7 -1 -8 8.7
    7 1 -8 6.7
    -7 1 8 6.9
    7 1 -8 1.2
    7 1 -8 10.1
    -7 1 8 6.4
    -7 1 8 5.8
    -6 -1 8 28.2
    -6 -1 8 27.5
    6 -1 -8 29.2
    6 -1 -8 23.9
    6 -1 -8 29.5
    -6 -1 8 21.9
    -6 1 8 30.8
    6 1 -8 22.4
    -6 1 8 24.6
    -6 1 8 15.1
    6 1 -8 27
    6 1 -8 25.4
    -5 -1 8 1
    -5 -1 8 1.4
    5 -1 -8 0.8
    5 -1 -8 -0.8
    -5 -1 8 -0.5
    5 -1 -8 -2.1
    5 1 -8 -1.1
    5 1 -8 -0.9
    -5 1 8 1.6
    5 1 -8 0.6
    -5 1 8 -0.1
    4 -1 -8 17.9
    -4 -1 8 18.4
    4 -1 -8 26.8
    4 -1 -8 21.5
    -4 -1 8 23.5
    -4 -1 8 13.8
    -4 1 8 15.9
    4 1 -8 17
    4 1 -8 24.3
    4 1 -8 19.3
    -4 1 8 24.7
    -3 -1 8 26.2
    3 -1 -8 22.7
    3 -1 -8 16.7
    -3 -1 8 24.1
    3 -1 -8 20.9
    -3 -1 8 16.1
    -3 1 8 16.2
    -3 1 8 16.8
    3 1 -8 20.4
    3 1 -8 22.5
    3 1 -8 21.2
    -2 -1 8 35.8
    2 -1 -8 33
    2 -1 -8 32
    -2 -1 8 32.2
    2 -1 -8 25
    -2 -1 8 30.6
    2 1 -8 37
    2 1 -8 34.1
    2 1 -8 29.9
    -2 1 8 33.6
    -2 1 8 20.6
    1 -1 -8 -0.1
    1 -1 -8 1.5
    1 -1 -8 0.3
    -1 -1 8 2.4
    -1 -1 8 2.9
    1 1 -8 2.4
    1 1 -8 0.3
    1 1 -8 3.3
    -1 1 8 1.2
    -1 1 8 3.1
    0 -1 -8 12.3
    0 -1 8 16.6
    0 -1 -8 16.9
    0 -1 -8 16.5
    0 -1 -8 11.8
    0 1 8 17.1
    0 1 -8 13.3
    0 1 -8 14
    0 1 -8 18.3
    0 1 8 20.1
    -1 -1 -8 -0.1
    1 -1 8 1.4
    -1 -1 -8 1.2
    1 -1 8 2.4
    -1 -1 -8 0.2
    1 1 8 0.7
    1 1 8 1.3
    -1 1 -8 -1.9
    -1 1 -8 0.4
    -1 1 -8 1.4
    2 -1 8 -1.3
    -2 -1 -8 2.3
    -2 -1 -8 2.4
    -2 -1 -8 2.6
    2 -1 8 2.9
    -2 -1 -8 3.8
    -2 1 -8 3.9
    -2 1 -8 1.5
    2 1 8 0.7
    -2 1 -8 2.7
    2 1 8 2.3
    -2 1 -8 -0.8
    -3 -1 -8 41.8
    3 -1 8 37
    3 -1 8 38.7
    -3 -1 -8 37
    -3 -1 -8 33.7
    -3 -1 -8 37.7
    -3 1 -8 39.3
    3 1 8 38.1
    -3 1 -8 51.09
    -3 1 -8 45.3
    3 1 8 35.7
    -3 1 -8 39
    4 -1 8 5.6
    -4 -1 -8 2.9
    4 -1 8 7.3
    -4 -1 -8 5.5
    -4 -1 -8 3.9
    -4 -1 -8 7.3
    -4 1 -8 4.9
    4 1 8 4.4
    4 1 8 5.9
    -4 1 -8 3.8
    -4 1 -8 0.8
    -4 1 -8 4.1
    -5 -1 -8 7.9
    -5 -1 -8 7.7
    -5 -1 -8 6.3
    -5 1 -8 6.2
    5 1 8 8
    -5 1 -8 8.4
    5 1 8 5.2
    -5 1 -8 9.5
    -6 -1 -8 4
    -6 -1 -8 -1.4
    -6 1 -8 1.8
    -6 1 -8 0
    -6 1 -8 -2.2
    -9 -2 8 0.6
    -9 -2 8 -1.3
    9 2 -8 4.7
    -8 -2 8 10.2
    8 -2 -8 6.8
    -8 -2 8 5.4
    -8 -2 8 7.4
    8 -2 -8 9.4
    8 -2 -8 10.1
    8 2 -8 1.5
    8 2 -8 7.8
    -8 2 8 10.7
    8 2 -8 4.3
    -7 -2 8 1.7
    -7 -2 8 1.8
    7 -2 -8 -1
    7 -2 -8 0.7
    7 -2 -8 -0.2
    -7 -2 8 0.9
    7 2 -8 3
    -7 2 8 -2
    7 2 -8 -0.4
    7 2 -8 3.5
    -6 -2 8 3.4
    6 -2 -8 6
    6 -2 -8 8.4
    6 -2 -8 5.8
    -6 -2 8 3
    -6 -2 8 8.9
    -6 2 8 5.7
    6 2 -8 7.3
    -6 2 8 7.9
    6 2 -8 11.8
    6 2 -8 4.8
    5 -2 -8 0.1
    -5 -2 8 3.9
    5 -2 -8 2.9
    -5 -2 8 4.9
    -5 -2 8 -1.5
    5 -2 -8 4.6
    -5 2 8 1.1
    5 2 -8 5.8
    5 2 -8 3
    -5 2 8 3.8
    4 -2 -8 27.4
    -4 -2 8 19.7
    -4 -2 8 29.2
    -4 -2 8 21.3
    4 -2 -8 21.7
    4 -2 -8 29.8
    4 2 -8 23
    -4 2 8 19.6
    4 2 -8 32.3
    -4 2 8 29.2
    4 2 -8 27.1
    3 -2 -8 81.69
    3 -2 -8 79.89
    -3 -2 8 75.89
    3 -2 -8 77.59
    -3 -2 8 75.79
    -3 2 8 82.59
    3 2 -8 81.29
    3 2 -8 76.59
    -3 2 8 79.79
    3 2 -8 80.39
    -2 -2 8 51.59
    2 -2 -8 55.59
    2 -2 -8 51.29
    2 -2 -8 50.69
    -2 2 8 55.19
    2 2 -8 53.59
    2 2 -8 45.6
    2 2 -8 51.09
    1 -2 -8 73.89
    -1 -2 8 72.99
    1 -2 -8 69.69
    1 -2 -8 67.19
    -1 -2 8 70.19
    1 -2 -8 65.49
    1 2 -8 72.99
    1 2 -8 73.69
    -1 2 8 67.59
    1 2 -8 66.89
    0 -2 8 2.7
    0 -2 -8 2.6
    0 -2 -8 3.2
    0 -2 -8 0.2
    0 -2 -8 2
    0 -2 8 0.5
    0 2 -8 2.5
    0 2 8 0.9
    0 2 -8 0.3
    0 2 -8 0.6
    0 2 8 2.7
    -1 -2 -8 74.39
    -1 -2 -8 84.99
    1 -2 8 86.99
    -1 -2 -8 69.49
    1 -2 8 82.39
    -1 -2 -8 79.29
    -1 2 -8 79.29
    1 2 8 79.99
    -1 2 -8 89.69
    -1 2 -8 76.39
    -2 -2 -8 -2.7
    -2 -2 -8 0.3
    -2 -2 -8 0.8
    -2 -2 -8 -0.9
    2 -2 8 3.4
    2 -2 8 0.8
    2 2 8 2.4
    2 2 8 2.8
    -2 2 -8 -0.9
    -2 2 -8 2.4
    -2 2 -8 -0.1
    3 -2 8 6.1
    -3 -2 -8 6.5
    -3 -2 -8 7
    -3 -2 -8 5.8
    -3 -2 -8 8.3
    3 -2 8 4.9
    -3 2 -8 7.6
    -3 2 -8 6.6
    -3 2 -8 5.1
    3 2 8 5.3
    3 2 8 4.7
    -3 2 -8 1.3
    -4 -2 -8 5.9
    4 -2 8 7.3
    -4 -2 -8 10.4
    -4 -2 -8 4.1
    -4 -2 -8 7.3
    4 -2 8 6.5
    -4 2 -8 8.6
    -4 2 -8 6.5
    -4 2 -8 3.9
    -4 2 -8 5
    4 2 8 7.9
    4 2 8 5
    -5 -2 -8 0.1
    -5 -2 -8 0.6
    -5 -2 -8 1.7
    -5 2 -8 2.8
    -5 2 -8 1
    5 2 8 1.6
    -5 2 -8 -1.1
    -6 -2 -8 -0.2
    -6 -2 -8 -9.1
    6 2 8 2.4
    -6 2 -8 3
    -6 2 -8 2.6
    -6 2 -8 6.6
    -9 -3 8 1.8
    -9 -3 8 4.4
    9 3 -8 5.5
    -9 3 8 5
    8 -3 -8 10.3
    -8 -3 8 7.7
    8 -3 -8 8.7
    -8 -3 8 5.5
    -8 -3 8 3.3
    8 3 -8 6
    -8 3 8 12.5
    -8 3 8 5.9
    8 3 -8 3.3
    8 3 -8 10.2
    7 -3 -8 1.6
    -7 -3 8 -4
    -7 -3 8 -2.3
    -7 -3 8 1.3
    7 -3 -8 -4.7
    7 -3 -8 1.2
    -7 3 8 1.1
    7 3 -8 5
    7 3 -8 -2.7
    -7 3 8 1.9
    7 3 -8 0.4
    -6 -3 8 2.6
    6 -3 -8 0.3
    -6 -3 8 2.5
    -6 -3 8 3.7
    6 -3 -8 0.4
    6 -3 -8 1.5
    6 3 -8 5
    6 3 -8 1.2
    -6 3 8 0.7
    -6 3 8 1.3
    6 3 -8 1.6
    -5 -3 8 6.8
    5 -3 -8 13.6
    -5 -3 8 5.4
    5 -3 -8 12.9
    -5 -3 8 12.6
    5 -3 -8 11
    5 3 -8 12.8
    5 3 -8 9.4
    5 3 -8 9.2
    -5 3 8 8
    -5 3 8 11.3
    4 -3 -8 16.5
    -4 -3 8 16.2
    -4 -3 8 14.9
    -4 -3 8 11
    4 -3 -8 18.4
    4 -3 -8 22.3
    -4 3 8 20.2
    4 3 -8 21.1
    4 3 -8 17.1
    4 3 -8 19.5
    -4 3 8 18.7
    -3 -3 8 59.39
    -3 -3 8 60.49
    3 -3 -8 57.29
    3 -3 -8 57.99
    3 -3 -8 54.49
    -3 -3 8 62.39
    3 -3 -8 59.69
    -3 3 8 61.79
    3 3 -8 57.29
    -3 3 8 50.89
    3 3 -8 54.89
    -2 -3 8 137.69
    -2 -3 8 143.29
    2 -3 -8 141.39
    2 -3 -8 131.79
    2 -3 -8 138.89
    2 -3 -8 134.79
    2 3 -8 138.79
    2 3 -8 134.29
    2 3 -8 138.09
    -2 3 8 136.79
    1 -3 -8 9
    -1 -3 8 7.6
    -1 -3 8 5.9
    1 -3 -8 5.8
    1 -3 -8 7.9
    -1 -3 8 6.2
    1 -3 -8 7.1
    -1 3 8 5.4
    1 3 -8 7.8
    1 3 -8 5
    -1 3 8 4.4
    1 3 -8 8.8
    0 -3 8 -0.7
    0 -3 -8 -1.8
    0 -3 -8 -0.3
    0 -3 -8 -0.5
    0 -3 -8 1
    0 -3 8 0.2
    0 3 -8 0.7
    0 3 8 1.2
    0 3 8 -0.1
    0 3 -8 1.1
    0 3 -8 -0.1
    1 -3 8 46
    -1 -3 -8 34.1
    1 -3 8 42.1
    -1 -3 -8 41.7
    -1 -3 -8 44.4
    -1 -3 -8 37
    1 3 8 43.2
    -1 3 -8 47
    -1 3 -8 41.4
    -1 3 -8 40.3
    2 -3 8 6.4
    -2 -3 -8 6.3
    2 -3 8 9.2
    -2 -3 -8 6.1
    -2 -3 -8 9
    -2 -3 -8 9.4
    -2 3 -8 9.2
    -2 3 -8 7.1
    2 3 8 9.1
    -2 3 -8 8
    2 3 8 6.5
    -3 -3 -8 6.9
    -3 -3 -8 5.5
    -3 -3 -8 6
    -3 -3 -8 6.2
    3 -3 8 5
    3 -3 8 7
    3 3 8 4.1
    -3 3 -8 6.1
    -3 3 -8 7.1
    3 3 8 9.4
    -3 3 -8 8.5
    -3 3 -8 8.6
    -4 -3 -8 6.2
    -4 -3 -8 9
    4 -3 8 8.9
    4 -3 8 10.6
    -4 -3 -8 6.1
    -4 -3 -8 9.8
    -4 3 -8 8.6
    -4 3 -8 8.3
    4 3 8 3.8
    -4 3 -8 5.2
    -4 3 -8 12.6
    4 3 8 7.7
    -5 -3 -8 9
    -5 -3 -8 6.7
    -5 -3 -8 8.2
    -5 3 -8 5.1
    -5 3 -8 5.3
    -5 3 -8 6.5
    -6 -3 -8 20.7
    -6 3 -8 24.6
    6 3 8 24
    -6 3 -8 14.5
    -6 3 -8 20.7
    -9 -4 8 3.6
    -9 -4 8 1.8
    9 4 -8 4.8
    -9 4 8 0.1
    -8 -4 8 8.5
    -8 -4 8 1.9
    -8 -4 8 1.1
    8 -4 -8 3.7
    8 -4 -8 3.4
    -8 4 8 0.4
    8 4 -8 7.4
    8 4 -8 7.1
    -8 4 8 -3.9
    8 4 -8 9.5
    7 -4 -8 -1.4
    -7 -4 8 -0.7
    7 -4 -8 0
    -7 -4 8 -1
    -7 -4 8 -1.5
    -7 4 8 0.2
    7 4 -8 0.3
    7 4 -8 2.2
    7 4 -8 -0.5
    -7 4 8 -0.9
    6 -4 -8 2.8
    -6 -4 8 -1.2
    -6 -4 8 -2.2
    -6 -4 8 -1.8
    6 -4 -8 1.5
    6 -4 -8 0.8
    6 -4 -8 -0.4
    -6 4 8 0.6
    6 4 -8 0.4
    6 4 -8 -1.3
    6 4 -8 0.6
    5 -4 -8 4.4
    5 -4 -8 5.2
    -5 -4 8 1.3
    -5 -4 8 8.7
    -5 -4 8 3.1
    5 -4 -8 3.3
    5 -4 -8 2.8
    5 4 -8 3.3
    -5 4 8 2.1
    5 4 -8 3.2
    -5 4 8 3.7
    5 4 -8 3.8
    -4 -4 8 84.19
    -4 -4 8 81.79
    4 -4 -8 64.39
    4 -4 -8 93.39
    -4 -4 8 72.59
    4 -4 -8 85.49
    4 -4 -8 78.19
    4 4 -8 80.49
    4 4 -8 79.59
    -4 4 8 87.89
    4 4 -8 81.09
    3 -4 -8 2.9
    3 -4 -8 5.5
    -3 -4 8 3.4
    -3 -4 8 1.3
    -3 -4 8 1.4
    3 -4 -8 2.7
    3 -4 -8 2.4
    -3 4 8 1.4
    3 4 -8 4
    3 4 -8 1.8
    3 4 -8 2.3
    -3 4 8 2.5
    -2 -4 8 136.79
    -2 -4 8 140.59
    2 -4 -8 137.09
    -2 -4 8 136.29
    2 -4 -8 137.79
    2 -4 -8 134.79
    2 -4 -8 138.09
    -2 4 8 147.79
    2 4 -8 143.79
    -2 4 8 136.49
    2 4 -8 134.59
    2 4 -8 138.19
    1 -4 -8 67.29
    -1 -4 8 68.89
    1 -4 -8 65.89
    -1 -4 8 66.19
    -1 -4 8 63.29
    1 -4 -8 63.69
    1 -4 -8 62.99
    1 4 -8 66.79
    1 4 -8 68.29
    1 4 -8 62.09
    -1 4 8 66.49
    -1 4 8 62.39
    0 -4 -8 68.09
    0 -4 -8 63.29
    0 -4 -8 58.99
    0 -4 8 62.59
    0 -4 -8 65.89
    0 -4 8 69.69
    0 -4 8 65.69
    0 4 -8 59.49
    0 4 -8 66.39
    0 4 -8 65.99
    0 4 8 62.39
    0 4 8 62.39
    -1 -4 -8 27
    -1 -4 -8 16.9
    1 -4 8 27.1
    -1 -4 -8 16.4
    -1 -4 -8 29
    1 -4 8 25.9
    1 4 8 24.4
    -1 4 -8 25.1
    -1 4 -8 25.4
    -1 4 -8 25
    1 4 8 24.8
    -2 -4 -8 12.5
    2 -4 8 13.9
    -2 -4 -8 15.2
    2 -4 8 13.3
    -2 -4 -8 16
    -2 -4 -8 15
    -2 4 -8 14
    2 4 8 12.9
    -2 4 -8 15.1
    -2 4 -8 12
    2 4 8 13.5
    3 -4 8 0.6
    -3 -4 -8 2.1
    -3 -4 -8 1.4
    -3 -4 -8 -0.8
    3 -4 8 0.2
    3 4 8 -0.1
    -3 4 -8 2.8
    3 4 8 -0.6
    -3 4 -8 1.5
    -3 4 -8 1.1
    -4 -4 -8 5.5
    -4 -4 -8 7.4
    -4 -4 -8 12.1
    -4 4 -8 11.6
    4 4 8 11.6
    -4 4 -8 7.1
    4 4 8 4.9
    -4 4 -8 14
    -4 4 -8 9.6
    -5 -4 -8 8.7
    -5 -4 -8 9
    -5 4 -8 6.1
    5 4 8 12
    -5 4 -8 10.4
    -5 4 -8 8.5
    6 4 8 31.1
    -6 4 -8 32.5
    -6 4 -8 37.5
    -6 4 -8 34.3
    -9 -5 8 1.4
    -9 -5 8 -0.7
    -9 5 8 3
    9 5 -8 4.2
    -8 -5 8 0.9
    8 -5 -8 0.6
    -8 -5 8 4
    -8 -5 8 1
    -8 5 8 6.8
    -8 5 8 5.9
    8 5 -8 3.8
    8 5 -8 10
    8 5 -8 7.1
    -7 -5 8 8.1
    7 -5 -8 8.6
    -7 -5 8 9.2
    7 -5 -8 9.4
    -7 -5 8 8.8
    7 5 -8 2.1
    -7 5 8 5.2
    7 5 -8 10.5
    7 5 -8 8.7
    -7 5 8 5.3
    6 -5 -8 1.2
    -6 -5 8 -2.3
    6 -5 -8 4
    -6 -5 8 -1.6
    -6 5 8 0.8
    6 5 -8 -0.4
    6 5 -8 -0.1
    6 5 -8 -4.6
    -6 5 8 0.1
    5 -5 -8 1.4
    5 -5 -8 1.7
    -5 -5 8 -1
    5 -5 -8 2.2
    5 -5 -8 2.6
    -5 -5 8 2.7
    5 5 -8 -1
    -5 5 8 1.6
    5 5 -8 1.2
    5 5 -8 0.1
    -5 5 8 2.1
    4 -5 -8 16.7
    -4 -5 8 17.7
    4 -5 -8 16.1
    4 -5 -8 18.9
    -4 -5 8 12.5
    4 -5 -8 16.4
    -4 -5 8 17.7
    4 5 -8 15.6
    -4 5 8 22.8
    4 5 -8 18.1
    4 5 -8 24
    -4 5 8 16.6
    -3 -5 8 10.3
    -3 -5 8 11.6
    3 -5 -8 14.7
    3 -5 -8 17
    3 -5 -8 14.9
    3 -5 -8 15.6
    -3 -5 8 16.3
    3 5 -8 14.6
    3 5 -8 12.2
    3 5 -8 14.5
    -3 5 8 17.3
    -3 5 8 16.6
    2 -5 -8 3.4
    2 -5 -8 8.4
    -2 -5 8 8.7
    2 -5 -8 7.2
    -2 -5 8 4.7
    2 -5 -8 7.1
    -2 -5 8 8.1
    2 5 -8 8.1
    -2 5 8 5.7
    -2 5 8 2.7
    2 5 -8 9.4
    2 5 -8 6.2
    1 -5 -8 145.99
    1 -5 -8 141.99
    1 -5 -8 136.19
    -1 -5 8 151.88
    -1 -5 8 146.59
    -1 -5 8 146.49
    1 -5 -8 160.58
    -1 5 8 148.69
    1 5 -8 111.79
    -1 5 8 150.38
    1 5 -8 153.18
    1 5 -8 153.68
    0 -5 -8 28.9
    0 -5 -8 32.2
    0 -5 -8 28.4
    0 -5 8 23
    0 -5 8 30.9
    0 -5 -8 27.3
    0 5 -8 26.6
    0 5 8 27.4
    0 5 -8 24.9
    0 5 -8 36.3
    0 5 8 22.8
    1 -5 8 124.09
    -1 -5 -8 127.19
    -1 -5 -8 134.69
    1 -5 8 124.59
    -1 -5 -8 113.19
    -1 -5 -8 99.89
    -1 5 -8 122.49
    1 5 8 127.09
    1 5 8 120.19
    -1 5 -8 121.79
    -1 5 -8 121.89
    2 -5 8 43.8
    -2 -5 -8 42.5
    2 -5 8 42.2
    -2 -5 -8 54.19
    -2 -5 -8 46
    2 5 8 43.8
    -2 5 -8 46
    -2 5 -8 52.89
    2 5 8 37.1
    -2 5 -8 47
    -3 -5 -8 -2.5
    -3 -5 -8 -4.9
    -3 -5 -8 0.1
    3 -5 8 -0.7
    -3 -5 -8 0.4
    3 5 8 1.1
    -3 5 -8 0.5
    -3 5 -8 2.9
    3 5 8 2.7
    -3 5 -8 2.5
    -4 -5 -8 0.3
    -4 -5 -8 0.7
    -4 -5 -8 5.5
    -4 -5 -8 -3.9
    -4 5 -8 -0.9
    -4 5 -8 -0.1
    4 5 8 -1.2
    4 5 8 2.9
    -4 5 -8 3.3
    -5 -5 -8 5.7
    -5 -5 -8 4.8
    -5 -5 -8 0.3
    -5 5 -8 1.8
    -5 5 -8 3.5
    5 5 8 5
    -5 5 -8 2.7
    -6 5 -8 8.2
    -6 5 -8 7.9
    -9 -6 8 9.7
    -9 -6 8 -4.3
    -9 6 8 -6
    9 6 -8 4.6
    -8 -6 8 7.1
    -8 -6 8 13.1
    -8 -6 8 6.1
    -8 6 8 0.6
    8 6 -8 2.7
    8 6 -8 6
    8 6 -8 1.2
    -8 6 8 3.5
    -7 -6 8 4.9
    7 -6 -8 6
    7 -6 -8 3
    -7 -6 8 2.5
    -7 -6 8 4.2
    -7 6 8 0.6
    7 6 -8 7.2
    7 6 -8 5.5
    -7 6 8 0.8
    7 6 -8 -3.2
    -6 -6 8 6.2
    6 -6 -8 3.9
    -6 -6 8 9.8
    6 -6 -8 2.8
    -6 -6 8 8.4
    6 6 -8 1.4
    6 6 -8 -0.6
    6 6 -8 3.2
    -6 6 8 5.1
    -6 6 8 0.5
    5 -6 -8 8.4
    -5 -6 8 3
    -5 -6 8 9.2
    -5 -6 8 8.9
    5 -6 -8 3.7
    5 -6 -8 5
    5 -6 -8 5.3
    5 6 -8 5.5
    -5 6 8 6.4
    -5 6 8 4.7
    5 6 -8 4.9
    5 6 -8 6.8
    4 -6 -8 1.8
    4 -6 -8 -1.5
    4 -6 -8 -0.4
    -4 -6 8 -1.1
    4 -6 -8 1
    -4 -6 8 1.5
    -4 -6 8 0.9
    4 6 -8 -0.8
    -4 6 8 2.6
    4 6 -8 2.1
    -4 6 8 0
    4 6 -8 1.8
    -3 -6 8 1.4
    3 -6 -8 0.3
    -3 -6 8 1.8
    -3 -6 8 -1
    3 -6 -8 4.8
    3 -6 -8 3.1
    3 -6 -8 1.3
    3 6 -8 -1.1
    -3 6 8 -1.1
    3 6 -8 2.3
    3 6 -8 -0.8
    -3 6 8 -2.4
    2 -6 -8 156.58
    2 -6 -8 160.68
    -2 -6 8 151.58
    2 -6 -8 160.88
    -2 -6 8 155.58
    2 -6 -8 166.58
    -2 -6 8 166.18
    2 6 -8 158.08
    2 6 -8 151.78
    -2 6 8 142.19
    -2 6 8 164.88
    2 6 -8 160.48
    -1 -6 8 114.29
    -1 -6 8 115.29
    1 -6 -8 108.69
    1 -6 -8 107.49
    1 -6 -8 112.49
    1 -6 -8 115.19
    -1 6 8 120.09
    -1 6 8 124.19
    1 6 -8 112.99
    1 6 -8 115.89
    1 6 -8 113.29
    0 -6 8 30.1
    0 -6 8 31.9
    0 -6 8 31.4
    0 -6 -8 33.8
    0 -6 -8 34.5
    0 -6 -8 36.1
    0 -6 -8 36.5
    0 6 8 41.1
    0 6 -8 39.3
    0 6 -8 39.4
    0 6 -8 35
    0 6 8 33.1
    -1 -6 -8 26.1
    -1 -6 -8 30.8
    1 -6 8 27.4
    -1 -6 -8 28.6
    1 -6 8 31.8
    1 -6 8 22.4
    -1 6 -8 26.1
    -1 6 -8 33.2
    1 6 8 32.5
    1 6 8 24.2
    -1 6 -8 20.9
    -2 -6 -8 8.7
    2 -6 8 3.4
    -2 -6 -8 1
    -2 -6 -8 2.2
    -2 -6 -8 5.4
    2 -6 8 6.2
    -2 6 -8 4.4
    -2 6 -8 6.9
    -2 6 -8 6
    2 6 8 6.2
    -3 -6 -8 5.5
    -3 -6 -8 8.1
    -3 -6 -8 16.3
    3 -6 8 10.5
    -3 -6 -8 10.5
    3 -6 8 7.9
    -3 6 -8 8.7
    -3 6 -8 10.7
    3 6 8 11.5
    -3 6 -8 10.5
    3 6 8 17
    -4 -6 -8 1.7
    -4 -6 -8 5.4
    -4 6 -8 2.7
    -4 6 -8 2
    4 6 8 -0.1
    -5 -6 -8 -0.1
    -5 -6 -8 3.1
    -5 6 -8 3.4
    -5 6 -8 -1.1
    -5 6 -8 -3.8
    -6 6 -8 7
    -9 -7 8 -4
    -9 -7 8 14.7
    9 7 -8 6.7
    -8 -7 8 5.7
    -8 -7 8 10.6
    -8 -7 8 11.1
    8 7 -8 11.4
    -8 7 8 6.9
    8 7 -8 1.8
    -7 -7 8 11.8
    7 -7 -8 7.9
    7 -7 -8 10.4
    -7 -7 8 9.2
    -7 -7 8 7.5
    -7 7 8 1.4
    7 7 -8 -0.5
    7 7 -8 9.9
    -7 7 8 5.2
    7 7 -8 6.5
    6 -7 -8 14.8
    -6 -7 8 14
    -6 -7 8 19.9
    -6 -7 8 15.1
    6 -7 -8 15.3
    6 7 -8 17.7
    6 7 -8 22.1
    -6 7 8 15.8
    6 7 -8 19.8
    -6 7 8 12.4
    5 -7 -8 0.2
    -5 -7 8 -1.4
    -5 -7 8 5.2
    -5 -7 8 -0.2
    5 -7 -8 -3.2
    5 7 -8 -0.4
    -5 7 8 -1.9
    -5 7 8 0.7
    5 7 -8 1.4
    5 7 -8 -3.6
    -4 -7 8 10.1
    4 -7 -8 6.2
    4 -7 -8 7.3
    4 -7 -8 5.8
    -4 -7 8 8.3
    4 -7 -8 8.6
    -4 -7 8 6
    4 7 -8 6.1
    -4 7 8 8.8
    4 7 -8 7
    -4 7 8 3.2
    4 7 -8 6.3
    3 -7 -8 14
    3 -7 -8 20.7
    -3 -7 8 17.9
    3 -7 -8 18
    -3 -7 8 13.3
    -3 -7 8 13.3
    3 -7 -8 18.2
    -3 7 8 17.2
    3 7 -8 22.5
    3 7 -8 18.1
    -3 7 8 17.2
    3 7 -8 15.9
    -2 -7 8 126.99
    2 -7 -8 127.69
    2 -7 -8 124.49
    2 -7 -8 129.19
    -2 -7 8 122.49
    2 -7 -8 133.69
    -2 -7 8 130.79
    2 7 -8 135.09
    2 7 -8 131.39
    -2 7 8 130.99
    2 7 -8 131.19
    -1 -7 8 134.29
    1 -7 -8 118.59
    -1 -7 8 117.19
    1 -7 -8 121.89
    1 -7 -8 117.79
    1 -7 -8 117.39
    1 7 -8 110.09
    -1 7 8 129.59
    -1 7 8 117.59
    1 7 -8 118.59
    1 7 -8 113.99
    0 -7 8 11.7
    0 -7 8 13.3
    0 -7 -8 7
    0 -7 8 10.9
    0 -7 -8 11.6
    0 -7 -8 8.4
    0 7 -8 11.2
    0 7 8 11.1
    0 7 -8 10.3
    0 7 8 9.2
    0 7 -8 11.9
    -1 -7 -8 37.4
    1 -7 8 32.4
    -1 -7 -8 34.5
    -1 -7 -8 29
    1 -7 8 43.8
    -1 -7 -8 41.6
    1 -7 8 35
    -1 7 -8 36.5
    -1 7 -8 38.6
    1 7 8 36.7
    1 7 8 32.4
    -1 7 -8 37.3
    2 -7 8 1.6
    -2 -7 -8 0.2
    2 -7 8 0.1
    -2 -7 -8 -2.1
    -2 -7 -8 -1.6
    -2 7 -8 2.9
    -2 7 -8 -1.6
    -2 7 -8 1.5
    2 7 8 -3.8
    2 7 8 -1.8
    3 -7 8 1.3
    3 -7 8 1.4
    -3 -7 -8 0.3
    -3 -7 -8 1.3
    -3 -7 -8 1.4
    -3 7 -8 1.5
    -3 7 -8 1.2
    3 7 8 3.7
    -3 7 -8 0.9
    3 7 8 -4.2
    -4 -7 -8 3.6
    -4 -7 -8 -1.7
    -4 -7 -8 1.2
    -4 7 -8 1.9
    -4 7 -8 0.7
    4 7 8 3.4
    -5 -7 -8 -3
    -5 -7 -8 0.7
    -5 7 -8 -0.5
    -5 7 -8 1
    -5 7 -8 0.9
    -8 -8 8 -1.4
    -8 -8 8 -3.9
    -8 -8 8 1.2
    8 8 -8 -8
    -8 8 8 0.5
    8 8 -8 -5.4
    -7 -8 8 -0.1
    -7 -8 8 -3.6
    -7 -8 8 6.8
    7 -8 -8 -1.4
    7 -8 -8 -5
    -7 8 8 -1.9
    -7 8 8 1.8
    7 8 -8 -6.7
    7 8 -8 -1.9
    7 8 -8 7.8
    -6 -8 8 -2.3
    6 -8 -8 -2.8
    6 -8 -8 0.6
    -6 -8 8 0.1
    -6 -8 8 3.2
    6 8 -8 3.4
    6 8 -8 -2
    -6 8 8 -0.3
    6 8 -8 5.9
    -6 8 8 1.2
    5 -8 -8 12.8
    -5 -8 8 11
    5 -8 -8 11.6
    -5 -8 8 10.6
    -5 -8 8 10.8
    -5 8 8 10.4
    5 8 -8 12.4
    -5 8 8 11.2
    5 8 -8 8.7
    5 8 -8 7.1
    -4 -8 8 3.1
    -4 -8 8 3.2
    4 -8 -8 1.9
    4 -8 -8 1.6
    4 -8 -8 -0.6
    -4 -8 8 1.8
    4 -8 -8 3.2
    4 8 -8 -3.7
    4 8 -8 1.8
    4 8 -8 2.8
    -4 8 8 1.2
    -4 8 8 -0.1
    -3 -8 8 3.2
    -3 -8 8 4.3
    -3 -8 8 2.1
    3 -8 -8 2.8
    3 -8 -8 0.9
    3 -8 -8 0.4
    3 -8 -8 2.8
    -3 8 8 0.2
    -3 8 8 -1
    3 8 -8 -0.5
    3 8 -8 0
    3 8 -8 1.8
    -2 -8 8 2
    2 -8 -8 -1.1
    2 -8 -8 2.4
    -2 -8 8 -1
    2 -8 -8 -0.8
    -2 -8 8 3.7
    2 -8 -8 -0.4
    -2 8 8 2
    -2 8 8 2.6
    2 8 -8 -2.4
    2 8 -8 3.3
    2 8 -8 0.2
    1 -8 -8 17.9
    1 -8 -8 23.3
    -1 -8 8 19.7
    1 -8 -8 24.3
    1 -8 -8 20.9
    -1 -8 8 23.4
    1 8 -8 18
    1 8 -8 19.5
    -1 8 8 18.4
    1 8 -8 17.3
    -1 8 8 16.4
    0 -8 8 -0.8
    0 -8 8 -1.5
    0 -8 -8 3.5
    0 -8 -8 -0.6
    0 -8 -8 -1.1
    0 -8 -8 3.5
    0 -8 8 0.8
    0 8 8 -1.4
    0 8 -8 1.5
    0 8 -8 1.1
    0 8 8 -0.3
    0 8 -8 -0.9
    1 -8 8 -1.9
    -1 -8 -8 -0.7
    -1 -8 -8 2.8
    -1 -8 -8 2.6
    1 -8 8 3
    -1 8 -8 0.5
    -1 8 -8 0.9
    1 8 8 0.8
    -1 8 -8 1.2
    1 8 8 3.1
    -2 -8 -8 7.7
    -2 -8 -8 13.9
    -2 -8 -8 6.3
    2 -8 8 8.9
    2 -8 8 10.8
    -2 8 -8 13.6
    -2 8 -8 10.5
    2 8 8 6.8
    -2 8 -8 7.6
    2 8 8 10.1
    -3 -8 -8 3.5
    3 -8 8 2
    -3 -8 -8 2.9
    3 -8 8 2.9
    -3 -8 -8 0
    -3 8 -8 3.5
    3 8 8 0.3
    -3 8 -8 2.2
    3 8 8 -0.6
    -4 -8 -8 1.1
    -4 -8 -8 4.2
    -4 -8 -8 3.2
    -4 8 -8 3.2
    -4 8 -8 3.7
    -5 -8 -8 14.5
    -5 -8 -8 2.9
    -5 8 -8 15.8
    -5 8 -8 9.1
    -5 8 -8 8.7
    -8 -9 8 -1.2
    -8 -9 8 4.1
    -8 9 8 6.3
    8 9 -8 5.1
    -7 -9 8 1.7
    -7 -9 8 -3.8
    -7 -9 8 0.3
    7 9 -8 -0.8
    7 9 -8 -5.6
    -7 9 8 2.8
    7 9 -8 2.3
    -7 9 8 -2.8
    -6 -9 8 6.2
    6 -9 -8 2.6
    -6 -9 8 7.9
    -6 -9 8 0.6
    6 -9 -8 7.5
    6 9 -8 9.9
    -6 9 8 6.5
    6 9 -8 6.4
    6 9 -8 4.7
    -6 9 8 7.9
    -5 -9 8 3.7
    5 -9 -8 7.2
    5 -9 -8 10.8
    -5 -9 8 4
    -5 -9 8 11.7
    -5 9 8 8
    5 9 -8 8.7
    -5 9 8 7.8
    5 9 -8 13
    5 9 -8 12
    4 -9 -8 13.5
    4 -9 -8 14.6
    -4 -9 8 14.5
    4 -9 -8 10.4
    4 -9 -8 13.5
    -4 -9 8 9.3
    -4 -9 8 11.3
    4 9 -8 15
    -4 9 8 9
    4 9 -8 11.2
    -4 9 8 14.2
    -3 -9 8 3.3
    3 -9 -8 5.1
    3 -9 -8 5.5
    3 -9 -8 3.4
    -3 -9 8 6.7
    -3 -9 8 6.8
    3 -9 -8 2.5
    3 9 -8 10.1
    -3 9 8 7.1
    3 9 -8 5.8
    -3 9 8 4
    3 9 -8 6.1
    2 -9 -8 51.99
    -2 -9 8 57.19
    2 -9 -8 38.5
    2 -9 -8 49.99
    -2 -9 8 52.99
    2 -9 -8 43.5
    2 9 -8 48.4
    -2 9 8 46
    2 9 -8 40
    2 9 -8 44.6
    -2 9 8 43.4
    -1 -9 8 1.2
    -1 -9 8 -2.2
    -1 -9 8 -0.1
    1 -9 -8 -1.1
    1 -9 -8 0.6
    1 -9 -8 -4.2
    1 9 -8 2.7
    1 9 -8 1.9
    -1 9 8 3.2
    1 9 -8 -2.7
    -1 9 8 1.2
    0 -9 8 200.68
    0 -9 -8 205.58
    0 -9 -8 227.68
    0 -9 8 206.28
    0 -9 8 204.98
    0 -9 -8 214.98
    0 9 -8 201.18
    0 9 8 215.78
    0 9 -8 202.38
    0 9 -8 206.18
    0 9 8 221.58
    -1 -9 -8 66.69
    -1 -9 -8 58.39
    1 -9 8 57.89
    -1 -9 -8 50.59
    1 -9 8 56.09
    1 -9 8 54.49
    -1 9 -8 60.59
    1 9 8 68.09
    -1 9 -8 53.39
    -1 9 -8 53.89
    1 9 8 55.99
    -2 -9 -8 11.5
    -2 -9 -8 4.3
    2 -9 8 5.9
    2 -9 8 8.6
    -2 -9 -8 3.4
    2 -9 8 9.2
    2 9 8 5.5
    -2 9 -8 4
    -2 9 -8 7.2
    -2 9 -8 7.5
    2 9 8 15.4
    -3 -9 -8 -4.9
    3 -9 8 -0.4
    -3 -9 -8 -1.3
    -3 -9 -8 -3.4
    3 -9 8 -1.9
    -3 9 -8 0.5
    -3 9 -8 -3.9
    3 9 8 -1.2
    -4 -9 -8 9.5
    -4 -9 -8 7.9
    -4 9 -8 7.2
    -4 9 -8 8.1
    -5 9 -8 34.3
    -8 -10 8 -3.3
    -8 -10 8 -6.5
    8 10 -8 6.6
    -7 -10 8 -3
    -7 -10 8 3.4
    -7 -10 8 0.8
    7 10 -8 -1
    -7 10 8 -4
    7 10 -8 6.6
    6 -10 -8 0.5
    -6 -10 8 3.8
    -6 -10 8 5.5
    -6 -10 8 0.2
    6 -10 -8 -0.3
    6 10 -8 -1.1
    6 10 -8 5.3
    -6 10 8 -2.1
    -6 10 8 1.8
    6 10 -8 3.1
    -5 -10 8 5.3
    -5 -10 8 -2.3
    5 -10 -8 -1.6
    -5 -10 8 0.3
    5 -10 -8 0.3
    -5 10 8 2.6
    5 10 -8 -2.2
    5 10 -8 5.5
    5 10 -8 0
    -5 10 8 1.6
    -4 -10 8 15.5
    -4 -10 8 19.9
    -4 -10 8 13.1
    4 -10 -8 14.4
    4 -10 -8 15.4
    4 -10 -8 17.9
    4 -10 -8 13.7
    4 10 -8 11.6
    4 10 -8 14.3
    4 10 -8 11.6
    -4 10 8 13.5
    -4 10 8 14.3
    -3 -10 8 28.1
    -3 -10 8 30.3
    3 -10 -8 34.6
    -3 -10 8 29.2
    3 -10 -8 28.1
    3 -10 -8 23.6
    3 -10 -8 26.1
    -3 10 8 26.7
    -3 10 8 28.6
    3 10 -8 20.3
    3 10 -8 30.7
    3 10 -8 27.6
    -2 -10 8 37.4
    -2 -10 8 25.9
    2 -10 -8 31.3
    2 -10 -8 33.7
    -2 -10 8 34.1
    2 -10 -8 32.6
    2 -10 -8 34.7
    2 10 -8 32.2
    -2 10 8 30.5
    2 10 -8 41.9
    -2 10 8 25.9
    2 10 -8 25.8
    1 -10 -8 206.38
    -1 -10 8 187.88
    1 -10 -8 181.18
    1 -10 -8 187.78
    -1 -10 8 185.68
    -1 -10 8 189.58
    1 10 -8 198.98
    1 10 -8 196.98
    -1 10 8 195.78
    1 10 -8 194.98
    -1 10 8 196.38
    0 -10 -8 21
    0 -10 8 24.8
    0 -10 -8 24
    0 -10 8 22.3
    0 -10 8 23.6
    0 10 8 21
    0 10 -8 23.6
    0 10 8 24.1
    0 10 -8 16.4
    0 10 -8 27.2
    1 -10 8 -1.1
    1 -10 8 1.5
    -1 -10 -8 1.6
    1 -10 8 3
    -1 -10 -8 -2.4
    -1 -10 -8 5.2
    -1 10 -8 2.8
    -1 10 -8 -0.5
    -1 10 -8 -0.4
    1 10 8 0.7
    1 10 8 0
    -2 -10 -8 3.1
    2 -10 8 0.7
    -2 -10 -8 -3.3
    2 -10 8 1.5
    2 -10 8 5.6
    -2 -10 -8 4.2
    -2 10 -8 -1.3
    2 10 8 0.2
    2 10 8 1.1
    -2 10 -8 -0.1
    -3 -10 -8 -0.4
    3 -10 8 2.2
    -3 -10 -8 5.9
    -3 -10 -8 1
    -3 10 -8 2.7
    -3 10 -8 1.2
    -4 -10 -8 2.2
    -4 -10 -8 0.6
    -4 10 -8 6.2
    -4 10 -8 4.7
    -7 -11 8 -2.1
    -7 -11 8 1
    -7 -11 8 2.7
    7 11 -8 -0.4
    -7 11 8 -3.4
    7 11 -8 10.6
    -6 -11 8 -5.9
    -6 -11 8 5.6
    -6 -11 8 2
    -6 11 8 -1.6
    6 11 -8 -1.7
    -6 11 8 2.5
    6 11 -8 4.1
    5 -11 -8 3.8
    -5 -11 8 2.9
    5 -11 -8 3.1
    -5 -11 8 -6.3
    -5 -11 8 1.3
    -5 11 8 6
    -5 11 8 -2
    5 11 -8 4.5
    5 11 -8 -2.5
    -4 -11 8 3.8
    4 -11 -8 9.5
    -4 -11 8 6.9
    4 -11 -8 7.5
    -4 -11 8 5.6
    4 11 -8 6
    4 11 -8 5.9
    -4 11 8 7.7
    4 11 -8 0.7
    -4 11 8 9.1
    -3 -11 8 -1.9
    3 -11 -8 1.4
    3 -11 -8 2.5
    -3 -11 8 -3.6
    -3 -11 8 0.9
    3 -11 -8 0.5
    3 -11 -8 -3
    3 11 -8 -0.1
    -3 11 8 3.2
    3 11 -8 -2.6
    3 11 -8 5.4
    2 -11 -8 0
    -2 -11 8 4.2
    -2 -11 8 -1.9
    2 -11 -8 1.3
    2 -11 -8 -1.1
    2 -11 -8 1.9
    -2 -11 8 -2
    2 11 -8 2.8
    2 11 -8 -1
    2 11 -8 1.9
    -2 11 8 -1.1
    -2 11 8 -1.2
    -1 -11 8 71.49
    1 -11 -8 73.69
    1 -11 -8 80.49
    1 -11 -8 77.29
    -1 -11 8 85.09
    -1 -11 8 69.09
    -1 11 8 78.99
    1 11 -8 71.99
    1 11 -8 71.19
    -1 11 8 76.99
    1 11 -8 78.49
    0 -11 8 1.3
    0 -11 8 2.9
    0 -11 -8 3.8
    0 -11 8 0.9
    0 -11 -8 0
    0 -11 -8 1.8
    0 11 8 3.1
    0 11 8 0.6
    0 11 -8 4.1
    0 11 -8 1.5
    0 11 -8 5.5
    -1 -11 -8 2.1
    -1 -11 -8 -1.4
    1 -11 8 1.4
    1 -11 8 6.8
    -1 -11 -8 5.4
    1 -11 8 4.2
    -1 11 -8 -0.9
    1 11 8 1.8
    1 11 8 0.9
    -1 11 -8 5.6
    -2 -11 -8 -1.5
    -2 -11 -8 -3.3
    -2 -11 -8 -2.4
    2 -11 8 -0.5
    2 -11 8 3
    -2 11 -8 -0.4
    2 11 8 0.6
    -2 11 -8 -0.1
    2 11 8 -2.7
    -3 -11 -8 -0.6
    3 -11 8 3.6
    -3 -11 -8 0.3
    -3 11 -8 4.6
    -3 11 -8 4.4
    -4 -11 -8 12.6
    -4 -11 -8 15.7
    -4 11 -8 22.5
    -7 -12 8 1.4
    -7 -12 8 9.9
    -7 -12 8 -3.5
    -7 12 8 0.7
    7 12 -8 -4.9
    -6 -12 8 13.5
    -6 -12 8 10.5
    -6 -12 8 4.2
    -6 12 8 2.7
    6 12 -8 4
    6 12 -8 10.4
    -5 -12 8 14.9
    5 -12 -8 15.1
    -5 -12 8 17.7
    -5 -12 8 24.3
    5 12 -8 9.9
    -5 12 8 16.2
    -5 12 8 14.1
    5 12 -8 15.4
    4 -12 -8 48.8
    -4 -12 8 45.5
    -4 -12 8 43
    4 -12 -8 50.39
    -4 -12 8 41.7
    4 12 -8 40
    -4 12 8 35.3
    4 12 -8 45.4
    -4 12 8 46
    3 -12 -8 28.1
    3 -12 -8 27.7
    -3 -12 8 32.9
    3 -12 -8 28.6
    -3 -12 8 29.3
    -3 -12 8 25.3
    3 -12 -8 26.8
    -3 12 8 36
    -3 12 8 31.9
    3 12 -8 19
    3 12 -8 21.3
    -2 -12 8 2.8
    2 -12 -8 4.3
    -2 -12 8 3.6
    -2 -12 8 -0.1
    2 -12 -8 8.3
    -2 12 8 4.4
    2 12 -8 2
    2 12 -8 3.5
    -2 12 8 2.7
    -1 -12 8 13.9
    -1 -12 8 10.2
    1 -12 -8 13
    1 -12 -8 3.3
    1 -12 -8 2.1
    -1 -12 8 6.7
    1 12 -8 3.6
    1 12 -8 7.5
    -1 12 8 5.7
    -1 12 8 5
    0 -12 8 27
    0 -12 -8 29.6
    0 -12 -8 31.5
    0 -12 8 28.2
    0 -12 -8 27
    0 12 -8 27.2
    0 12 8 38.3
    0 12 8 29.7
    0 12 -8 23.4
    1 -12 8 3.6
    -1 -12 -8 6.4
    1 -12 8 3.1
    -1 -12 -8 -6.4
    -1 -12 -8 -4.6
    -1 12 -8 5.1
    -1 12 -8 1.1
    1 12 8 11.4
    1 12 8 -1.7
    -2 -12 -8 5.5
    -2 -12 -8 4.1
    -2 -12 -8 5.1
    2 -12 8 0.1
    -2 12 -8 3.2
    -2 12 -8 3.6
    2 12 8 3.5
    3 -12 8 1.2
    -3 -12 -8 2.5
    -3 -12 -8 1.7
    -3 12 -8 1.2
    -4 -12 -8 19.7
    -6 -13 8 0.4
    -6 -13 8 -1.3
    6 13 -8 -0.1
    6 13 -8 4.6
    -6 13 8 2.1
    -5 -13 8 10.4
    -5 -13 8 19.4
    5 13 -8 11.4
    -5 13 8 20.3
    5 13 -8 13.6
    4 -13 -8 8.1
    -4 -13 8 -2.4
    -4 -13 8 5.2
    -4 -13 8 3.9
    4 -13 -8 -1.3
    -4 13 8 6.2
    -4 13 8 3.3
    4 13 -8 3
    4 13 -8 2.7
    3 -13 -8 5.1
    3 -13 -8 1.8
    -3 -13 8 8.5
    3 -13 -8 -0.2
    3 -13 -8 5.1
    -3 -13 8 3.9
    -3 -13 8 5.3
    3 13 -8 3.4
    -3 13 8 5.1
    -3 13 8 3.7
    3 13 -8 -0.3
    2 -13 -8 4
    -2 -13 8 -0.1
    -2 -13 8 5.4
    2 -13 -8 2.3
    2 -13 -8 7.6
    -2 13 8 4.4
    2 13 -8 2.8
    2 13 -8 5.4
    -2 13 8 2
    -1 -13 8 4.8
    1 -13 -8 4.8
    1 -13 -8 6.5
    -1 -13 8 -0.9
    1 -13 -8 1.4
    -1 13 8 -6.4
    1 13 -8 -0.4
    -1 13 8 0.7
    1 13 -8 4.6
    0 -13 -8 -2.6
    0 -13 -8 4.7
    0 -13 8 1.3
    0 -13 8 4.9
    0 -13 -8 3
    0 13 -8 0.7
    0 13 8 3.8
    0 13 8 8.3
    -1 -13 -8 16.8
    1 -13 8 14.7
    -1 -13 -8 12.6
    1 -13 8 15.7
    -1 -13 -8 9.1
    1 13 8 5.6
    1 13 8 16.4
    -1 13 -8 16.3
    -1 13 -8 16.9
    2 -13 8 -2.7
    -2 -13 -8 -2.5
    -2 -13 -8 -3.5
    3 -13 8 4.8
    -3 -13 -8 6.5
    -3 -13 -8 2
    -5 -14 8 0.9
    -5 -14 8 -1.7
    -5 14 8 6.3
    5 14 -8 -1.9
    4 -14 -8 1.7
    -4 -14 8 -0.8
    4 14 -8 -8.2
    -4 14 8 -1.3
    3 -14 -8 -1.4
    3 -14 -8 6.6
    -3 -14 8 2.7
    -3 14 8 -3.3
    3 14 -8 -1.7
    -3 14 8 0.4
    2 -14 -8 10
    -2 -14 8 13.6
    2 -14 -8 13.5
    2 -14 -8 8.2
    -2 14 8 16.7
    2 14 -8 10.2
    -2 14 8 7.3
    -1 -14 8 7.4
    1 -14 -8 2.1
    1 -14 -8 -1.5
    1 14 -8 1.1
    -1 14 8 4.1
    -1 14 8 4.9
    0 -14 -8 23.5
    0 -14 -8 16.3
    0 -14 -8 22.8
    0 -14 8 22.7
    0 14 -8 15.5
    0 14 8 24.9
    0 14 8 19
    -1 -14 -8 4.5
    -1 -14 -8 6.3
    1 -14 8 -1.2
    -1 -14 -8 4.6
    1 14 8 0.9
    -2 -14 -8 7.3
    -2 -14 -8 10.5
    -4 15 8 -5.5
    4 15 -8 -2.8
    3 -15 -8 -5.4
    -3 15 8 4.6
    3 15 -8 -2.6
    -2 -15 8 0.8
    2 -15 -8 -0.8
    2 -15 -8 2.3
    -2 15 8 -2.8
    -2 15 8 -2.3
    2 15 -8 -2.3
    1 -15 -8 8.8
    1 -15 -8 0.6
    -1 -15 8 17.3
    1 15 -8 -0.9
    -1 15 8 6.1
    -1 15 8 6.8
    0 -15 -8 -1.5
    0 -15 -8 -5.4
    0 -15 -8 3.5
    0 15 8 3
    -1 -15 -8 9
    -1 -15 -8 12.2
    1 15 8 -3.7
    2 -16 -8 5
    2 16 -8 8.2
    -2 16 8 9.1
    1 -16 -8 1
    1 -16 -8 4.6
    -1 16 8 6.2
    -1 16 8 0.6
    -9 0 9 5.3
    -8 0 9 -1.5
    8 0 -9 -2.2
    -8 0 9 -1.4
    8 0 -9 2.8
    -8 0 9 2.2
    -7 0 9 11.7
    7 0 -9 16.1
    7 0 -9 16.1
    -7 0 9 14.3
    -7 0 9 15.2
    7 0 -9 15.2
    -6 0 9 -2.5
    6 0 -9 -2.1
    -6 0 9 0.9
    6 0 -9 0.5
    6 0 -9 -1.4
    -6 0 9 2
    5 0 -9 21
    5 0 -9 28.6
    -5 0 9 27.8
    -5 0 9 31.3
    5 0 -9 20.5
    4 0 -9 -1.4
    -4 0 9 1.3
    -4 0 9 -0.9
    4 0 -9 2
    4 0 -9 -1.2
    -3 0 9 20.8
    3 0 -9 17.1
    3 0 -9 22.9
    -3 0 9 14.8
    3 0 -9 24.2
    -2 0 9 0.5
    2 0 -9 -2.1
    2 0 -9 -0.9
    -2 0 9 1.4
    2 0 -9 0.9
    1 0 -9 5.4
    1 0 -9 4.5
    -1 0 9 5.3
    1 0 -9 7.8
    -1 0 9 4.8
    0 0 -9 -0.3
    0 0 -9 4.6
    0 0 9 -0.4
    0 0 -9 1.1
    1 0 9 46.3
    -1 0 -9 44.9
    1 0 9 43.2
    -1 0 -9 39.8
    -1 0 -9 44
    -1 0 -9 42.5
    -2 0 -9 -0.5
    -2 0 -9 2.2
    -2 0 -9 -1.8
    2 0 9 1.5
    -2 0 -9 1.4
    2 0 9 1.7
    3 0 9 28.4
    -3 0 -9 30.7
    -3 0 -9 29.9
    -3 0 -9 24.1
    -3 0 -9 21.5
    3 0 9 27.3
    -4 0 -9 1
    -4 0 -9 -3.8
    -4 0 -9 -1.7
    4 0 9 6
    -5 0 -9 4.4
    5 0 9 6.5
    -5 0 -9 6.5
    -9 -1 9 1.9
    -8 -1 9 15.2
    -8 -1 9 21.9
    -8 -1 9 21.2
    8 -1 -9 14.7
    8 1 -9 14.8
    -8 1 9 13.1
    8 1 -9 15
    -8 1 9 16.2
    7 -1 -9 6.6
    -7 -1 9 12.3
    7 -1 -9 11.7
    7 -1 -9 10.6
    -7 -1 9 6.8
    -7 -1 9 6.2
    7 1 -9 8.9
    7 1 -9 4.9
    7 1 -9 10
    -7 1 9 9
    -7 1 9 6.4
    -6 -1 9 2.8
    6 -1 -9 1.7
    -6 -1 9 -2
    -6 -1 9 5.1
    6 -1 -9 0.3
    6 -1 -9 1.8
    6 1 -9 2
    -6 1 9 0
    6 1 -9 4.2
    6 1 -9 3.4
    -6 1 9 0.2
    5 -1 -9 25.6
    -5 -1 9 24.1
    5 -1 -9 23.2
    5 -1 -9 17.7
    -5 -1 9 33.1
    -5 -1 9 24
    5 1 -9 18
    5 1 -9 25.4
    -5 1 9 20.9
    -5 1 9 25.1
    5 1 -9 30.5
    4 -1 -9 95.29
    4 -1 -9 101.89
    4 -1 -9 81.79
    -4 -1 9 99.69
    -4 1 9 89.49
    -4 1 9 105.19
    4 1 -9 101.39
    4 1 -9 90.19
    4 1 -9 94.29
    -3 -1 9 -0.6
    3 -1 -9 -0.7
    3 -1 -9 -1.1
    -3 -1 9 2.3
    -3 -1 9 2.8
    3 -1 -9 2
    -3 1 9 1.5
    3 1 -9 0.3
    3 1 -9 0.5
    3 1 -9 1.2
    -3 1 9 4.6
    2 -1 -9 3
    -2 -1 9 1.3
    2 -1 -9 2
    2 -1 -9 1.5
    -2 -1 9 1.5
    2 1 -9 4
    -2 1 9 0.9
    2 1 -9 1.1
    -2 1 9 3.8
    2 1 -9 3.3
    -1 -1 9 -0.1
    -1 -1 9 0.7
    1 -1 -9 -2.2
    1 -1 -9 -1
    1 -1 -9 -1.4
    -1 1 9 0.5
    1 1 -9 -0.6
    1 1 -9 -1.3
    1 1 -9 -1.3
    -1 1 9 -1.4
    0 -1 -9 36.1
    0 -1 -9 25.8
    0 -1 -9 25.5
    0 -1 -9 31
    0 -1 9 22.9
    0 1 -9 35.5
    0 1 9 26.4
    0 1 -9 31.7
    0 1 -9 34.7
    0 1 9 34.3
    1 -1 9 84.79
    -1 -1 -9 91.59
    -1 -1 -9 89.09
    -1 -1 -9 87.19
    1 -1 9 91.29
    -1 -1 -9 90.79
    1 1 9 86.39
    -1 1 -9 79.79
    -1 1 -9 92.09
    -1 1 -9 88.99
    1 1 9 85.09
    -2 -1 -9 1.3
    2 -1 9 1.7
    -2 -1 -9 1.9
    2 -1 9 5.4
    -2 -1 -9 3
    -2 -1 -9 2.4
    -2 1 -9 6.5
    -2 1 -9 2.4
    2 1 9 5.5
    2 1 9 3.5
    -2 1 -9 2.3
    -2 1 -9 3.6
    -3 -1 -9 5.9
    -3 -1 -9 8.2
    3 -1 9 9.8
    -3 -1 -9 6.3
    3 -1 9 5.2
    -3 -1 -9 6.8
    3 1 9 3.8
    3 1 9 8.5
    -3 1 -9 8.9
    -3 1 -9 7.8
    -3 1 -9 7.5
    -3 1 -9 15
    -4 -1 -9 7.1
    -4 -1 -9 8.6
    -4 -1 -9 13.9
    4 -1 9 14.4
    -4 1 -9 -2.2
    4 1 9 14.9
    -4 1 -9 11.2
    -4 1 -9 7
    -5 -1 -9 -1.5
    5 1 9 7.1
    -5 1 -9 4.7
    -5 1 -9 5.6
    -9 -2 9 -4
    -9 -2 9 3.3
    -9 2 9 -0.1
    -8 -2 9 5.6
    -8 -2 9 9.7
    -8 -2 9 2.3
    8 -2 -9 0
[truncated: 623,766 more chars]
