# Supplementary material for: Crystal structures of (E)-N′-(2-hy­droxy-5-methyl­benzyl­idene)isonicotinohydrazide and (E)-N′-(5-fluoro-2-hy­droxy­benzyl­idene)isonicotinohydrazide
Source: Acta Crystallogr E Crystallogr Commun. 2016 Jun 17;72(Pt 7):980–3. doi: 10.1107/S2056989016009762 (PMC4992920; doi:10.1107/S2056989016009762)
Supplement: Supplementary file 2 [file e-72-00980-Isup2.hkl]

#
# h,k,l, Fc-squared, Fo-squared, sigma(Fo-squared), status flag
#
data_I
_shelx_title ' I in P2(1)/n'
_shelx_refln_list_code          4
_shelx_F_calc_maximum      159.94
_exptl_crystal_F_000       536.00
_reflns_d_resolution_high  0.7589

loop_
 _space_group_symop_operation_xyz
 'x, y, z'
 '-x+1/2, y+1/2, -z+1/2'
 '-x, -y, -z'
 'x-1/2, -y-1/2, z-1/2'

_cell_length_a     8.5318
_cell_length_b    15.9973
_cell_length_c     9.4637
_cell_angle_alpha  90.000
_cell_angle_beta  102.738
_cell_angle_gamma  90.000

_shelx_F_squared_multiplier     1.000

loop_
 _refln_index_h
 _refln_index_k
 _refln_index_l
 _refln_F_squared_calc
 _refln_F_squared_meas
 _refln_F_squared_sigma
 _refln_observed_status
   2   0   0       1210.72       1152.22        11.11 o
   4   0   0          0.01          1.94         0.51 o
   6   0   0        103.40        105.18         2.13 o
   8   0   0         76.36         76.04         3.58 o
  10   0   0         38.76         46.00         3.59 o
   2   1   0         69.81         75.37         0.78 o
   3   1   0         74.26         62.23         0.80 o
   4   1   0        116.95        123.50         1.36 o
   5   1   0          1.44          1.65         0.41 o
   6   1   0          5.11          7.42         0.64 o
   7   1   0          1.82          2.99         0.83 o
   8   1   0          1.09         -0.16         0.92 o
   9   1   0         95.06         95.94         3.22 o
  10   1   0         50.38         53.02         2.97 o
   1   2   0       2713.18       2506.44        56.01 o
   2   2   0       2468.90       2447.87        17.97 o
   3   2   0        724.02        703.14         5.55 o
   4   2   0        100.07         99.05         1.44 o
   5   2   0        214.95        233.70         2.63 o
   6   2   0         99.92        100.49         1.78 o
   7   2   0          9.65         13.12         1.09 o
   8   2   0          7.17          8.08         1.02 o
   9   2   0        151.36        155.40         3.27 o
  10   2   0         17.52         20.78         2.70 o
   1   3   0       3604.79       3519.72        35.53 o
   2   3   0        110.03        120.61         1.24 o
   3   3   0        219.80        267.48         2.46 o
   4   3   0        596.81        585.24         5.00 o
   5   3   0          0.85          2.18         0.60 o
   6   3   0        115.56        128.49         2.09 o
   7   3   0         54.18         50.98         1.69 o
   8   3   0          0.21         -0.31         0.98 o
   9   3   0         41.29         43.90         1.73 o
  10   3   0          0.04          1.37         2.10 o
   0   4   0          2.13          4.38         0.50 o
   1   4   0       1457.97       1432.50        10.85 o
   2   4   0        116.74        117.79         1.28 o
   3   4   0        364.40        424.86         3.64 o
   4   4   0         93.14        104.83         1.58 o
   5   4   0         12.32         12.70         0.81 o
   6   4   0        173.17        176.64         2.38 o
   7   4   0         44.18         49.71         1.73 o
   8   4   0          1.57          0.80         1.00 o
   9   4   0         53.03         54.78         2.48 o
  10   4   0         11.56         14.83         2.95 o
   1   5   0         36.47         56.62         1.22 o
   2   5   0       2388.37       2520.32        17.18 o
   3   5   0       1379.19       1528.50        11.73 o
   4   5   0          4.18          1.24         0.51 o
   5   5   0          0.80          0.95         0.59 o
   6   5   0         18.53         19.76         1.03 o
   7   5   0         31.06         37.14         1.47 o
   8   5   0         12.09         12.40         1.90 o
   9   5   0         21.01         24.56         1.85 o
  10   5   0          0.65          0.86         5.18 o
   0   6   0         71.70         93.79         1.84 o
   1   6   0       1191.63       1148.59         8.62 o
   2   6   0          1.61          4.49         0.43 o
   3   6   0        879.14        968.49         7.12 o
   4   6   0        105.04        108.69         1.61 o
   5   6   0          0.72          0.89         0.73 o
   6   6   0          9.69          9.47         0.91 o
   7   6   0        245.70        244.68         3.16 o
   8   6   0          3.22          4.60         1.12 o
   9   6   0          3.17          3.48         2.85 o
  10   6   0          1.23          9.61         6.69 o
   1   7   0         39.54         37.52         1.09 o
   2   7   0         47.05         54.29         1.18 o
   3   7   0          0.00          3.17         0.50 o
   4   7   0          0.30         -0.08         0.62 o
   5   7   0          0.01         -0.25         0.74 o
   6   7   0          7.08          7.24         0.89 o
   7   7   0        106.32        103.34         2.27 o
   8   7   0         49.32         52.02         2.31 o
   9   7   0          0.68         -2.75         2.75 o
  10   7   0          0.13          2.65         6.43 o
   0   8   0        957.93       1083.61        12.44 o
   1   8   0        156.12        149.48         1.99 o
   2   8   0       1786.98       1949.16        13.75 o
   3   8   0        137.14        151.49         1.99 o
   4   8   0         37.31         51.63         1.37 o
   5   8   0         15.17         15.33         1.09 o
   6   8   0          1.56          2.76         1.01 o
   7   8   0          0.01          2.56         1.08 o
   8   8   0         24.39         18.87         1.80 o
   9   8   0          9.84          6.92         2.93 o
  10   8   0          3.71        -12.54        12.54 o
   1   9   0        355.70        364.98         3.82 o
   2   9   0        245.20        224.98         2.55 o
   3   9   0         51.19         46.41         1.28 o
   4   9   0         31.71         32.59         1.24 o
   5   9   0         34.46         34.57         1.12 o
   6   9   0          3.56          1.48         1.02 o
   7   9   0         34.62         30.25         1.50 o
   8   9   0         18.61         16.32         1.73 o
   9   9   0          1.34         -0.61         4.10 o
   0  10   0        223.03        210.42         3.56 o
   1  10   0          8.16          5.65         0.79 o
   2  10   0         22.15         23.83         1.08 o
   3  10   0         70.41         73.52         1.86 o
   4  10   0          1.84          5.22         0.87 o
   5  10   0          0.43          1.09         0.74 o
   6  10   0          1.78          1.31         1.15 o
   7  10   0         24.40         22.06         1.65 o
   8  10   0        154.34        147.74         4.05 o
   9  10   0          6.87         10.25         4.44 o
   1  11   0         17.51         18.09         1.04 o
   2  11   0         13.88         19.61         1.06 o
   3  11   0         59.99         58.07         1.59 o
   4  11   0          6.16          4.93         0.95 o
   5  11   0         42.03         45.30         1.95 o
   6  11   0          5.05          2.88         1.39 o
   7  11   0         10.04          7.70         1.57 o
   8  11   0         21.74         29.63         2.13 o
   9  11   0          0.18         -0.51         8.28 o
   0  12   0        113.13        121.88         3.15 o
   1  12   0        219.65        213.87         3.01 o
   2  12   0        211.35        226.30         3.02 o
   3  12   0         26.49         27.81         1.31 o
   4  12   0         15.93         16.35         1.12 o
   5  12   0         36.78         37.81         2.10 o
   6  12   0         38.79         36.98         1.99 o
   7  12   0          1.02          2.07         1.81 o
   8  12   0         20.31         17.68         2.42 o
   1  13   0       1441.41       1505.57        11.54 o
   2  13   0         18.78         15.02         1.17 o
   3  13   0          9.16         10.03         1.09 o
   4  13   0         39.23         43.39         1.61 o
   5  13   0          5.12          6.05         1.21 o
   6  13   0          2.34          4.34         2.55 o
   7  13   0          6.78          2.24         2.20 o
   8  13   0         41.91         47.91         3.87 o
   0  14   0         24.27         22.64         2.04 o
   1  14   0       1575.97       1627.41        12.48 o
   2  14   0         17.86         18.61         1.41 o
   3  14   0          0.90          0.16         1.19 o
   4  14   0          2.30          1.58         1.19 o
   5  14   0          4.26          4.17         1.27 o
   6  14   0          1.03         -0.02         1.99 o
   7  14   0         17.97         24.13         3.08 o
   8  14   0          2.97         12.17         5.17 o
   1  15   0        195.65        194.12         3.34 o
   2  15   0          1.17         -0.11         1.30 o
   3  15   0         20.33         22.81         1.59 o
   4  15   0         70.58         69.29         2.51 o
   5  15   0          1.31          2.35         1.79 o
   6  15   0          7.99         16.32         2.11 o
   7  15   0          0.65          1.24         4.00 o
   0  16   0        580.38        591.69         8.51 o
   1  16   0         63.03         67.93         2.67 o
   2  16   0         27.78         26.82         1.83 o
   3  16   0         39.37         40.51         1.91 o
   4  16   0          0.03          0.37         1.60 o
   5  16   0         15.69         19.89         2.12 o
   6  16   0          3.32          2.57         2.57 o
   7  16   0          2.95        -10.88        10.88 o
   1  17   0         12.31         12.68         1.72 o
   2  17   0         15.07         18.12         1.90 o
   3  17   0          3.00          4.96         1.71 o
   4  17   0          0.01         -2.06         2.06 o
   5  17   0         31.12         40.55         3.65 o
   6  17   0          4.58         10.17         4.05 o
   0  18   0         14.84         15.07         2.89 o
   1  18   0         75.63         76.48         2.87 o
   2  18   0         80.50         79.27         2.77 o
   3  18   0          1.54          5.02         2.36 o
   4  18   0          8.39         13.58         3.21 o
   5  18   0          0.01         -4.80         4.80 o
   1  19   0          6.18          2.86         2.72 o
   2  19   0          1.44          5.73         3.10 o
   3  19   0         34.72         40.18         3.53 o
   4  19   0         22.96         29.59         4.31 o
   0  20   0          2.83         -4.97        10.41 o
   1  20   0         24.35         24.24         4.46 o
   2  20   0          6.56          7.59         4.07 o
   3  20   0          2.60          7.68         4.98 o
 -11   0   1        171.67        200.36        20.58 o
  -9   0   1          0.10         -0.06         1.33 o
  -7   0   1         99.70        112.28         3.19 o
  -5   0   1          1.69          2.63         0.71 o
  -3   0   1       1212.80       1155.21        12.48 o
  -1   0   1         21.71          6.50         3.43 o
   1   0   1       1302.86       1266.76        14.78 o
   3   0   1       1052.56       1076.86        10.57 o
   5   0   1         19.85         20.49         0.91 o
   7   0   1         72.37         79.44         3.12 o
   9   0   1        821.24        854.56        14.05 o
 -11   1   1          6.57          9.75         5.36 o
 -10   1   1         34.41         35.94         2.48 o
  -9   1   1         42.89         50.39         1.95 o
  -8   1   1         32.58         34.93         1.29 o
  -7   1   1        112.60        114.51         1.86 o
  -6   1   1          2.12          3.93         0.62 o
  -5   1   1          1.47          1.29         0.46 o
  -4   1   1          0.22          0.25         0.35 o
  -3   1   1        920.33        958.20         7.07 o
  -2   1   1        263.99        249.34         2.37 o
  -1   1   1        474.82        405.51         8.13 o
   1   1   1       1917.23       1819.32        14.10 o
   2   1   1        923.15        908.99         7.28 o
   3   1   1        131.47        138.68         1.61 o
   4   1   1         89.26        105.83         1.41 o
   5   1   1        160.83        166.49         2.03 o
   6   1   1        158.65        156.13         2.12 o
   7   1   1          2.19          2.01         0.72 o
   8   1   1         89.04         85.29         2.57 o
   9   1   1          0.03          1.07         1.45 o
  10   1   1          0.19          2.23         2.63 o
 -11   2   1         41.57         44.75         5.39 o
 -10   2   1          0.05          2.89         1.80 o
  -9   2   1          0.58          0.37         1.27 o
  -8   2   1         24.39         26.03         1.35 o
  -7   2   1          0.02         -0.40         0.77 o
  -6   2   1          4.67          2.36         0.59 o
  -5   2   1        307.48        342.08         3.13 o
  -4   2   1        870.77        858.63         6.56 o
  -3   2   1       3887.95       3894.52        28.61 o
  -2   2   1      17664.63      15765.85       143.64 o
  -1   2   1        908.69        883.43         6.38 o
   0   2   1       9868.85       8704.72        73.49 o
   1   2   1        166.53        126.79         1.15 o
   2   2   1        142.58        157.26         2.14 o
   3   2   1         45.88         47.70         1.18 o
   4   2   1         71.78         82.35         1.24 o
   5   2   1        503.77        520.64         4.80 o
   6   2   1          3.73          2.80         0.67 o
   7   2   1          0.01          0.78         1.08 o
   8   2   1         51.07         53.50         1.95 o
   9   2   1         81.24         73.53         3.30 o
  10   2   1         50.68         49.53         2.35 o
 -11   3   1         24.06         28.39         5.44 o
 -10   3   1          2.51          6.62         2.14 o
  -9   3   1          0.18          0.74         1.31 o
  -8   3   1          9.08          9.34         1.16 o
  -7   3   1         38.92         41.20         1.33 o
  -6   3   1         26.84         23.96         0.93 o
  -5   3   1        760.65        789.60         6.22 o
  -4   3   1        319.85        308.70         2.93 o
  -3   3   1          0.14          0.16         0.34 o
  -2   3   1      13921.48      12955.56        90.78 o
  -1   3   1       1385.58       1452.51        10.89 o
   0   3   1        695.40        639.51         5.02 o
   1   3   1       3305.38       3216.26        30.92 o
   2   3   1          0.80          3.04         0.43 o
   3   3   1          2.52          2.46         0.65 o
   4   3   1       1033.73       1072.55         9.67 o
   5   3   1        299.10        319.22         3.40 o
   6   3   1         59.66         58.02         1.33 o
   7   3   1         27.30         26.79         1.18 o
   8   3   1         11.07         11.95         1.01 o
   9   3   1          9.12          9.47         1.89 o
  10   3   1         10.12         11.77         4.20 o
 -10   4   1         35.03         41.38         2.61 o
  -9   4   1          9.24         10.11         1.45 o
  -8   4   1          0.71          3.08         1.23 o
  -7   4   1         78.44         81.08         2.15 o
  -6   4   1         25.68         24.51         1.02 o
  -5   4   1       1466.58       1622.43        11.47 o
  -4   4   1        101.52         80.34         1.20 o
  -3   4   1       1817.12       1878.92        13.03 o
  -2   4   1       2716.43       2757.41        20.47 o
  -1   4   1       3710.91       3668.57        28.39 o
   0   4   1       1213.03       1196.61         9.55 o
   1   4   1       1085.26       1024.89         7.23 o
   2   4   1        148.93        144.96         1.40 o
   3   4   1       2915.13       3275.83        27.19 o
   4   4   1         68.69         73.96         1.68 o
   5   4   1        354.04        343.17         4.16 o
   6   4   1          1.02         -0.64         0.95 o
   7   4   1         18.79         17.62         1.53 o
   8   4   1          0.06         -1.05         1.37 o
   9   4   1         31.72         31.18         2.02 o
  10   4   1          4.57          1.72         3.77 o
 -10   5   1         29.10         31.30         3.10 o
  -9   5   1         21.62         19.15         1.60 o
  -8   5   1          1.16          0.08         1.09 o
  -7   5   1         25.49         23.48         1.26 o
  -6   5   1        144.03        135.39         1.99 o
  -5   5   1         34.89         32.83         0.97 o
  -4   5   1        123.25        120.46         1.49 o
  -3   5   1        136.82        156.05         1.76 o
  -2   5   1         11.83         12.39         0.58 o
  -1   5   1        929.21        887.23         6.43 o
   0   5   1        878.01        927.95         6.99 o
   1   5   1        800.96        823.47         6.02 o
   2   5   1        923.65        929.57         6.70 o
   3   5   1        801.15        912.44         7.83 o
   4   5   1          0.24          0.24         0.41 o
   5   5   1        134.97        142.62         3.74 o
   6   5   1         16.13         15.61         1.24 o
   7   5   1         73.54         70.13         2.37 o
   8   5   1         12.69         12.03         1.63 o
   9   5   1         45.64         48.94         2.72 o
  10   5   1          0.41         -4.27         4.27 o
 -10   6   1          0.07         -0.59         2.13 o
  -9   6   1          1.43          0.00         1.54 o
  -8   6   1         44.68         46.16         1.79 o
  -7   6   1         43.32         45.59         1.77 o
  -6   6   1          0.00          1.06         0.66 o
  -5   6   1          6.60          2.44         0.57 o
  -4   6   1        809.21        842.14         6.68 o
  -3   6   1        149.77        149.94         1.82 o
  -2   6   1         47.15         51.39         1.03 o
  -1   6   1       1263.67       1311.34         9.73 o
   0   6   1        771.82        750.05         5.63 o
   1   6   1        664.22        661.08         5.27 o
   2   6   1        875.77        936.36         6.86 o
   3   6   1        434.15        476.62         4.11 o
   4   6   1         34.81         28.68         1.37 o
   5   6   1         51.84         56.20         1.44 o
   6   6   1        203.28        196.41         3.60 o
   7   6   1         14.55         17.91         1.60 o
   8   6   1         80.93         76.45         2.86 o
   9   6   1          0.77          0.08         3.12 o
  10   6   1          0.00         -3.05         5.92 o
 -10   7   1          9.42         11.70         3.27 o
  -9   7   1         45.98         47.27         2.47 o
  -8   7   1          3.74          2.52         1.27 o
  -7   7   1         10.19          9.63         1.15 o
  -6   7   1          0.01         -0.63         0.92 o
  -5   7   1         32.66         31.98         1.48 o
  -4   7   1        341.60        363.89         3.46 o
  -3   7   1        786.68        783.22         6.38 o
  -2   7   1        296.48        284.37         2.74 o
  -1   7   1          3.21          1.26         0.45 o
   0   7   1         57.42         91.04         1.36 o
   1   7   1        657.93        677.70         5.27 o
   2   7   1        934.03        965.60         7.20 o
   3   7   1         25.41         29.55         0.90 o
   4   7   1        204.55        204.30         2.71 o
   5   7   1         24.69         25.45         1.20 o
   6   7   1         18.57         16.71         1.53 o
   7   7   1          7.52          3.77         1.49 o
   8   7   1          4.08          3.02         1.82 o
   9   7   1          6.07          2.57         3.64 o
  10   7   1          0.41         -7.94        10.17 o
 -10   8   1          0.42         -2.78         5.84 o
  -9   8   1         42.65         44.51         2.21 o
  -8   8   1         77.06         73.09         2.35 o
  -7   8   1          9.45         11.73         1.25 o
  -6   8   1          6.69          6.58         0.78 o
  -5   8   1          1.69          1.50         0.66 o
  -4   8   1         30.47         34.02         1.32 o
  -3   8   1        155.23        148.61         1.90 o
  -2   8   1         22.19         20.16         0.79 o
  -1   8   1          5.32          3.59         0.58 o
   0   8   1          2.75          4.11         0.60 o
   1   8   1         30.10         31.94         1.00 o
   2   8   1          2.82          2.00         0.54 o
   3   8   1          9.30          7.11         0.82 o
   4   8   1         33.37         32.87         1.30 o
   5   8   1         17.34         21.11         1.20 o
   6   8   1         86.49         85.56         2.13 o
   7   8   1        250.78        258.69         4.75 o
   8   8   1         14.77         16.30         2.11 o
   9   8   1          5.10          8.15         4.19 o
 -10   9   1          0.19         -3.60         4.24 o
  -9   9   1         35.96         35.23         2.35 o
  -8   9   1          2.54          2.87         1.77 o
  -7   9   1         19.38         18.47         1.51 o
  -6   9   1         41.07         39.68         1.26 o
  -5   9   1         18.56         20.48         1.04 o
  -4   9   1         10.60          7.97         0.85 o
  -3   9   1        252.00        268.10         3.02 o
  -2   9   1          7.14          7.01         0.73 o
  -1   9   1          4.03          1.45         0.74 o
   0   9   1          0.19          0.87         0.56 o
   1   9   1        311.57        300.48         3.01 o
   2   9   1       1142.17       1272.45         9.44 o
   3   9   1         19.29         23.17         0.96 o
   4   9   1         10.73          7.46         0.67 o
   5   9   1          6.15          7.94         1.07 o
   6   9   1         13.06         10.15         1.11 o
   7   9   1          1.00          1.52         1.70 o
   8   9   1          7.88          9.34         2.23 o
   9   9   1          6.12         10.79         4.77 o
  -9  10   1         12.96         10.51         3.32 o
  -8  10   1          9.82         11.62         1.63 o
  -7  10   1          1.29          3.97         1.33 o
  -6  10   1         41.93         42.54         1.44 o
  -5  10   1          5.10          6.26         0.93 o
  -4  10   1        888.99        926.68         7.35 o
  -3  10   1        704.10        681.00         5.76 o
  -2  10   1        243.24        236.56         3.00 o
  -1  10   1         38.78         35.52         1.78 o
   0  10   1        272.34        273.28         3.08 o
   1  10   1        177.19        201.56         2.46 o
   2  10   1        688.45        798.14         6.44 o
   3  10   1         61.55         62.22         1.59 o
   4  10   1         47.06         44.25         1.33 o
   5  10   1          9.39          8.23         1.15 o
   6  10   1        163.28        152.32         2.97 o
   7  10   1          2.74          2.35         1.28 o
   8  10   1          2.95          4.71         2.82 o
   9  10   1          2.45          6.40         7.33 o
  -9  11   1          4.86          3.96         3.93 o
  -8  11   1          1.40          2.57         1.80 o
  -7  11   1         13.44         11.57         1.82 o
  -6  11   1          0.63          0.36         1.24 o
  -5  11   1         68.35         68.00         2.48 o
  -4  11   1        451.51        463.44         4.71 o
  -3  11   1        981.66       1004.54         7.96 o
  -2  11   1         51.98         46.89         1.82 o
  -1  11   1         70.02         72.24         1.78 o
   0  11   1        112.44        104.58         2.00 o
   1  11   1        142.89        120.67         2.13 o
   2  11   1         62.93         55.70         1.66 o
   3  11   1         18.98         19.94         1.06 o
   4  11   1         72.05         72.24         1.75 o
   5  11   1         50.35         41.70         1.86 o
   6  11   1          3.97          1.58         1.31 o
   7  11   1         22.19         25.42         1.72 o
   8  11   1          9.86          9.78         4.64 o
  -9  12   1          0.02         -3.03         4.78 o
  -8  12   1          0.87          0.50         2.15 o
  -7  12   1          0.19          1.65         1.78 o
  -6  12   1         24.25         23.79         1.35 o
  -5  12   1         21.21         21.55         1.32 o
  -4  12   1         35.62         33.15         1.35 o
  -3  12   1        581.36        573.72         5.50 o
  -2  12   1        235.49        235.28         3.13 o
  -1  12   1         38.39         38.14         1.42 o
   0  12   1         17.79         18.01         1.19 o
   1  12   1        259.85        246.34         3.04 o
   2  12   1          0.29         -0.88         0.88 o
   3  12   1         50.41         46.52         1.56 o
   4  12   1         11.87         11.37         1.04 o
   5  12   1         47.46         34.10         1.84 o
   6  12   1          0.26         -1.74         1.74 o
   7  12   1         20.37         20.10         1.81 o
   8  12   1         52.22         52.85         5.33 o
  -8  13   1          7.26          9.33         4.83 o
  -7  13   1          0.01         -1.78         1.78 o
  -6  13   1         10.30         12.77         1.45 o
  -5  13   1         10.10         10.32         1.30 o
  -4  13   1          0.10         -0.55         1.10 o
  -3  13   1          8.89          6.84         1.12 o
  -2  13   1        213.12        215.49         3.22 o
  -1  13   1          1.83          2.29         1.03 o
   0  13   1         16.57         19.44         1.25 o
   1  13   1        491.84        504.39         5.26 o
   2  13   1         68.95         64.35         2.21 o
   3  13   1         27.79         30.86         1.41 o
   4  13   1          6.56          6.01         1.08 o
   5  13   1          0.03         -0.15         1.20 o
   6  13   1          0.07          1.08         1.68 o
   7  13   1         58.78         53.76         2.82 o
   8  13   1         71.78         95.04         7.90 o
  -8  14   1          1.23         12.13         5.84 o
  -7  14   1         12.51          7.31         2.12 o
  -6  14   1          0.00          1.53         1.52 o
  -5  14   1          9.64         11.24         1.36 o
  -4  14   1         30.23         27.83         1.54 o
  -3  14   1        208.13        210.61         3.27 o
  -2  14   1         33.17         34.61         2.30 o
  -1  14   1         43.88         44.36         2.11 o
   0  14   1        195.68        196.72         3.22 o
   1  14   1          4.55          4.77         1.18 o
   2  14   1          8.48          6.35         1.29 o
   3  14   1          4.00          4.65         1.25 o
   4  14   1          3.22          4.50         1.40 o
   5  14   1         17.10         12.50         1.30 o
   6  14   1          6.85          7.63         2.83 o
   7  14   1          0.30         -2.03         2.91 o
  -7  15   1          4.00          9.74         5.45 o
  -6  15   1          0.00          1.06         1.94 o
  -5  15   1          1.46          4.94         1.65 o
  -4  15   1          4.81          3.82         1.40 o
  -3  15   1          6.47          5.86         1.50 o
  -2  15   1         83.00         87.87         2.67 o
  -1  15   1        586.23        600.05         5.87 o
   0  15   1         51.97         51.26         1.98 o
   1  15   1          9.48          8.48         1.41 o
   2  15   1          0.34          1.66         1.36 o
   3  15   1         22.89         26.20         1.63 o
   4  15   1          0.00          1.49         1.34 o
   5  15   1          0.18         -0.01         1.68 o
   6  15   1         17.43         21.16         2.51 o
   7  15   1          0.13         -1.32         4.29 o
  -7  16   1          0.58         25.08        13.72 o
  -6  16   1         37.67         45.42         3.16 o
  -5  16   1          1.80          1.85         1.91 o
  -4  16   1          0.01         -1.43         1.69 o
  -3  16   1         10.08         12.38         1.64 o
  -2  16   1        110.06        116.24         3.18 o
  -1  16   1         69.59         72.59         2.52 o
   0  16   1          0.05         -1.36         1.45 o
   1  16   1         57.75         51.76         2.05 o
   2  16   1         15.19         11.64         1.63 o
   3  16   1         31.01         28.75         2.25 o
   4  16   1         29.59         31.58         1.89 o
   5  16   1          1.28          0.10         2.00 o
   6  16   1          5.51          3.78         3.83 o
  -6  17   1         85.01        103.11         6.30 o
  -5  17   1          0.69         -2.27         2.27 o
  -4  17   1          5.64          3.12         2.21 o
  -3  17   1         27.63         23.49         2.03 o
  -2  17   1          4.82          3.55         1.77 o
  -1  17   1        482.51        481.70         5.85 o
   0  17   1         45.53         45.12         2.21 o
   1  17   1          5.94          5.55         1.76 o
   2  17   1         27.55         25.92         2.02 o
   3  17   1         10.22         11.04         1.87 o
   4  17   1        172.59        189.18         4.49 o
   5  17   1         15.09         21.34         2.45 o
   6  17   1          0.52         -6.15        11.83 o
  -5  18   1         65.37         73.03         6.09 o
  -4  18   1         35.20         40.94         3.31 o
  -3  18   1          0.69         -1.85         2.82 o
  -2  18   1        140.75        141.29         4.75 o
  -1  18   1          4.29          0.82         2.05 o
   0  18   1          7.44          9.89         2.12 o
   1  18   1          3.80          3.10         1.99 o
   2  18   1          1.03          0.86         2.15 o
   3  18   1          3.34          1.36         2.46 o
   4  18   1          1.68         -1.74         3.36 o
   5  18   1          2.17          2.24         4.10 o
  -4  19   1          0.28         -4.32         4.66 o
  -3  19   1          4.07          0.17         3.71 o
  -2  19   1          5.36          1.81         3.04 o
  -1  19   1          8.96         11.97         2.86 o
   0  19   1         68.86         68.68         3.26 o
   1  19   1          0.01          0.36         2.75 o
   2  19   1          0.95          2.38         3.58 o
   3  19   1         29.35         35.35         4.16 o
   4  19   1         48.42         58.58         5.00 o
  -3  20   1          1.04          6.55         5.46 o
  -2  20   1         31.14         35.75         4.70 o
  -1  20   1          6.62         14.66         4.58 o
   0  20   1          2.96          5.68         4.51 o
   1  20   1          9.66         12.38         5.22 o
   2  20   1          4.39         -2.39         4.66 o
   3  20   1         59.88         65.76         6.03 o
 -10   0   2          7.27          7.93         2.18 o
  -8   0   2          0.53          2.27         1.24 o
  -6   0   2        214.97        225.05         3.53 o
  -4   0   2        824.77        806.76         8.47 o
  -2   0   2      25580.90      22237.70       456.78 o
   0   0   2        191.31        181.60         2.43 o
   2   0   2         81.81         64.69         1.55 o
   4   0   2         14.50         12.49         0.70 o
   6   0   2        204.29        203.31         4.71 o
   8   0   2        404.71        419.65         7.93 o
  10   0   2          0.01          2.55         2.80 o
 -11   1   2         44.96         43.68         4.58 o
 -10   1   2         10.54         11.30         1.69 o
  -9   1   2          0.28          1.33         1.07 o
  -8   1   2         50.98         53.43         1.60 o
  -7   1   2        136.00        133.97         2.07 o
  -6   1   2         76.95         69.63         1.51 o
  -5   1   2         85.71         82.09         1.36 o
  -4   1   2          6.29          7.71         0.55 o
  -3   1   2          0.93          0.43         0.35 o
  -2   1   2      15077.37      13970.29       134.91 o
  -1   1   2       1900.86       1850.36        12.59 o
   0   1   2        487.61        456.38         3.94 o
   1   1   2          1.71          0.20         0.26 o
   2   1   2         19.96         24.24         0.55 o
   3   1   2        683.19        735.52         6.20 o
   4   1   2         96.71        106.86         1.44 o
   5   1   2         98.28         99.12         1.56 o
   6   1   2         27.43         26.69         1.04 o
   7   1   2          4.33          5.33         1.00 o
   8   1   2        114.86        114.01         2.77 o
   9   1   2          8.50         10.04         1.56 o
  10   1   2         31.58         30.58         5.12 o
 -11   2   2          2.80         -0.70         7.14 o
 -10   2   2          0.27         -1.85         1.85 o
  -9   2   2         11.12         10.70         1.19 o
  -8   2   2          1.74          2.27         0.90 o
  -7   2   2         17.02         17.85         1.05 o
  -6   2   2        214.32        208.73         2.37 o
  -5   2   2         35.64         34.07         0.99 o
  -4   2   2        151.41        135.05         1.62 o
  -3   2   2        236.47        215.93         2.08 o
  -2   2   2      15299.41      14333.89       114.69 o
  -1   2   2        431.84        453.70         4.22 o
   0   2   2        189.20        193.47         1.86 o
   1   2   2         95.93         74.46         0.96 o
   2   2   2         16.65         18.60         0.72 o
   3   2   2        130.29        146.79         1.64 o
   4   2   2         19.84         27.65         1.10 o
   5   2   2        105.19        101.51         1.55 o
   6   2   2          1.20          1.21         0.59 o
   7   2   2        448.62        448.54         6.65 o
   8   2   2          4.47          8.03         1.43 o
   9   2   2         75.22         85.21         3.73 o
  10   2   2          2.48          4.17         4.14 o
 -11   3   2          7.01          5.46        10.05 o
 -10   3   2          4.42          5.60         2.10 o
  -9   3   2          0.04          2.37         1.16 o
  -8   3   2         15.19         16.52         1.07 o
  -7   3   2          7.02          9.28         0.90 o
  -6   3   2        148.88        158.14         2.13 o
  -5   3   2        339.85        305.22         3.13 o
  -4   3   2        232.73        240.51         2.45 o
  -3   3   2       1285.62       1219.37         9.55 o
  -2   3   2         19.94         14.56         1.18 o
  -1   3   2        172.88        149.67         1.69 o
   0   3   2          5.62          3.99         0.40 o
   1   3   2          0.64          0.78         0.29 o
   2   3   2        975.77       1004.14         9.21 o
   3   3   2          7.12          7.63         0.92 o
   4   3   2       1030.79       1091.16         9.93 o
   5   3   2        146.22        133.54         3.22 o
   6   3   2         15.79         15.06         1.20 o
   7   3   2        638.16        686.92         7.15 o
   8   3   2         27.05         28.79         2.51 o
   9   3   2         26.09         29.27         2.86 o
  10   3   2         18.60         21.29         4.70 o
 -10   4   2         27.96         27.78         2.48 o
  -9   4   2          6.62          6.32         1.64 o
  -8   4   2          0.63         -0.38         1.01 o
  -7   4   2          1.78          1.79         0.80 o
  -6   4   2         51.11         55.40         1.48 o
  -5   4   2        833.63        869.48         7.20 o
  -4   4   2        111.12        110.09         1.51 o
  -3   4   2         11.34         13.92         0.69 o
  -2   4   2         19.96         16.04         1.01 o
  -1   4   2       2802.82       2724.41        19.32 o
   0   4   2        141.05        131.70         1.59 o
   1   4   2        189.79        214.84         1.96 o
   2   4   2         22.40         18.77         0.53 o
   3   4   2          7.33          3.19         0.44 o
   4   4   2        123.41        120.77         2.28 o
   5   4   2        218.57        224.24         3.20 o
   6   4   2         19.22         23.99         1.39 o
   7   4   2        227.23        231.58         3.65 o
   8   4   2          1.79          0.08         2.52 o
   9   4   2         43.02         44.17         2.55 o
  10   4   2         17.37         -0.51         6.38 o
 -10   5   2         15.41         14.36         2.23 o
  -9   5   2          1.00          0.53         1.48 o
  -8   5   2         27.25         24.84         1.19 o
  -7   5   2         58.29         57.88         1.54 o
  -6   5   2          0.12          0.65         0.67 o
  -5   5   2        115.15        109.32         1.63 o
  -4   5   2        862.99        802.39         6.06 o
  -3   5   2        262.20        281.14         3.07 o
  -2   5   2         13.21          9.43         0.55 o
  -1   5   2         49.90         47.57         0.98 o
   0   5   2       1142.58       1251.82         9.30 o
   1   5   2        265.51        243.02         2.33 o
   2   5   2         22.97         26.53         0.73 o
   3   5   2        132.22        126.28         1.86 o
   4   5   2         13.91          9.18         0.95 o
   5   5   2        412.18        443.68         5.44 o
   6   5   2          6.49          7.20         1.17 o
   7   5   2        208.77        207.06         3.58 o
   8   5   2          9.35         10.57         1.98 o
   9   5   2         15.19         21.47         2.82 o
  10   5   2          0.21          0.54         4.92 o
 -10   6   2          5.06          5.46         2.75 o
  -9   6   2          0.10         -0.54         1.47 o
  -8   6   2         23.91         23.96         1.49 o
  -7   6   2         44.03         44.15         1.45 o
  -6   6   2         32.57         29.13         1.05 o
  -5   6   2          4.32          1.87         0.77 o
  -4   6   2       1626.97       1672.83        11.89 o
  -3   6   2         46.39         37.79         0.91 o
  -2   6   2        169.62        163.52         1.90 o
  -1   6   2          0.15          0.76         0.43 o
   0   6   2          7.10         11.83         0.61 o
   1   6   2       1640.26       1810.59        12.72 o
   2   6   2          1.19          1.14         0.42 o
   3   6   2          0.57          0.94         0.52 o
   4   6   2          7.33          8.11         0.66 o
   5   6   2        181.23        188.72         3.27 o
   6   6   2          9.11         10.96         1.32 o
   7   6   2          2.90          0.70         1.42 o
   8   6   2         20.41         25.52         2.51 o
   9   6   2         12.89         14.97         2.77 o
 -10   7   2          7.86          1.14         2.77 o
  -9   7   2         42.93         42.01         2.34 o
  -8   7   2          6.33          7.48         1.30 o
  -7   7   2        103.42        100.31         1.92 o
  -6   7   2        219.50        223.29         2.68 o
  -5   7   2        521.01        554.69         4.64 o
  -4   7   2        253.56        247.57         2.52 o
  -3   7   2          1.83          0.03         0.63 o
  -2   7   2         83.85         81.84         2.06 o
  -1   7   2       1356.61       1541.45        11.00 o
   0   7   2       3380.99       3748.61        26.68 o
   1   7   2       2240.04       2464.66        17.09 o
   2   7   2         63.05         52.64         1.11 o
   3   7   2        203.36        193.02         2.04 o
   4   7   2         47.03         44.82         1.38 o
   5   7   2         15.38         14.81         1.42 o
   6   7   2          1.68         -1.31         1.31 o
   7   7   2         12.18         11.73         1.63 o
   8   7   2          0.00          1.59         1.99 o
   9   7   2          2.98          2.45         3.84 o
 -10   8   2          2.42          1.36         7.10 o
  -9   8   2         16.30         13.64         1.82 o
  -8   8   2         10.29         11.24         1.69 o
  -7   8   2         10.64         12.25         1.23 o
  -6   8   2         88.58         90.80         1.71 o
  -5   8   2        447.78        430.88         4.05 o
  -4   8   2         50.88         48.53         1.37 o
  -3   8   2         61.61         54.08         1.25 o
  -2   8   2         93.88         87.39         1.57 o
  -1   8   2        109.89        137.32         1.85 o
   0   8   2        683.95        772.26         6.63 o
   1   8   2        194.08        252.78         2.71 o
   2   8   2         31.74         34.24         1.02 o
   3   8   2         21.47         19.04         0.93 o
   4   8   2          0.95          0.88         0.83 o
   5   8   2          1.35         -0.15         0.82 o
   6   8   2          1.01          0.13         1.38 o
   7   8   2          0.19          0.93         1.70 o
   8   8   2          3.17          3.16         2.56 o
   9   8   2          0.22         -5.28         5.28 o
 -10   9   2          0.02         -4.62         7.10 o
  -9   9   2         43.68         42.09         2.67 o
  -8   9   2         22.31         23.47         1.78 o
  -7   9   2          0.09         -0.89         0.93 o
  -6   9   2        211.19        214.66         2.78 o
  -5   9   2          9.53          9.83         0.88 o
  -4   9   2         86.24         89.83         1.94 o
  -3   9   2         14.16         13.88         1.07 o
  -2   9   2         41.24         48.76         1.34 o
  -1   9   2         22.12         29.37         1.07 o
   0   9   2       1193.38       1344.07        10.39 o
   1   9   2          8.18          8.88         0.85 o
   2   9   2         78.87         75.54         1.53 o
   3   9   2         23.70         23.74         1.02 o
   4   9   2         42.04         44.17         1.95 o
   5   9   2         33.93         26.43         1.36 o
   6   9   2        561.93        529.10         6.57 o
   7   9   2          6.40          4.97         1.87 o
   8   9   2         10.38          9.55         2.90 o
   9   9   2          2.04         -1.34         5.73 o
  -9  10   2          0.73         -2.41         2.86 o
  -8  10   2         10.34          9.76         1.65 o
  -7  10   2          2.42          2.67         0.94 o
  -6  10   2         31.40         32.94         1.28 o
  -5  10   2          9.86          9.62         0.95 o
  -4  10   2        189.06        192.51         2.58 o
  -3  10   2          6.30          5.18         0.79 o
  -2  10   2         68.85         69.25         1.69 o
  -1  10   2         59.12         65.49         1.58 o
   0  10   2          0.37          0.25         0.78 o
   1  10   2          9.93         15.64         0.91 o
   2  10   2         95.16         97.69         1.86 o
   3  10   2          1.72          1.00         0.69 o
   4  10   2         30.55         28.85         1.43 o
   5  10   2         82.91         65.46         2.12 o
   6  10   2        214.83        237.26         3.75 o
   7  10   2         14.65         10.74         2.11 o
   8  10   2          1.48          5.16         3.93 o
   9  10   2          0.58         15.61         9.46 o
  -9  11   2          0.30          2.93         6.48 o
  -8  11   2          0.01         -2.24         2.24 o
  -7  11   2          0.23          1.43         1.13 o
  -6  11   2         18.54         16.89         1.10 o
  -5  11   2        197.62        203.75         3.19 o
  -4  11   2          9.27         10.68         1.04 o
  -3  11   2        403.17        400.89         3.99 o
  -2  11   2         17.16         12.73         1.13 o
  -1  11   2         46.15         44.48         1.50 o
   0  11   2          0.11          0.60         0.82 o
   1  11   2         20.38         21.40         1.12 o
   2  11   2         79.35         90.04         1.89 o
   3  11   2        102.48        104.62         2.45 o
   4  11   2          6.60          8.12         1.01 o
   5  11   2         85.32         68.30         2.80 o
   6  11   2         67.99         71.69         3.45 o
   7  11   2          0.47          3.04         2.59 o
   8  11   2          1.02         -4.01         4.92 o
  -9  12   2          0.57          7.18         8.46 o
  -8  12   2          0.07         -0.17         4.12 o
  -7  12   2          6.76          5.61         1.48 o
  -6  12   2          0.53          1.45         1.06 o
  -5  12   2          5.11          4.97         1.19 o
  -4  12   2         10.31         11.30         1.10 o
  -3  12   2       1115.00       1122.39         8.90 o
  -2  12   2          1.81          2.19         0.95 o
  -1  12   2         36.93         31.95         1.68 o
   0  12   2          4.87          9.39         1.02 o
   1  12   2          3.91          3.76         0.94 o
   2  12   2          0.00         -0.89         0.89 o
   3  12   2         29.01         20.53         1.18 o
   4  12   2         40.09         34.66         1.36 o
   5  12   2         13.66          9.84         1.52 o
   6  12   2        189.94        178.95         5.60 o
   7  12   2         60.45         53.42         4.64 o
   8  12   2          1.86         -5.28         5.28 o
  -8  13   2         10.15         11.45         3.38 o
  -7  13   2         18.41         19.24         1.83 o
  -6  13   2         13.40          9.62         1.56 o
  -5  13   2          0.36          0.13         1.25 o
  -4  13   2         17.66         19.31         1.31 o
  -3  13   2        836.04        840.06         7.17 o
  -2  13   2         31.62         28.52         1.36 o
  -1  13   2         90.67         96.13         2.31 o
   0  13   2         96.72         92.51         2.41 o
   1  13   2          8.65          7.38         1.14 o
   2  13   2          9.25          6.58         1.09 o
   3  13   2          8.92         10.03         1.13 o
   4  13   2          6.35          1.73         1.13 o
   5  13   2         17.11         19.81         1.86 o
   6  13   2          0.09         -1.17         1.76 o
   7  13   2        136.76        127.11         6.15 o
   8  13   2          0.00         -8.99         8.99 o
  -8  14   2          7.10          3.08        10.41 o
  -7  14   2          0.07         -2.40         2.40 o
  -6  14   2         56.74         54.47         2.79 o
  -5  14   2         54.03         59.43         2.38 o
  -4  14   2          6.92          7.41         1.31 o
  -3  14   2         31.16         27.26         1.69 o
  -2  14   2         41.84         35.00         1.72 o
  -1  14   2        546.88        562.86         5.73 o
   0  14   2         45.79         44.48         1.86 o
   1  14   2          0.12         -0.39         1.18 o
   2  14   2         36.09         35.56         1.62 o
   3  14   2          1.17          2.03         1.19 o
   4  14   2         36.34         35.41         1.76 o
   5  14   2          7.67          9.22         1.80 o
   6  14   2         31.34         31.13         2.40 o
   7  14   2         25.02         25.33         2.71 o
  -7  15   2         21.74         21.09         4.92 o
  -6  15   2          0.53          3.13         2.21 o
  -5  15   2          0.01          1.25         1.60 o
  -4  15   2         68.54         71.35         2.37 o
  -3  15   2          0.03         -1.13         1.36 o
  -2  15   2         70.99         77.64         2.53 o
  -1  15   2        815.97        854.70         7.63 o
   0  15   2          0.03         -1.31         1.31 o
   1  15   2          0.16          0.70         1.31 o
   2  15   2         45.61         42.40         1.87 o
   3  15   2          1.12          0.49         1.41 o
   4  15   2         15.05         19.28         1.71 o
   5  15   2         20.39         18.53         2.63 o
   6  15   2          1.59         -2.14         2.74 o
   7  15   2          2.17          6.20         6.37 o
  -7  16   2         33.86         31.34         6.27 o
  -6  16   2         15.77         20.11         3.40 o
  -5  16   2          0.05          0.38         1.99 o
  -4  16   2         19.55         16.59         1.85 o
  -3  16   2          3.56          4.14         1.62 o
  -2  16   2         61.24         70.97         2.45 o
  -1  16   2        185.02        180.39         3.52 o
   0  16   2          2.84          3.32         1.51 o
   1  16   2          7.02          6.53         1.61 o
   2  16   2          0.79          1.52         1.51 o
   3  16   2          5.23          4.99         1.62 o
   4  16   2          0.66          0.97         1.83 o
   5  16   2          0.42          4.67         2.66 o
   6  16   2          7.55          5.43         5.16 o
  -6  17   2          0.28         14.69         8.97 o
  -5  17   2          1.49          4.31         2.77 o
  -4  17   2          0.03          2.59         2.21 o
  -3  17   2         50.30         52.77         2.32 o
  -2  17   2        101.78        110.69         3.30 o
  -1  17   2          8.30          7.00         1.82 o
   0  17   2          2.41          2.49         1.72 o
   1  17   2         12.12         10.90         1.83 o
   2  17   2          5.32          2.91         1.74 o
   3  17   2         28.38         37.30         2.40 o
   4  17   2          0.01         -1.11         2.20 o
   5  17   2          4.75          8.15         4.36 o
  -5  18   2          8.06         11.28         6.38 o
  -4  18   2         49.72         52.96         3.47 o
  -3  18   2         21.08         25.13         2.80 o
  -2  18   2          0.66          1.61         2.13 o
  -1  18   2          0.66          0.37         2.04 o
   0  18   2         54.49         57.28         2.74 o
   1  18   2          7.06          6.98         2.41 o
   2  18   2          2.29          4.31         2.28 o
   3  18   2          0.00         -0.83         2.62 o
   4  18   2         31.26         32.55         4.50 o
   5  18   2          3.98          3.56         4.25 o
  -4  19   2          9.63          9.29         7.03 o
  -3  19   2         79.70         75.94         4.20 o
  -2  19   2          0.61         -1.07         3.36 o
  -1  19   2         14.15         18.99         2.90 o
   0  19   2          0.16          0.34         3.05 o
   1  19   2         10.91         20.37         3.07 o
   2  19   2          3.28          8.88         3.24 o
   3  19   2          0.00         -0.09         4.08 o
  -3  20   2         68.39         59.85        14.67 o
  -2  20   2          5.23          2.77         4.85 o
  -1  20   2         73.89         86.35         5.68 o
   0  20   2         17.88         19.80         4.90 o
   1  20   2          2.51         -1.08         4.48 o
   2  20   2          8.20         19.56         5.52 o
 -11   0   3          1.84         -2.16         6.74 o
  -9   0   3         33.23         33.73         2.13 o
  -7   0   3        100.36         90.64         2.68 o
  -5   0   3         21.03         22.12         1.21 o
  -3   0   3         49.01         64.09         1.81 o
  -1   0   3        390.39        326.76         4.21 o
   1   0   3       2828.11       2853.03        45.72 o
   3   0   3        418.84        477.06         5.70 o
   5   0   3          8.01          7.37         1.11 o
   7   0   3       1005.59       1043.91        15.93 o
   9   0   3        114.97        106.91         4.27 o
 -11   1   3          0.01         -3.95         3.95 o
 -10   1   3          3.72          0.14         1.86 o
  -9   1   3          0.03          0.40         1.28 o
  -8   1   3         39.22         37.75         1.48 o
  -7   1   3        130.66        124.71         2.17 o
  -6   1   3         11.59         13.16         0.83 o
  -5   1   3        106.04        107.48         1.67 o
  -4   1   3        414.02        430.71         4.11 o
  -3   1   3        441.31        431.70         3.84 o
  -2   1   3        334.89        323.30         2.87 o
  -1   1   3          4.57          3.29         0.41 o
   0   1   3         23.77         24.83         0.80 o
   1   1   3         57.21         47.75         0.96 o
   2   1   3       2923.80       3347.67        26.12 o
   3   1   3        529.34        574.71         4.54 o
   4   1   3         29.61         25.80         0.93 o
   5   1   3          2.61          2.60         0.80 o
   6   1   3          8.93          9.42         1.12 o
   7   1   3        260.21        276.33         4.01 o
   8   1   3         57.91         53.11         2.47 o
   9   1   3         22.11         22.07         3.85 o
  10   1   3         20.08         15.69         4.25 o
 -11   2   3          0.10          4.90         7.67 o
 -10   2   3          6.29          4.72         2.07 o
  -9   2   3          0.96         -0.35         1.23 o
  -8   2   3         14.21         16.38         1.16 o
  -7   2   3        157.84        154.41         2.28 o
  -6   2   3          0.11          0.47         0.65 o
  -5   2   3          0.50          0.01         0.52 o
  -4   2   3        262.39        228.83         2.46 o
  -3   2   3         11.89         11.28         0.55 o
  -2   2   3         14.18         21.51         1.06 o
  -1   2   3         68.48         62.66         1.31 o
   0   2   3        299.21        285.15         2.73 o
   1   2   3         34.96         31.37         0.82 o
   2   2   3         56.06         46.57         0.93 o
   3   2   3       2115.36       2217.31        18.71 o
   4   2   3         23.50         25.23         1.00 o
   5   2   3        102.92        102.35         1.69 o
   6   2   3        116.16        115.82         2.27 o
   7   2   3         89.03         86.41         3.21 o
   8   2   3         28.26         29.61         2.52 o
   9   2   3         45.59         49.07         3.10 o
 -11   3   3         14.26         19.69         7.93 o
 -10   3   3          1.17          0.16         1.69 o
  -9   3   3         36.02         35.50         1.69 o
  -8   3   3         35.23         36.27         1.47 o
  -7   3   3         77.17         74.10         1.85 o
  -6   3   3        101.45        104.95         1.94 o
  -5   3   3        815.20        829.40         6.79 o
  -4   3   3       3468.25       3481.11        26.07 o
  -3   3   3        828.90        765.19         6.51 o
  -2   3   3       1548.64       1481.98        10.88 o
  -1   3   3        286.72        250.27         2.66 o
   0   3   3       1617.64       1580.34        12.11 o
   1   3   3        137.67        145.88         1.56 o
   2   3   3         11.41         16.27         0.63 o
   3   3   3        932.06       1024.14         8.67 o
   4   3   3          0.12         -0.47         0.47 o
   5   3   3        214.46        209.39         3.04 o
   6   3   3        111.09        118.00         2.71 o
   7   3   3          1.01          0.95         1.17 o
   8   3   3         57.42         59.19         3.25 o
   9   3   3          1.23          5.06         4.65 o
 -11   4   3          4.77          6.06         8.25 o
 -10   4   3          1.69         -0.10         2.01 o
  -9   4   3          0.21         -1.33         1.33 o
  -8   4   3         33.73         35.35         1.43 o
  -7   4   3         22.33         20.95         1.10 o
  -6   4   3          2.58          2.13         0.70 o
  -5   4   3        139.10        123.55         2.08 o
  -4   4   3       3643.03       3798.52        28.50 o
  -3   4   3         31.83         29.02         1.07 o
  -2   4   3       2438.35       2526.06        18.16 o
  -1   4   3       1613.43       1656.39        12.21 o
   0   4   3        365.15        353.03         3.19 o
   1   4   3        405.77        418.36         3.49 o
   2   4   3        330.01        328.98         2.97 o
   3   4   3        500.70        525.57         4.93 o
   4   4   3         12.37          7.60         0.96 o
   5   4   3         79.20         75.22         2.10 o
   6   4   3         54.25         55.49         2.10 o
   7   4   3         21.71         21.23         1.57 o
   8   4   3         22.95         26.04         2.33 o
   9   4   3         44.32         46.83         4.16 o
 -10   5   3          0.10         -0.53         2.37 o
  -9   5   3         48.38         45.80         1.65 o
  -8   5   3         17.17         16.55         1.10 o
  -7   5   3          1.21          0.17         0.82 o
  -6   5   3         15.71         17.84         1.15 o
  -5   5   3        196.65        198.38         2.70 o
  -4   5   3       1808.35       1866.52        14.64 o
  -3   5   3       1490.57       1699.03        14.11 o
  -2   5   3        196.80        188.81         2.21 o
  -1   5   3         55.07         55.03         1.08 o
   0   5   3        408.36        410.42         4.97 o
   1   5   3         38.40         47.66         1.01 o
   2   5   3        215.91        209.29         2.10 o
   3   5   3         33.56         29.22         1.10 o
   4   5   3         25.47         25.63         1.45 o
   5   5   3        458.81        458.82         5.37 o
   6   5   3          4.84          4.19         1.19 o
   7   5   3          3.12          4.43         1.38 o
   8   5   3          1.97          1.26         1.73 o
   9   5   3         49.07         49.86         3.16 o
 -10   6   3         16.31         12.44         3.56 o
  -9   6   3          0.98         -1.12         1.12 o
  -8   6   3         88.26         85.87         1.92 o
  -7   6   3        144.00        146.70         2.69 o
  -6   6   3        221.92        210.40         2.99 o
  -5   6   3        157.62        151.01         2.41 o
  -4   6   3          7.15          2.71         0.74 o
  -3   6   3        159.66        162.76         2.55 o
  -2   6   3         21.44         31.04         1.01 o
  -1   6   3        244.27        244.04         2.81 o
   0   6   3        174.39        162.71         2.00 o
   1   6   3       1149.27       1290.38         9.36 o
   2   6   3          9.93         13.84         0.64 o
   3   6   3         14.77         13.76         0.89 o
   4   6   3        192.99        180.85         2.45 o
   5   6   3        446.98        453.57         5.78 o
   6   6   3          3.11          1.48         1.31 o
   7   6   3        108.71        111.47         3.21 o
   8   6   3          4.43          4.85         1.94 o
   9   6   3          3.46          4.61         3.92 o
 -10   7   3          0.34          0.32         4.32 o
  -9   7   3          0.92          1.83         1.38 o
  -8   7   3          0.36          0.44         1.22 o
  -7   7   3         12.52          8.83         1.54 o
  -6   7   3         11.98         11.32         1.24 o
  -5   7   3         36.63         36.85         1.40 o
  -4   7   3          6.24          1.69         0.78 o
  -3   7   3        340.93        339.01         4.14 o
  -2   7   3        404.05        407.61         3.95 o
  -1   7   3         13.55         16.31         0.75 o
   0   7   3       1009.08       1077.55         8.91 o
   1   7   3         39.17         52.60         1.31 o
   2   7   3         88.43         84.64         1.48 o
   3   7   3         24.81         23.80         1.11 o
   4   7   3        121.69        122.39         2.26 o
   5   7   3         47.54         46.13         2.21 o
   6   7   3         87.70         78.89         2.68 o
   7   7   3         10.53         11.54         1.91 o
   8   7   3          0.99          1.36         2.38 o
   9   7   3         28.87         18.96         7.98 o
 -10   8   3         10.99         13.20         6.96 o
  -9   8   3         39.24         35.46         2.09 o
  -8   8   3         59.21         52.28         2.18 o
  -7   8   3        160.23        154.22         2.90 o
  -6   8   3        223.85        213.86         3.35 o
  -5   8   3         15.85         16.23         1.17 o
  -4   8   3         22.72         19.92         1.17 o
  -3   8   3         29.83         27.85         1.06 o
  -2   8   3         21.61         18.37         0.83 o
  -1   8   3         21.22         21.44         0.92 o
   0   8   3         34.68         62.29         1.47 o
   1   8   3         37.89         31.53         1.04 o
   2   8   3         12.12         15.79         0.81 o
   3   8   3          4.11          3.57         0.77 o
   4   8   3        449.65        462.02         5.01 o
   5   8   3         66.43         62.99         2.55 o
   6   8   3          0.59          1.10         1.53 o
   7   8   3          4.54          5.32         1.87 o
   8   8   3         14.42         18.25         2.90 o
   9   8   3         12.45          8.54         7.79 o
 -10   9   3          0.28         -3.55        12.30 o
  -9   9   3          0.88         -2.08         2.70 o
  -8   9   3          2.57          1.57         1.42 o
  -7   9   3          3.23          6.18         1.31 o
  -6   9   3         54.74         46.63         2.32 o
  -5   9   3        899.07        924.33         8.45 o
  -4   9   3         83.22         79.45         2.07 o
  -3   9   3          2.37          2.50         0.68 o
  -2   9   3        561.59        572.76         5.15 o
  -1   9   3        472.30        449.50         4.16 o
   0   9   3        424.22        490.44         4.60 o
   1   9   3         11.85          7.16         0.80 o
   2   9   3        194.12        185.56         2.37 o
   3   9   3          1.10          0.68         0.63 o
   4   9   3         77.92         77.00         2.74 o
   5   9   3          1.51          2.81         1.14 o
   6   9   3          3.20          2.38         1.65 o
   7   9   3          2.20          5.70         2.24 o
   8   9   3          0.06          2.75         3.82 o
  -9  10   3         12.96         14.29         3.39 o
  -8  10   3          0.13          0.48         1.61 o
  -7  10   3         63.70         65.26         2.28 o
  -6  10   3          1.19          1.61         1.28 o
  -5  10   3        735.68        734.77         7.26 o
  -4  10   3          5.11          5.15         0.94 o
  -3  10   3         46.93         45.09         1.75 o
  -2  10   3         13.47         16.12         0.98 o
  -1  10   3        432.77        474.24         4.59 o
   0  10   3         17.46         13.23         1.29 o
   1  10   3        179.78        181.10         2.47 o
   2  10   3         10.96         11.68         0.92 o
   3  10   3          0.50         -0.41         0.72 o
   4  10   3         83.64         75.95         2.16 o
   5  10   3        208.85        227.61         3.48 o
   6  10   3         25.92         30.18         2.50 o
   7  10   3         11.99         16.47         3.07 o
   8  10   3         18.56         22.51         7.44 o
  -9  11   3         13.11          7.10         5.01 o
  -8  11   3          1.95          1.51         1.81 o
  -7  11   3          0.29          1.59         1.49 o
  -6  11   3        156.42        155.46         3.33 o
  -5  11   3        198.03        211.45         3.48 o
  -4  11   3        260.34        245.58         4.42 o
  -3  11   3         26.17         26.31         1.40 o
  -2  11   3        105.57        111.45         2.25 o
  -1  11   3        335.98        343.33         3.69 o
   0  11   3         18.41         23.83         1.30 o
   1  11   3          4.65          4.22         0.92 o
   2  11   3         10.00          8.41         1.00 o
   3  11   3          1.41          0.88         0.83 o
   4  11   3        461.09        419.62         4.89 o
   5  11   3        137.23        137.35         3.02 o
   6  11   3         14.46         12.92         2.62 o
   7  11   3          2.87          0.99         3.88 o
   8  11   3          2.82          0.36         7.33 o
  -9  12   3          0.02         -7.67         7.67 o
  -8  12   3          3.46          2.21         2.44 o
  -7  12   3         30.48         31.48         1.96 o
  -6  12   3        121.86        117.79         3.51 o
  -5  12   3          5.98          7.39         1.37 o
  -4  12   3         93.17         95.05         3.00 o
  -3  12   3         37.32         39.91         2.13 o
  -2  12   3         86.84         89.26         2.16 o
  -1  12   3         12.69         13.68         1.17 o
   0  12   3         67.68         66.52         2.09 o
   1  12   3          0.83         -0.97         0.97 o
   2  12   3          0.19         -0.41         0.94 o
   3  12   3         38.39         29.63         1.31 o
   4  12   3          5.97          2.18         1.33 o
   5  12   3         20.01         19.16         1.66 o
   6  12   3         66.40         64.37         3.52 o
   7  12   3         11.22         10.79         4.27 o
   8  12   3          0.87         -9.70         9.70 o
  -8  13   3          5.18          3.08         3.45 o
  -7  13   3          4.11          3.85         2.45 o
  -6  13   3          1.05          2.48         1.69 o
  -5  13   3         88.90         84.74         2.66 o
  -4  13   3         10.10          9.84         1.16 o
  -3  13   3          1.56          3.17         1.17 o
  -2  13   3          3.77          2.46         1.09 o
  -1  13   3         52.17         49.69         2.28 o
   0  13   3          4.68          4.95         1.21 o
   1  13   3         51.03         46.23         1.68 o
   2  13   3          1.61          1.45         1.11 o
   3  13   3        108.27         80.92         3.20 o
   4  13   3          0.22          0.90         1.32 o
   5  13   3          0.05          0.03         1.65 o
   6  13   3        126.07        119.73         3.64 o
   7  13   3          0.56          4.09         4.84 o
  -8  14   3          2.43         11.58         4.98 o
  -7  14   3          1.93          5.64         2.65 o
  -6  14   3          1.56          1.75         1.92 o
  -5  14   3          4.73          5.97         1.38 o
  -4  14   3          1.04         -0.86         1.25 o
  -3  14   3         38.52         37.71         1.73 o
  -2  14   3          6.07          5.81         1.27 o
  -1  14   3         37.48         36.73         1.70 o
   0  14   3         50.28         51.72         1.95 o
   1  14   3        113.00        107.06         2.78 o
   2  14   3          0.19         -0.72         1.17 o
   3  14   3         60.35         50.19         2.00 o
   4  14   3         15.65         14.55         1.47 o
   5  14   3         11.24          7.37         2.75 o
   6  14   3         38.09         36.34         4.22 o
   7  14   3         11.03          2.40         6.12 o
  -7  15   3          0.39          7.65         5.32 o
  -6  15   3          0.01          0.36         2.52 o
  -5  15   3          6.44          9.46         1.64 o
  -4  15   3         15.23         17.56         2.08 o
  -3  15   3         37.72         33.45         1.86 o
  -2  15   3          2.49          1.19         1.46 o
  -1  15   3         39.22         41.09         2.04 o
   0  15   3          0.92          1.30         1.45 o
   1  15   3          8.63          7.62         1.36 o
   2  15   3        120.69        115.05         3.45 o
   3  15   3          8.61          6.09         1.59 o
   4  15   3          0.47          3.09         1.52 o
   5  15   3          2.08         -1.47         2.20 o
   6  15   3          3.28          7.87         6.08 o
  -7  16   3          5.60          0.26        24.13 o
  -6  16   3          2.86          3.60         3.54 o
  -5  16   3          0.03          3.30         2.15 o
  -4  16   3          1.12         -0.32         1.68 o
  -3  16   3         10.45         11.57         2.54 o
  -2  16   3          7.83          9.89         1.71 o
  -1  16   3          8.20          5.90         1.68 o
   0  16   3          0.81          0.51         1.69 o
   1  16   3         23.47         23.53         1.80 o
   2  16   3        238.68        217.98         3.90 o
   3  16   3          0.74          2.43         1.86 o
   4  16   3          5.66          9.76         2.14 o
   5  16   3          0.90         -0.96         2.97 o
   6  16   3         15.91         24.63         7.42 o
  -6  17   3          2.24          2.87         7.17 o
  -5  17   3          2.98          7.80         3.84 o
  -4  17   3         76.72         78.99         2.95 o
  -3  17   3        531.30        548.25         6.88 o
  -2  17   3         23.20         28.35         2.21 o
  -1  17   3         10.27         10.67         2.07 o
   0  17   3         18.19         14.03         2.17 o
   1  17   3         11.11          8.61         1.90 o
   2  17   3         63.76         62.81         3.11 o
   3  17   3          0.12          1.18         3.06 o
   4  17   3          6.27          2.92         2.40 o
   5  17   3          0.13          9.50         6.46 o
  -5  18   3          3.05         15.82         7.31 o
  -4  18   3         15.13         12.59         5.19 o
  -3  18   3         52.98         50.94         3.21 o
  -2  18   3         29.04         31.31         2.61 o
  -1  18   3         21.94         25.93         2.67 o
   0  18   3          6.96          4.31         2.49 o
   1  18   3          1.08         -1.35         2.44 o
   2  18   3          3.00          2.72         2.84 o
   3  18   3          8.72         11.96         3.94 o
   4  18   3          0.26          0.87         4.43 o
  -4  19   3         66.50         51.06         9.87 o
  -3  19   3         46.99         48.56         4.72 o
  -2  19   3          2.89         10.92         4.11 o
  -1  19   3          0.00          0.71         3.92 o
   0  19   3         18.43         11.85         3.67 o
   1  19   3          2.48         -0.37         3.48 o
   2  19   3         14.62         12.79         6.01 o
   3  19   3         14.24         14.94         5.36 o
  -2  20   3          3.89          3.53         5.55 o
  -1  20   3          6.27          7.49         4.72 o
   0  20   3          0.21          0.22         4.92 o
   1  20   3         43.74         34.03         5.76 o
 -10   0   4          3.20         -0.81         2.58 o
  -8   0   4         25.51         28.16         1.93 o
  -6   0   4          0.01         -0.21         1.12 o
  -4   0   4       1178.03       1203.77        12.50 o
  -2   0   4         53.26         40.57         1.84 o
   0   0   4        776.40        847.81        11.31 o
   2   0   4        234.07        250.43         3.39 o
   4   0   4        803.80        810.24         9.31 o
   6   0   4        159.77        152.81         4.08 o
   8   0   4         77.82         81.29         4.41 o
 -11   1   4          0.01         -4.02         9.46 o
 -10   1   4         15.48         16.57         2.02 o
  -9   1   4         49.56         46.07         1.73 o
  -8   1   4         99.64        101.47         2.28 o
  -7   1   4          4.00          3.97         0.89 o
  -6   1   4        161.12        157.45         2.25 o
  -5   1   4        187.66        177.92         2.41 o
  -4   1   4         71.39         54.86         1.29 o
  -3   1   4          8.79         11.09         0.62 o
  -2   1   4        111.16         90.65         1.39 o
  -1   1   4          0.04         -0.07         0.42 o
   0   1   4        224.92        236.27         2.83 o
   1   1   4       2725.22       2953.93        22.14 o
   2   1   4         53.23         50.60         1.10 o
   3   1   4        255.79        255.92         2.65 o
   4   1   4         42.51         40.36         1.33 o
   5   1   4          8.68          8.33         0.75 o
   6   1   4        240.47        235.26         3.48 o
   7   1   4          0.22          0.14         1.10 o
   8   1   4         13.78         13.49         1.64 o
   9   1   4          0.03         -4.17         5.02 o
 -11   2   4         11.15         -3.79        10.17 o
 -10   2   4          0.86          2.98         2.85 o
  -9   2   4          6.45          3.52         1.35 o
  -8   2   4          1.71          1.55         1.05 o
  -7   2   4         22.31         22.57         1.12 o
  -6   2   4         81.16         79.27         1.65 o
  -5   2   4          1.43          1.91         0.65 o
  -4   2   4       2531.39       2694.00        19.50 o
  -3   2   4        481.88        444.00         3.93 o
  -2   2   4        104.34         84.94         1.40 o
  -1   2   4          9.37         11.76         0.69 o
   0   2   4        583.64        622.17         5.36 o
   1   2   4          2.69          3.01         0.49 o
   2   2   4         49.26         65.88         1.28 o
   3   2   4         10.09          7.74         0.63 o
   4   2   4         12.04         13.96         0.80 o
   5   2   4         18.05         18.04         1.10 o
   6   2   4        595.64        602.59         5.70 o
   7   2   4        120.52        120.91         4.77 o
   8   2   4         72.45         69.23         3.53 o
   9   2   4          7.71          9.30         3.71 o
 -11   3   4          0.05         -4.97        10.88 o
 -10   3   4          2.63         -1.60         1.92 o
  -9   3   4          0.61         -0.84         1.69 o
  -8   3   4         25.00         25.67         1.36 o
  -7   3   4         42.52         39.92         1.56 o
  -6   3   4         57.31         55.84         1.41 o
  -5   3   4         27.31         36.11         1.12 o
  -4   3   4       1083.47       1115.60         8.64 o
  -3   3   4          0.99          0.74         0.51 o
  -2   3   4         50.94         45.85         1.07 o
  -1   3   4        187.75        184.44         2.07 o
   0   3   4         13.65          7.17         0.88 o
   1   3   4         26.79         27.26         0.91 o
   2   3   4       1010.45       1105.10         8.81 o
   3   3   4         84.71         91.22         1.52 o
   4   3   4        213.26        219.24         2.72 o
   5   3   4       1089.70       1127.36        11.91 o
   6   3   4         61.34         58.48         2.11 o
   7   3   4        161.06        153.60         3.18 o
   8   3   4          3.47         -0.09         2.28 o
   9   3   4          0.01         -0.13         5.94 o
 -10   4   4         13.79         16.69         2.27 o
  -9   4   4          9.15         11.96         1.65 o
  -8   4   4          8.48          6.73         1.11 o
  -7   4   4          1.89          1.76         0.94 o
  -6   4   4         22.12         20.66         1.33 o
  -5   4   4         51.30         56.96         1.83 o
  -4   4   4        290.92        272.88         3.35 o
  -3   4   4        236.26        268.34         2.91 o
  -2   4   4        245.94        276.70         2.87 o
  -1   4   4         34.88         36.50         1.14 o
   0   4   4         72.22         63.76         1.33 o
   1   4   4          1.03          0.34         0.50 o
   2   4   4         63.05         58.45         1.20 o
   3   4   4        320.92        347.48         4.26 o
   4   4   4          3.24          2.64         0.88 o
   5   4   4        899.26        897.20         9.68 o
   6   4   4          0.19         -1.85         1.85 o
   7   4   4         52.07         49.18         3.14 o
   8   4   4          6.61          6.64         1.70 o
   9   4   4          4.87         -4.98         4.98 o
 -10   5   4          1.69          1.55         3.21 o
  -9   5   4         27.94         28.02         1.94 o
  -8   5   4         13.57         10.97         1.67 o
  -7   5   4         18.96         14.32         1.39 o
  -6   5   4          9.62          7.91         1.08 o
  -5   5   4          7.47          8.89         0.98 o
  -4   5   4         41.27         32.87         1.44 o
  -3   5   4        113.15        104.12         1.99 o
  -2   5   4        344.03        383.95         4.18 o
  -1   5   4         44.80         57.90         1.46 o
   0   5   4         36.21         37.60         1.27 o
   1   5   4          7.46         10.85         0.67 o
   2   5   4          1.66          2.81         0.59 o
   3   5   4        183.42        161.60         2.62 o
   4   5   4         62.34         67.04         1.61 o
   5   5   4        788.62        806.12         8.35 o
   6   5   4         88.54         87.19         2.83 o
   7   5   4         11.24         17.27         2.70 o
   8   5   4          0.02          0.69         2.24 o
   9   5   4          0.86          2.96        18.69 o
 -10   6   4         30.09         24.67         3.48 o
  -9   6   4         13.33         13.12         1.84 o
  -8   6   4         12.23         14.26         1.53 o
  -7   6   4        654.83        632.16         6.41 o
  -6   6   4        219.20        196.94         3.21 o
  -5   6   4         50.41         54.92         1.76 o
  -4   6   4          6.18          1.12         1.19 o
  -3   6   4        203.16        209.06         2.93 o
  -2   6   4        310.70        350.16         3.48 o
  -1   6   4        150.20        127.47         1.85 o
   0   6   4         41.24         37.45         1.14 o
   1   6   4         33.57         36.38         1.11 o
   2   6   4         32.48         30.01         1.43 o
   3   6   4         64.40         59.58         1.87 o
   4   6   4         24.48         28.77         1.18 o
   5   6   4         84.94         82.19         2.61 o
   6   6   4         46.10         46.10         2.08 o
   7   6   4          1.17          1.46         1.85 o
   8   6   4          0.18         -0.17         2.48 o
   9   6   4          0.12          1.50        11.24 o
 -10   7   4          0.64         -3.41         3.41 o
  -9   7   4         30.68         27.81         2.20 o
  -8   7   4         11.33         10.69         1.64 o
  -7   7   4        298.30        311.97         5.83 o
  -6   7   4       1095.91       1106.24         9.73 o
  -5   7   4         96.08        104.26         2.30 o
  -4   7   4          2.15          1.18         0.94 o
  -3   7   4         38.98         42.04         1.48 o
  -2   7   4        291.05        308.17         3.29 o
  -1   7   4        290.13        308.41         3.47 o
   0   7   4         13.87         12.56         0.78 o
   1   7   4         12.85         15.04         0.97 o
   2   7   4          7.61          6.49         0.69 o
   3   7   4         34.62         36.30         1.61 o
   4   7   4        132.31        131.79         2.35 o
   5   7   4          7.55          6.03         1.43 o
   6   7   4         28.75         27.80         1.96 o
   7   7   4         24.79         27.23         2.46 o
   8   7   4         10.92         10.26         2.83 o
 -10   8   4          1.25          3.04         3.89 o
  -9   8   4         23.63         18.56         3.80 o
  -8   8   4         62.00         58.44         2.27 o
  -7   8   4          8.65         10.89         1.41 o
  -6   8   4        173.85        168.11         3.06 o
  -5   8   4          0.00         -1.03         1.03 o
  -4   8   4          0.18          0.24         0.93 o
  -3   8   4         24.78         21.68         1.06 o
  -2   8   4        232.88        262.09         2.92 o
  -1   8   4        500.87        528.48         4.88 o
   0   8   4         70.10         57.86         1.52 o
   1   8   4          7.53          9.10         0.82 o
   2   8   4        102.23        102.88         1.80 o
   3   8   4          3.11          3.36         0.78 o
   4   8   4        466.36        441.97         7.75 o
   5   8   4         13.48         13.53         2.05 o
   6   8   4          5.77          5.85         1.86 o
   7   8   4          6.35          6.15         2.61 o
   8   8   4          1.48         -1.71         4.37 o
 -10   9   4         16.99         10.17        12.07 o
  -9   9   4          0.66         -0.42         2.58 o
  -8   9   4         65.45         63.66         2.47 o
  -7   9   4          0.28         -0.13         1.48 o
  -6   9   4         56.25         53.45         2.15 o
  -5   9   4         19.19         19.92         1.41 o
  -4   9   4          0.50          0.50         1.12 o
  -3   9   4         12.96         12.48         0.95 o
  -2   9   4         81.46         86.37         1.81 o
  -1   9   4        152.74        159.61         2.52 o
   0   9   4         10.88         13.96         0.98 o
   1   9   4         29.87         27.23         1.29 o
   2   9   4         93.33         82.80         1.74 o
   3   9   4          9.76          8.54         0.88 o
   4   9   4        555.92        560.26         6.39 o
   5   9   4         55.58         56.05         1.89 o
   6   9   4          9.83         10.92         1.96 o
   7   9   4         22.89         31.96         3.35 o
   8   9   4         44.94         52.62         8.64 o
  -9  10   4         11.03          4.11         5.02 o
  -8  10   4         55.42         57.84         2.80 o
  -7  10   4         10.35         10.69         1.65 o
  -6  10   4         28.10         29.89         1.75 o
  -5  10   4        285.58        292.04         4.06 o
  -4  10   4         18.77         14.58         1.32 o
  -3  10   4          1.67          2.07         0.81 o
  -2  10   4        408.80        401.57         4.02 o
  -1  10   4         38.22         45.97         1.81 o
   0  10   4          2.00          2.67         0.85 o
   1  10   4         13.82         11.93         1.01 o
   2  10   4         64.04         61.91         1.78 o
   3  10   4         29.22         24.59         1.46 o
   4  10   4        205.81        231.30         3.60 o
   5  10   4          0.02          4.28         1.68 o
   6  10   4          0.05          1.81         2.28 o
   7  10   4          3.64         12.03         3.68 o
   8  10   4         35.92         46.13        11.36 o
  -9  11   4          9.40         -0.06         5.98 o
  -8  11   4         13.46         12.17         3.21 o
  -7  11   4         93.78         89.43         3.42 o
  -6  11   4          2.25          2.53         1.51 o
  -5  11   4        249.33        233.26         3.80 o
  -4  11   4         19.50         19.25         1.96 o
  -3  11   4         29.87         32.18         1.39 o
  -2  11   4         10.06          9.26         1.04 o
  -1  11   4         12.69          6.17         1.03 o
   0  11   4         15.45         18.09         1.15 o
   1  11   4        122.35        118.68         2.29 o
   2  11   4          6.66          9.47         1.05 o
   3  11   4         71.55         53.86         2.62 o
   4  11   4        295.71        286.74         4.09 o
   5  11   4        345.07        328.05         5.07 o
   6  11   4         12.42         11.96         2.77 o
   7  11   4          3.93          4.81         4.48 o
  -9  12   4          5.89         11.44         7.27 o
  -8  12   4         16.10         18.39         2.91 o
  -7  12   4          0.41          3.20         2.02 o
  -6  12   4          0.39          0.83         1.62 o
  -5  12   4        124.26        117.71         3.14 o
  -4  12   4          3.69          4.62         1.10 o
  -3  12   4         59.94         61.46         1.86 o
  -2  12   4          1.89          2.06         1.14 o
  -1  12   4         39.16         34.94         1.77 o
   0  12   4        158.11        144.65         2.65 o
   1  12   4          0.26         -0.18         1.01 o
   2  12   4         74.75         72.17         2.85 o
   3  12   4        117.06        103.06         2.30 o
   4  12   4          4.72          3.60         1.55 o
   5  12   4        196.66        197.76         4.39 o
   6  12   4          3.03         -0.73         4.68 o
   7  12   4          1.64          6.61         5.51 o
  -8  13   4          4.06         -6.15         7.36 o
  -7  13   4          5.28          5.33         2.56 o
  -6  13   4         36.64         36.05         2.32 o
  -5  13   4          1.80          0.99         1.55 o
  -4  13   4          5.55          3.62         1.26 o
  -3  13   4        101.84        109.44         2.59 o
  -2  13   4          5.81          4.46         1.22 o
  -1  13   4         28.34         24.84         1.51 o
   0  13   4         74.38         59.05         2.69 o
   1  13   4         36.40         32.43         1.53 o
   2  13   4          0.01          1.84         1.24 o
   3  13   4         27.85         31.31         1.57 o
   4  13   4         87.39         85.34         3.93 o
   5  13   4         22.74         25.19         2.22 o
   6  13   4          4.47          1.08         6.40 o
   7  13   4          3.98         -2.60         9.46 o
  -8  14   4          2.06         -5.91        10.65 o
  -7  14   4          0.00          3.34         4.11 o
  -6  14   4         19.93         23.96         2.72 o
  -5  14   4         35.69         37.95         2.43 o
  -4  14   4         12.49         10.58         1.75 o
  -3  14   4         86.06         82.64         2.49 o
  -2  14   4          9.74         11.56         1.40 o
  -1  14   4         24.29         21.88         1.67 o
   0  14   4         90.40         81.94         2.50 o
   1  14   4          8.24          7.76         1.87 o
   2  14   4        110.39         97.80         3.06 o
   3  14   4         44.67         46.59         2.10 o
   4  14   4          1.32         -1.72         1.86 o
   5  14   4         30.98         39.36         3.28 o
   6  14   4          1.24         -3.24         3.24 o
  -7  15   4         11.79         17.41         5.59 o
  -6  15   4          3.59          0.01         3.28 o
  -5  15   4        123.22        141.12         5.04 o
  -4  15   4          3.44          4.38         1.75 o
  -3  15   4         36.30         39.37         2.00 o
  -2  15   4         35.53         35.93         1.88 o
  -1  15   4         16.76         14.98         1.76 o
   0  15   4         33.63         28.45         1.78 o
   1  15   4          3.83          2.33         1.52 o
   2  15   4         12.34         10.00         1.61 o
   3  15   4         10.24         12.09         1.82 o
   4  15   4         17.98         20.24         2.44 o
   5  15   4          0.71          2.02         3.05 o
   6  15   4         32.28         21.79         5.20 o
  -7  16   4          9.60          8.75         9.08 o
  -6  16   4          3.07          5.19         3.90 o
  -5  16   4          3.11          6.65         3.03 o
  -4  16   4          1.86          2.64         2.42 o
  -3  16   4        149.15        137.31         4.29 o
  -2  16   4          0.38          1.81         1.80 o
  -1  16   4         10.88         11.88         2.07 o
   0  16   4          3.05          1.50         1.84 o
   1  16   4         33.61         23.80         2.46 o
   2  16   4         11.41          9.88         1.88 o
   3  16   4          0.32          2.09         2.16 o
   4  16   4          6.84         14.44         2.37 o
   5  16   4         28.22         23.59         9.48 o
  -6  17   4          0.00          7.25         8.39 o
  -5  17   4          0.12          3.74         4.51 o
  -4  17   4          1.24          4.41         2.44 o
  -3  17   4         53.12         55.58         2.63 o
  -2  17   4          0.44          4.07         2.20 o
  -1  17   4          2.05          3.07         2.18 o
   0  17   4          3.78          1.31         2.44 o
   1  17   4          0.14          1.83         2.42 o
   2  17   4          1.93          0.53         2.28 o
   3  17   4         21.96         25.10         2.79 o
   4  17   4          0.01          6.72         5.51 o
  -5  18   4          2.01          5.11         8.50 o
  -4  18   4          7.99         19.33         7.63 o
  -3  18   4         46.50         54.11         4.18 o
  -2  18   4         18.49         22.41         4.14 o
  -1  18   4          0.24          1.48         2.71 o
   0  18   4          4.01          2.74         3.03 o
   1  18   4          0.39         -3.07         3.07 o
   2  18   4         33.23         34.89         8.04 o
   3  18   4          0.57          9.00         4.95 o
  -3  19   4         22.72         31.01         7.81 o
  -2  19   4          0.01         -2.91         4.52 o
  -1  19   4          0.48         -4.30         4.30 o
   0  19   4          2.06         -3.51         3.65 o
   1  19   4          4.62         13.87         5.84 o
   2  19   4          7.55          7.79         5.98 o
  -9   0   5         96.67         89.19         3.84 o
  -7   0   5          7.94          6.93         1.47 o
  -5   0   5        289.44        266.49         4.12 o
  -3   0   5          0.43         -0.56         0.88 o
  -1   0   5         71.39         63.92         2.04 o
   1   0   5       1239.28       1296.51        14.66 o
   3   0   5          8.09         11.37         1.13 o
   5   0   5        180.98        155.70         3.94 o
   7   0   5          0.89         -0.08         1.87 o
   9   0   5          0.50         -2.13         8.52 o
 -10   1   5         24.36         26.01         2.60 o
  -9   1   5          2.48          1.92         1.39 o
  -8   1   5          2.22          3.56         1.15 o
  -7   1   5         42.35         40.66         1.52 o
  -6   1   5          1.67          2.11         0.83 o
  -5   1   5        106.97        114.85         1.91 o
  -4   1   5        104.19        104.67         1.73 o
  -3   1   5        246.59        257.78         2.92 o
  -2   1   5          2.62          2.10         0.58 o
  -1   1   5         63.15         77.42         1.52 o
   0   1   5       1384.00       1499.91        11.91 o
   1   1   5       1914.55       2150.25        17.47 o
   2   1   5          3.77          6.05         0.62 o
   3   1   5         69.11         77.02         1.44 o
   4   1   5          1.41          1.29         0.60 o
   5   1   5         67.97         69.04         1.87 o
   6   1   5         12.20         11.16         1.25 o
   7   1   5         87.94         91.09         2.53 o
   8   1   5         23.52         27.02         2.28 o
   9   1   5          0.95         13.48        10.41 o
 -10   2   5         20.96         23.88         2.57 o
  -9   2   5          8.98          7.78         1.50 o
  -8   2   5          0.00          0.76         1.22 o
  -7   2   5         37.38         34.22         1.34 o
  -6   2   5          3.59          1.99         0.80 o
  -5   2   5          0.96          1.14         0.72 o
  -4   2   5        190.44        213.79         2.46 o
  -3   2   5          7.21          9.17         0.72 o
  -2   2   5          4.04          5.84         0.68 o
  -1   2   5        167.38        171.60         2.25 o
   0   2   5        735.71        773.38         6.33 o
   1   2   5        326.70        327.44         3.39 o
   2   2   5         94.80        111.04         1.76 o
   3   2   5         81.23         77.46         1.60 o
   4   2   5         84.94         86.45         1.84 o
   5   2   5        575.86        576.62         5.67 o
   6   2   5         23.37         20.05         1.21 o
   7   2   5         30.32         28.81         2.53 o
   8   2   5          5.38          3.80         2.61 o
 -10   3   5         20.59         21.06         3.58 o
  -9   3   5          8.47         11.12         1.58 o
  -8   3   5          2.08          0.31         1.18 o
  -7   3   5         19.58         18.91         1.08 o
  -6   3   5         81.78         77.35         1.65 o
  -5   3   5         32.30         33.93         1.47 o
  -4   3   5        929.39        951.13         7.77 o
  -3   3   5          9.79          8.77         0.77 o
  -2   3   5        746.85        719.74         5.78 o
  -1   3   5        377.57        396.11         3.63 o
   0   3   5         84.53         83.58         1.74 o
   1   3   5         56.20         55.25         1.33 o
   2   3   5          4.64          1.58         0.65 o
   3   3   5        458.77        434.94         4.16 o
   4   3   5         44.88         44.56         1.55 o
   5   3   5          0.00         -0.02         0.93 o
   6   3   5         35.77         39.07         1.48 o
   7   3   5         42.17         41.27         2.74 o
   8   3   5          2.13         -0.94         4.54 o
 -10   4   5          7.53          3.44         4.44 o
  -9   4   5         71.52         70.45         2.83 o
  -8   4   5          0.20          1.10         1.42 o
  -7   4   5         48.46         42.09         1.89 o
  -6   4   5        259.34        252.68         3.51 o
  -5   4   5        242.32        246.14         3.39 o
  -4   4   5         75.38         76.06         1.63 o
  -3   4   5         60.09         68.61         1.47 o
  -2   4   5          3.57          4.50         0.64 o
  -1   4   5          4.94          4.82         0.70 o
   0   4   5          3.83          4.83         0.64 o
   1   4   5          0.80         -0.05         0.62 o
   2   4   5         16.20         14.88         0.88 o
   3   4   5        303.15        289.68         3.09 o
   4   4   5        240.08        244.00         3.55 o
   5   4   5         88.48         83.37         1.98 o
   6   4   5          0.00         -1.58         1.58 o
   7   4   5         13.39         11.15         1.75 o
   8   4   5          0.06          5.19         3.79 o
 -10   5   5          6.52         13.39         4.74 o
  -9   5   5         31.03         33.90         2.51 o
  -8   5   5          4.70          4.28         1.58 o
  -7   5   5         66.74         67.15         2.46 o
  -6   5   5        568.72        558.70         5.85 o
  -5   5   5          6.56          7.82         1.11 o
  -4   5   5        171.49        173.02         2.77 o
  -3   5   5          3.40          6.59         0.69 o
  -2   5   5         40.79         36.72         2.21 o
  -1   5   5          1.20          2.49         0.72 o
   0   5   5         17.93         14.99         0.88 o
   1   5   5          6.31          5.04         0.70 o
   2   5   5         12.66         12.14         0.93 o
   3   5   5         62.20         62.73         1.44 o
   4   5   5        525.67        521.86         6.59 o
   5   5   5        105.12         99.23         2.63 o
   6   5   5          6.92          5.82         1.57 o
   7   5   5          5.69          1.34         2.43 o
   8   5   5          4.09          7.66         3.28 o
 -10   6   5          5.84          0.51         5.29 o
  -9   6   5          2.25          0.21         2.14 o
  -8   6   5         23.45         24.85         1.93 o
  -7   6   5          8.67         10.73         1.51 o
  -6   6   5        329.02        322.44         4.19 o
  -5   6   5         44.90         41.99         1.74 o
  -4   6   5         25.19         32.31         1.45 o
  -3   6   5         51.65         50.97         1.36 o
  -2   6   5          2.20          0.74         0.67 o
  -1   6   5        220.84        208.47         2.77 o
   0   6   5         10.39          9.06         0.83 o
   1   6   5        105.88         99.70         1.94 o
   2   6   5       1324.30       1273.41        16.86 o
   3   6   5        890.16        896.26         7.63 o
   4   6   5          0.81          0.64         0.94 o
   5   6   5          0.69         -0.71         0.98 o
   6   6   5          0.12          0.24         1.69 o
   7   6   5         46.92         47.11         2.98 o
   8   6   5          0.69         -4.28         4.28 o
 -10   7   5         13.53         11.68         6.82 o
  -9   7   5         38.28         39.03         2.75 o
  -8   7   5          7.12          4.61         1.65 o
  -7   7   5         73.76         72.46         2.62 o
  -6   7   5         46.69         42.87         2.42 o
  -5   7   5         19.40         16.23         1.38 o
  -4   7   5          2.99          0.65         1.15 o
  -3   7   5         14.47         14.51         0.84 o
  -2   7   5        228.41        251.94         3.23 o
  -1   7   5         27.02         29.81         1.26 o
   0   7   5        238.50        237.53         2.94 o
   1   7   5         48.24         47.62         1.44 o
   2   7   5        978.01        981.95         7.74 o
   3   7   5       1041.44       1067.48         9.48 o
   4   7   5         43.87         41.33         1.62 o
   5   7   5          4.37          3.99         1.07 o
   6   7   5          6.86          8.62         1.89 o
   7   7   5         18.31         20.35         2.96 o
   8   7   5         43.42         45.19        11.83 o
 -10   8   5          0.17         11.45         7.44 o
  -9   8   5         47.40         40.00         3.15 o
  -8   8   5          5.67          6.52         1.76 o
  -7   8   5        264.36        273.00         4.25 o
  -6   8   5          5.25          4.15         1.34 o
  -5   8   5         40.17         41.59         1.85 o
  -4   8   5          0.38         -0.32         1.05 o
  -3   8   5         76.17         80.24         2.08 o
  -2   8   5          0.51         -0.33         0.99 o
  -1   8   5         17.90         17.02         1.08 o
   0   8   5          3.84          4.01         0.81 o
   1   8   5          7.80          8.56         0.94 o
   2   8   5        398.95        401.20         4.20 o
   3   8   5        959.84        979.59         8.08 o
   4   8   5          8.26          7.93         1.16 o
   5   8   5         26.76         24.32         1.36 o
   6   8   5          1.95          5.21         3.07 o
   7   8   5          0.03          1.56         2.90 o
   8   8   5          6.82          5.91        11.12 o
  -9   9   5         21.32         16.82         4.25 o
  -8   9   5        133.31        123.75         4.25 o
  -7   9   5        152.15        152.11         4.16 o
  -6   9   5          0.54         -0.42         1.38 o
  -5   9   5          1.02         -0.15         1.43 o
  -4   9   5         80.87         80.10         2.43 o
  -3   9   5          0.58          1.42         1.01 o
  -2   9   5         40.44         46.57         2.73 o
  -1   9   5         55.27         53.90         1.77 o
   0   9   5          7.67          9.65         1.06 o
   1   9   5        102.63         96.75         2.09 o
   2   9   5         71.24         68.36         1.84 o
   3   9   5        404.34        412.81         4.26 o
   4   9   5          8.63          9.34         1.40 o
   5   9   5          5.51          4.19         1.23 o
   6   9   5         32.49         34.30         2.62 o
   7   9   5          4.32          7.91         4.48 o
  -9  10   5          0.77         -4.93         8.99 o
  -8  10   5         89.27         91.37         3.55 o
  -7  10   5         35.55         35.04         2.16 o
  -6  10   5         31.84         34.46         2.01 o
  -5  10   5          0.71          0.38         1.36 o
  -4  10   5         44.65         41.97         1.85 o
  -3  10   5         67.74         60.13         2.19 o
  -2  10   5          4.04          0.65         1.01 o
  -1  10   5         82.29         75.90         2.04 o
   0  10   5         55.16         56.35         1.80 o
   1  10   5         11.67          9.37         1.01 o
   2  10   5        177.60        175.75         3.24 o
   3  10   5        217.58        213.22         3.57 o
   4  10   5         11.97         10.17         1.50 o
   5  10   5          7.70          6.10         2.16 o
   6  10   5          3.62          4.14         2.97 o
   7  10   5          8.56          7.38        10.86 o
  -9  11   5          8.01          8.24         8.49 o
  -8  11   5          0.24          2.29         2.65 o
  -7  11   5          0.05         -1.65         1.87 o
  -6  11   5         22.35         22.88         1.92 o
  -5  11   5         30.71         30.37         2.24 o
  -4  11   5         33.70         36.33         2.26 o
  -3  11   5        388.63        384.88         4.70 o
  -2  11   5          8.32         11.84         1.18 o
  -1  11   5         12.04         10.57         1.20 o
   0  11   5          2.48          1.22         1.06 o
   1  11   5         55.40         53.23         2.17 o
   2  11   5        153.63        156.02         2.81 o
   3  11   5          0.46          0.26         1.08 o
   4  11   5          0.81          2.00         1.53 o
   5  11   5          0.06          0.44         2.08 o
   6  11   5          8.01          9.72         4.81 o
   7  11   5          0.93         -4.26        10.41 o
  -8  12   5         13.15         22.40         4.70 o
  -7  12   5          0.31          3.85         2.74 o
  -6  12   5          1.85          2.23         1.80 o
  -5  12   5          1.43          0.78         1.94 o
  -4  12   5         40.92         41.10         2.02 o
  -3  12   5         24.58         26.13         1.82 o
  -2  12   5          0.18         -0.51         1.23 o
  -1  12   5         68.14         64.59         2.72 o
   0  12   5          0.07          1.69         1.09 o
   1  12   5          9.82          7.88         1.19 o
   2  12   5        166.35        150.17         2.80 o
   3  12   5         36.94         34.52         1.65 o
   4  12   5        179.32        178.30         3.81 o
   5  12   5         28.31         30.04         2.37 o
   6  12   5        100.98         94.37         7.75 o
  -8  13   5         14.89          5.79        14.43 o
  -7  13   5          1.54          9.33         4.67 o
  -6  13   5          1.73          4.39         2.01 o
  -5  13   5          0.06         -1.80         1.80 o
  -4  13   5         84.87         84.46         4.56 o
  -3  13   5          7.52          6.99         1.36 o
  -2  13   5         13.15         12.65         1.44 o
  -1  13   5         78.32         78.39         2.45 o
   0  13   5         12.05         10.09         1.39 o
   1  13   5         26.71         21.47         1.52 o
   2  13   5         34.65         30.03         1.88 o
   3  13   5          4.92          4.36         1.52 o
   4  13   5         64.42         64.49         2.82 o
   5  13   5         15.76         17.20         2.65 o
   6  13   5          1.52         23.89         9.70 o
  -7  14   5          1.65          2.85         4.07 o
  -6  14   5          0.00          3.35         2.75 o
  -5  14   5         10.26          7.64         2.24 o
  -4  14   5         24.99         30.73         2.78 o
  -3  14   5          0.08          0.19         1.72 o
  -2  14   5         34.12         33.85         1.72 o
  -1  14   5          4.03          4.19         1.46 o
   0  14   5        135.99        122.94         3.03 o
   1  14   5         72.89         66.48         2.27 o
   2  14   5          1.84         -0.20         1.46 o
   3  14   5         13.61          8.95         1.57 o
   4  14   5          4.61          9.31         3.10 o
   5  14   5          8.19          8.91         3.37 o
  -7  15   5          0.01          4.20         7.75 o
  -6  15   5         23.38         26.10         4.51 o
  -5  15   5         37.53         39.94         3.24 o
  -4  15   5         22.65         25.06         1.90 o
  -3  15   5         23.09         23.05         1.83 o
  -2  15   5          7.49          8.97         1.69 o
  -1  15   5          2.18          2.88         1.77 o
   0  15   5        209.60        181.36         3.72 o
   1  15   5         60.12         54.45         2.31 o
   2  15   5         28.82         27.29         1.97 o
   3  15   5          3.62          4.65         1.98 o
   4  15   5          6.09          3.85         2.84 o
   5  15   5          0.94          3.53         4.93 o
  -6  16   5          2.37          0.22         5.70 o
  -5  16   5         10.48         10.36         4.16 o
  -4  16   5          9.31          9.06         3.83 o
  -3  16   5          2.16          0.72         2.61 o
  -2  16   5         29.35         27.29         2.36 o
  -1  16   5          9.98         13.94         2.16 o
   0  16   5         61.06         52.94         2.43 o
   1  16   5         23.76         22.71         2.41 o
   2  16   5          0.05         -0.93         2.18 o
   3  16   5          0.07          1.14         2.40 o
   4  16   5          2.23          0.11         6.14 o
  -5  17   5         85.60         79.24        14.58 o
  -4  17   5          0.70          6.87         7.14 o
  -3  17   5         21.83         17.90         2.89 o
  -2  17   5         22.79         22.37         2.55 o
  -1  17   5          6.77          3.49         3.04 o
   0  17   5          7.26          6.97         2.64 o
   1  17   5          0.78         -3.03         3.03 o
   2  17   5          2.68          3.99         4.69 o
   3  17   5          0.08         -5.55         5.55 o
  -4  18   5          0.15         -2.37         7.31 o
  -3  18   5          4.71         -2.71         5.66 o
  -2  18   5          1.25          5.08         4.36 o
  -1  18   5          5.43          5.23         3.48 o
   0  18   5          0.75          0.78         3.31 o
   1  18   5          7.34          9.23         3.73 o
   2  18   5          0.02         -5.07         5.07 o
  -2  19   5          0.35         -7.03         8.75 o
  -1  19   5          4.71          8.54         5.60 o
   0  19   5         11.54          5.57         5.03 o
 -10   0   6         18.67         17.10         5.44 o
  -8   0   6         27.39         23.00         3.61 o
  -6   0   6        946.42        991.67        11.28 o
  -4   0   6         52.44         51.04         2.29 o
  -2   0   6        229.57        237.01         4.18 o
   0   0   6          9.07          8.20         1.04 o
   2   0   6          8.69          8.20         1.05 o
   4   0   6         81.10         79.90         2.31 o
   6   0   6          3.91          4.53         1.90 o
   8   0   6          2.76          4.09         2.66 o
 -10   1   6          0.46          5.35         3.34 o
  -9   1   6          6.28          5.77         1.59 o
  -8   1   6          1.58          0.00         1.25 o
  -7   1   6          0.71         -0.26         1.09 o
  -6   1   6          3.96          4.67         1.03 o
  -5   1   6         48.30         53.11         1.68 o
  -4   1   6          2.47          0.92         0.83 o
  -3   1   6          6.03          3.15         0.76 o
  -2   1   6         95.26        106.18         1.93 o
  -1   1   6       1154.99       1213.01        10.04 o
   0   1   6          3.66          5.84         0.90 o
   1   1   6         32.39         35.43         1.31 o
   2   1   6         44.80         41.33         1.34 o
   3   1   6         76.24         82.29         1.72 o
   4   1   6        152.46        141.23         2.13 o
   5   1   6         42.93         35.01         1.39 o
   6   1   6         12.86         15.16         2.90 o
   7   1   6          3.65          3.36         2.44 o
   8   1   6          1.32          4.09         1.95 o
 -10   2   6          0.20          0.37         3.46 o
  -9   2   6          1.12          1.16         1.53 o
  -8   2   6         13.01         10.27         1.29 o
  -7   2   6         70.94         68.61         2.48 o
  -6   2   6         29.73         25.76         1.24 o
  -5   2   6          4.43          5.10         0.88 o
  -4   2   6          4.79          6.26         0.91 o
  -3   2   6         49.50         55.60         1.66 o
  -2   2   6          6.14          5.06         0.81 o
  -1   2   6        757.39        815.13         6.86 o
   0   2   6        172.08        184.54         2.46 o
   1   2   6         26.15         28.87         1.20 o
   2   2   6        216.61        219.46         2.80 o
   3   2   6          9.08          6.86         0.78 o
   4   2   6         57.15         53.96         1.44 o
   5   2   6        288.40        254.45         3.30 o
   6   2   6          5.60          6.20         1.14 o
   7   2   6          0.99          1.68         2.08 o
   8   2   6          2.57         -0.66         9.86 o
 -10   3   6          8.45         12.04         6.03 o
  -9   3   6          0.73         -1.54         2.43 o
  -8   3   6         38.33         38.90         2.47 o
  -7   3   6         21.18         20.02         1.37 o
  -6   3   6         89.77         88.47         2.19 o
  -5   3   6         16.27         16.82         1.14 o
  -4   3   6        236.78        244.36         3.09 o
  -3   3   6         48.26         48.00         1.66 o
  -2   3   6        300.89        319.34         3.34 o
  -1   3   6          4.97          2.76         0.72 o
   0   3   6        104.04         86.58         1.78 o
   1   3   6        128.17        120.33         2.02 o
   2   3   6          7.77          9.03         0.86 o
   3   3   6         66.20         66.54         1.75 o
   4   3   6        182.48        192.69         2.98 o
   5   3   6         80.50         74.24         2.14 o
   6   3   6         15.04         15.25         1.32 o
   7   3   6          4.31         10.57         2.70 o
   8   3   6         35.06         40.07         7.33 o
 -10   4   6          0.22          8.66         4.84 o
  -9   4   6         27.67         29.91         2.77 o
  -8   4   6          9.94         11.68         1.70 o
  -7   4   6         34.37         33.13         1.76 o
  -6   4   6         63.02         49.90         2.93 o
  -5   4   6         59.23         65.27         1.77 o
  -4   4   6         17.67         23.12         1.04 o
  -3   4   6          7.08         12.20         0.92 o
  -2   4   6        403.21        393.25         3.94 o
  -1   4   6          6.82          9.14         0.87 o
   0   4   6         83.18         79.39         1.78 o
   1   4   6         48.47         43.48         1.51 o
   2   4   6         39.36         37.05         1.69 o
   3   4   6        587.41        595.96         6.59 o
   4   4   6        458.35        451.17         5.05 o
   5   4   6          0.14         -1.08         1.08 o
   6   4   6         36.45         35.96         1.65 o
   7   4   6          0.32         -2.24         2.32 o
   8   4   6          5.61         19.87        11.83 o
 -10   5   6          1.67          7.25         8.46 o
  -9   5   6        110.45        118.03         4.14 o
  -8   5   6          5.31          7.70         2.01 o
  -7   5   6         15.19         15.35         1.60 o
  -6   5   6        144.57        136.43         3.08 o
  -5   5   6         61.51         68.06         2.27 o
  -4   5   6          1.44          0.65         0.73 o
  -3   5   6          4.18          4.97         0.81 o
  -2   5   6         85.28         81.55         2.02 o
  -1   5   6          6.00          4.50         0.82 o
   0   5   6        419.80        422.57         4.47 o
   1   5   6         14.40         14.91         1.07 o
   2   5   6         18.41         15.25         1.53 o
   3   5   6        930.50        940.87        10.88 o
   4   5   6          3.97          3.26         1.09 o
   5   5   6          0.05          1.29         1.15 o
   6   5   6         18.19         17.95         2.08 o
   7   5   6          1.08         -1.04         2.61 o
   8   5   6          0.29          7.15         4.37 o
 -10   6   6          9.39         14.12         6.13 o
  -9   6   6        127.81        127.91         5.17 o
  -8   6   6          0.40          2.72         1.69 o
  -7   6   6          0.96          1.61         1.50 o
  -6   6   6         30.80         27.10         2.04 o
  -5   6   6          2.84          2.03         1.22 o
  -4   6   6         70.37         66.95         2.39 o
  -3   6   6          9.12          8.72         0.89 o
  -2   6   6          3.10          3.92         0.91 o
  -1   6   6        149.72        152.22         2.35 o
   0   6   6          3.96          3.56         0.88 o
   1   6   6       1494.74       1501.05        12.31 o
   2   6   6        184.02        180.92         2.98 o
   3   6   6        153.75        151.91         2.35 o
   4   6   6         18.20         19.59         1.37 o
   5   6   6          0.90         -0.28         1.20 o
   6   6   6          0.03         -0.79         1.92 o
   7   6   6         14.57         12.83         3.34 o
 -10   7   6          7.62         16.57         7.77 o
  -9   7   6          0.50          3.44         3.66 o
  -8   7   6         67.85         53.01         2.36 o
  -7   7   6         32.96         30.28         1.98 o
  -6   7   6          2.87          1.65         1.51 o
  -5   7   6         28.66         27.92         1.62 o
  -4   7   6          0.12          0.31         1.14 o
  -3   7   6         10.29         10.54         0.99 o
  -2   7   6         17.54         15.54         1.29 o
  -1   7   6          3.55          4.24         0.94 o
   0   7   6        395.37        383.26         4.13 o
   1   7   6         13.70         15.45         1.14 o
   2   7   6        567.26        577.38         5.54 o
   3   7   6        101.72        105.48         2.36 o
   4   7   6         22.21         25.25         1.59 o
   5   7   6          2.04          1.35         1.72 o
   6   7   6          4.51          4.79         2.50 o
   7   7   6          5.75         -4.66         6.43 o
  -9   8   6          5.13         11.53         4.16 o
  -8   8   6        261.35        256.01         5.54 o
  -7   8   6          5.39          5.79         1.72 o
  -6   8   6          7.75          5.27         1.58 o
  -5   8   6          5.93          3.78         1.46 o
  -4   8   6          5.03          5.97         1.42 o
  -3   8   6          4.44          2.95         0.89 o
  -2   8   6         15.14         14.69         1.12 o
  -1   8   6         37.97         38.93         1.83 o
   0   8   6        830.36        855.10         7.57 o
   1   8   6         23.63         23.27         1.27 o
   2   8   6         44.58         45.38         1.59 o
   3   8   6         42.71         42.36         1.58 o
   4   8   6         32.52         27.74         1.70 o
   5   8   6          6.40          5.13         1.74 o
   6   8   6         18.10         16.76         3.45 o
   7   8   6          6.55         -8.04         9.70 o
  -9   9   6          4.41         13.71        12.66 o
  -8   9   6         21.45         14.37         2.52 o
  -7   9   6         77.12         74.55         2.80 o
  -6   9   6          8.74          7.34         1.63 o
  -5   9   6          1.13          4.30         1.43 o
  -4   9   6         27.80         30.05         1.83 o
  -3   9   6         96.68         87.70         2.21 o
  -2   9   6          0.58          1.02         1.10 o
  -1   9   6         97.31         93.71         2.50 o
   0   9   6         10.73         12.42         1.31 o
   1   9   6        147.47        154.27         2.74 o
   2   9   6        253.07        258.83         3.38 o
   3   9   6         15.30         16.64         1.28 o
   4   9   6         23.98         26.76         2.02 o
   5   9   6         10.29         13.06         2.31 o
   6   9   6          1.81         -0.96         4.85 o
   7   9   6         20.18         21.53        11.36 o
  -9  10   6          9.20         10.28         7.79 o
  -8  10   6         13.18         10.23         3.43 o
  -7  10   6         45.57         42.15         3.17 o
  -6  10   6         23.10         19.34         2.04 o
  -5  10   6          2.42          3.10         1.63 o
  -4  10   6         37.91         41.06         2.06 o
  -3  10   6          0.44          0.85         1.09 o
  -2  10   6         45.16         42.52         2.72 o
  -1  10   6          0.02         -0.65         1.25 o
   0  10   6          4.84          3.59         1.14 o
   1  10   6        259.14        256.29         3.41 o
   2  10   6        393.25        394.72         4.31 o
   3  10   6        279.85        273.73         4.20 o
   4  10   6          6.37          2.85         1.70 o
   5  10   6         49.23         58.71         3.16 o
   6  10   6         49.12         65.75         8.65 o
  -8  11   6          4.80          4.32         4.12 o
  -7  11   6          0.80          2.10         2.51 o
  -6  11   6          0.21          1.48         2.13 o
  -5  11   6          2.56          0.91         1.91 o
  -4  11   6         28.20         22.41         1.79 o
  -3  11   6        137.93        124.14         2.70 o
  -2  11   6         27.53         23.71         1.70 o
  -1  11   6          4.93          2.90         1.32 o
   0  11   6         14.26         13.83         1.37 o
   1  11   6          0.28          0.08         1.13 o
   2  11   6         11.85         13.24         1.32 o
   3  11   6        140.31        129.31         2.94 o
   4  11   6          1.49         -1.81         1.81 o
   5  11   6          0.69         -1.59         2.08 o
   6  11   6         47.06         39.74         8.99 o
  -8  12   6         10.60         21.39        10.67 o
  -7  12   6         10.46         10.53         3.55 o
  -6  12   6         24.04         29.54         3.02 o
  -5  12   6          4.35          1.77         1.96 o
  -4  12   6          3.56          6.08         1.76 o
  -3  12   6         13.63          8.98         1.68 o
  -2  12   6        262.76        233.34         3.86 o
  -1  12   6          0.13          1.23         1.40 o
   0  12   6         38.17         37.22         2.01 o
   1  12   6        102.52         92.42         2.71 o
   2  12   6         18.45         16.94         1.52 o
   3  12   6          3.93          5.34         1.49 o
   4  12   6         10.91          9.84         2.14 o
   5  12   6          0.48          4.31         2.55 o
  -8  13   6          4.66         -2.84         9.94 o
  -7  13   6         32.38         37.84         4.46 o
  -6  13   6          7.04          3.50         2.81 o
  -5  13   6         16.23         21.23         2.60 o
  -4  13   6          3.62          6.12         1.95 o
  -3  13   6         14.71          8.20         1.64 o
  -2  13   6         87.46         77.91         3.06 o
  -1  13   6          0.44          0.48         1.44 o
   0  13   6         19.22         21.77         1.70 o
   1  13   6          2.16          2.49         1.49 o
   2  13   6         34.96         34.96         1.81 o
   3  13   6          7.33          8.22         1.54 o
   4  13   6          2.03          1.24         3.35 o
   5  13   6          0.45          3.19         3.88 o
  -7  14   6         63.85         78.04         7.01 o
  -6  14   6          3.59         -2.17         3.96 o
  -5  14   6         86.89         88.47         4.13 o
  -4  14   6         14.10         13.09         2.41 o
  -3  14   6         14.80         10.87         1.93 o
  -2  14   6         21.39         20.80         1.86 o
  -1  14   6         38.26         37.73         2.14 o
   0  14   6         23.31         22.20         1.84 o
   1  14   6          0.93         -1.29         1.67 o
   2  14   6         16.13         13.46         2.13 o
   3  14   6          5.12         10.08         2.06 o
   4  14   6          6.00         -0.75         4.28 o
   5  14   6         20.16         15.18         5.80 o
  -6  15   6          7.46         13.26         4.62 o
  -5  15   6         11.52         20.73         3.81 o
  -4  15   6          1.21         -2.62         2.75 o
  -3  15   6          3.85         -0.12         2.11 o
  -2  15   6          2.90          2.12         1.95 o
  -1  15   6          5.26          5.39         1.90 o
   0  15   6         47.31         42.82         3.09 o
   1  15   6          0.27         -2.25         2.25 o
   2  15   6          0.02          3.69         2.24 o
   3  15   6         16.35         18.14         2.57 o
   4  15   6         68.25         82.47         7.53 o
  -5  16   6         21.02         26.08         5.11 o
  -4  16   6          2.65         -3.95         3.95 o
  -3  16   6          9.77         12.92         2.80 o
  -2  16   6         16.20         19.58         2.58 o
  -1  16   6         25.03         24.95         2.62 o
   0  16   6         12.50         14.34         2.88 o
   1  16   6         13.77          6.29         3.79 o
   2  16   6          0.67          2.62         4.34 o
   3  16   6          1.74          6.74         4.78 o
  -4  17   6          5.80         -0.26         6.39 o
  -3  17   6          2.30          0.55         6.51 o
  -2  17   6          0.25         -0.34         3.44 o
  -1  17   6          1.19         -3.03         3.03 o
   0  17   6          0.34          2.33         3.20 o
   1  17   6          2.75          0.90         3.99 o
   2  17   6          0.11         -1.74         6.35 o
  -3  18   6          0.85         -0.01         7.78 o
  -2  18   6          0.86          1.20         6.64 o
  -1  18   6         54.78         55.76         5.73 o
   0  18   6         20.32         18.35         5.31 o
  -9   0   7         17.80         18.82         2.90 o
  -7   0   7         37.21         32.43         2.24 o
  -5   0   7          0.18         -0.70         1.51 o
  -3   0   7        138.55        139.87         3.54 o
  -1   0   7        669.93        741.84         9.73 o
   1   0   7        102.53         91.88         3.52 o
   3   0   7        688.12        589.39         7.43 o
   5   0   7         49.61         60.84         2.34 o
   7   0   7         34.71         37.47         3.52 o
 -10   1   7          0.13         -5.85         5.85 o
  -9   1   7          9.59         10.15         2.07 o
  -8   1   7          1.17          1.55         1.41 o
  -7   1   7         22.37         21.13         1.45 o
  -6   1   7        132.19        137.58         2.61 o
  -5   1   7          0.48          0.21         0.98 o
  -4   1   7          0.01          0.40         0.92 o
  -3   1   7         47.83         43.77         1.68 o
  -2   1   7        185.80        178.18         2.87 o
  -1   1   7         63.00         63.98         1.96 o
   0   1   7         12.70         12.55         1.13 o
   1   1   7         57.83         55.78         1.68 o
   2   1   7        154.82        138.71         2.36 o
   3   1   7          0.13         -0.19         1.26 o
   4   1   7          0.21          0.56         0.87 o
   5   1   7         11.98         12.12         1.32 o
   6   1   7         24.97         28.34         3.91 o
   7   1   7          0.83          1.39         2.19 o
 -10   2   7          0.63          1.05         5.77 o
  -9   2   7         14.15         12.50         2.39 o
  -8   2   7         10.61         10.64         1.46 o
  -7   2   7          2.49          3.20         1.26 o
  -6   2   7         26.76         27.50         1.40 o
  -5   2   7          0.37          1.45         1.07 o
  -4   2   7         23.97         21.44         1.27 o
  -3   2   7          5.22          5.18         1.02 o
  -2   2   7          1.23          1.11         0.88 o
  -1   2   7          5.86          4.42         1.00 o
   0   2   7          5.40          4.11         0.97 o
   1   2   7          7.54          8.02         1.05 o
   2   2   7         80.36         79.20         2.01 o
   3   2   7         57.90         54.97         1.79 o
   4   2   7          3.81          3.21         1.07 o
   5   2   7         20.29         18.53         1.48 o
   6   2   7          0.36         -1.42         1.42 o
   7   2   7          9.13         12.61         2.27 o
 -10   3   7          0.08          2.09        11.24 o
  -9   3   7          0.96          1.17         3.01 o
  -8   3   7         16.75         20.61         2.17 o
  -7   3   7         17.60         15.88         1.72 o
  -6   3   7         30.37         33.41         1.58 o
  -5   3   7         35.26         35.92         2.51 o
  -4   3   7        102.14         96.00         2.35 o
  -3   3   7          0.02         -0.53         0.94 o
  -2   3   7         95.06        102.82         2.11 o
  -1   3   7         75.57         70.32         1.87 o
   0   3   7        113.39        106.75         2.46 o
   1   3   7          0.00         -0.87         0.87 o
   2   3   7         32.24         30.81         1.62 o
   3   3   7        281.95        257.28         3.18 o
   4   3   7          3.12          4.32         0.94 o
   5   3   7          0.15          0.39         1.42 o
   6   3   7          6.85         13.10         2.57 o
   7   3   7          0.18         -1.25         2.04 o
 -10   4   7          2.71          7.33         6.76 o
  -9   4   7         10.31         13.60         3.40 o
  -8   4   7         30.04         28.13         2.22 o
  -7   4   7          0.97          1.17         1.69 o
  -6   4   7         23.61         25.84         1.83 o
  -5   4   7          9.63         10.41         1.04 o
  -4   4   7          7.16          6.53         1.10 o
  -3   4   7        139.93        150.70         2.48 o
  -2   4   7        380.70        396.89         4.09 o
  -1   4   7        134.00        124.99         2.30 o
   0   4   7         53.21         49.69         2.03 o
   1   4   7         31.80         28.36         1.37 o
   2   4   7         21.00         22.98         1.34 o
   3   4   7         94.75         84.92         2.06 o
   4   4   7         20.56         23.32         1.75 o
   5   4   7          3.71          1.93         1.38 o
   6   4   7         35.45         37.26         2.18 o
   7   4   7          4.42         -0.91        11.12 o
 -10   5   7          0.15          3.69         7.61 o
  -9   5   7         14.87         22.38         4.19 o
  -8   5   7         17.36         14.50         2.11 o
  -7   5   7          8.62          8.99         1.78 o
  -6   5   7          9.56          7.48         1.62 o
  -5   5   7          9.46          9.59         1.44 o
  -4   5   7         23.54         21.51         1.31 o
  -3   5   7        179.28        190.17         2.83 o
  -2   5   7          6.54          5.60         1.03 o
  -1   5   7          9.32          8.64         1.04 o
   0   5   7        698.36        707.69         6.43 o
   1   5   7         94.25         93.13         2.14 o
   2   5   7        177.41        175.35         3.32 o
   3   5   7          8.29          9.01         1.07 o
   4   5   7          4.05          3.30         1.35 o
   5   5   7         28.91         21.88         1.70 o
   6   5   7          0.83          1.26         1.66 o
   7   5   7          4.86          8.59        11.47 o
  -9   6   7         16.00         17.84         4.25 o
  -8   6   7         36.70         31.08         2.49 o
  -7   6   7          0.01         -1.42         1.86 o
  -6   6   7         26.55         24.21         2.34 o
  -5   6   7          4.74          3.23         1.33 o
  -4   6   7         37.17         39.07         2.20 o
  -3   6   7         34.39         33.61         1.44 o
  -2   6   7         34.77         29.91         1.83 o
  -1   6   7          0.42          0.72         0.98 o
   0   6   7       1318.46       1318.75        10.26 o
   1   6   7         55.26         60.61         2.03 o
   2   6   7        547.12        561.46         5.76 o
   3   6   7          0.40          0.14         1.01 o
   4   6   7         16.03         14.07         1.66 o
   5   6   7         40.77         40.52         1.99 o
   6   6   7         35.49         29.79         3.32 o
  -9   7   7         95.99         72.24         7.20 o
  -8   7   7         96.11         86.20         3.48 o
  -7   7   7          2.01          5.71         1.98 o
  -6   7   7          0.30         -1.79         1.79 o
  -5   7   7          5.80          9.10         1.63 o
  -4   7   7          4.94          5.31         1.06 o
  -3   7   7         84.33         79.53         2.15 o
  -2   7   7          2.36          1.98         1.08 o
  -1   7   7          4.93          7.29         1.24 o
   0   7   7         41.00         43.13         2.08 o
   1   7   7         68.56         71.31         2.47 o
   2   7   7         24.52         22.86         1.42 o
   3   7   7         36.67         34.50         1.53 o
   4   7   7          7.14          9.76         1.64 o
   5   7   7         10.08          9.33         2.12 o
   6   7   7          3.25         -5.58         7.73 o
  -9   8   7          5.53          3.71         7.69 o
  -8   8   7         27.89         20.47         3.25 o
  -7   8   7         13.52         11.40         2.12 o
  -6   8   7         16.38         15.65         2.17 o
  -5   8   7          2.19          1.64         1.55 o
  -4   8   7          7.01          9.92         1.17 o
  -3   8   7          7.83          8.62         1.19 o
  -2   8   7         53.73         54.26         2.00 o
  -1   8   7         11.92         14.88         1.38 o
   0   8   7         26.24         24.32         1.79 o
   1   8   7       2610.46       2707.57        20.44 o
   2   8   7         24.14         25.01         1.43 o
   3   8   7          1.92          2.06         1.43 o
   4   8   7          0.14         -1.38         1.59 o
   5   8   7          0.98          0.75         1.86 o
   6   8   7          5.40         -0.34        11.83 o
  -9   9   7          0.06          7.30        15.61 o
  -8   9   7         11.05         13.86         3.83 o
  -7   9   7          0.03          3.67         2.18 o
  -6   9   7          2.39          3.97         2.10 o
  -5   9   7          4.67          3.45         1.69 o
  -4   9   7         15.45         13.09         1.74 o
  -3   9   7          1.01          0.55         1.16 o
  -2   9   7         23.84         23.55         1.91 o
  -1   9   7         14.43         17.54         1.58 o
   0   9   7        151.23        155.10         3.06 o
   1   9   7         27.60         31.97         1.71 o
   2   9   7          5.84          4.95         1.87 o
   3   9   7         13.90         14.88         1.34 o
   4   9   7          7.56          9.77         2.34 o
   5   9   7          0.02         -2.34         2.34 o
   6   9   7         20.77         39.03        11.83 o
  -8  10   7          0.58          3.63         4.32 o
  -7  10   7         12.25          9.93         2.66 o
  -6  10   7          0.41         -1.02         2.19 o
  -5  10   7         29.42         28.22         2.36 o
  -4  10   7         59.65         51.39         2.83 o
  -3  10   7        113.03        114.42         2.69 o
  -2  10   7          1.21         -0.17         1.29 o
  -1  10   7        295.26        282.71         4.37 o
   0  10   7         20.59         22.26         1.60 o
   1  10   7          0.75         -1.13         1.32 o
   2  10   7          8.91         10.26         1.57 o
   3  10   7         30.32         27.85         1.57 o
   4  10   7         12.74         13.69         2.25 o
   5  10   7         38.05         46.18         5.42 o
   6  10   7          2.99         21.06        12.07 o
  -8  11   7          2.97          2.76         6.67 o
  -7  11   7          3.44         -0.19         3.65 o
  -6  11   7          7.77          5.10         2.41 o
  -5  11   7         73.90         65.35         2.85 o
  -4  11   7          3.85          7.06         2.02 o
  -3  11   7          3.35          3.04         1.57 o
  -2  11   7          6.87          6.83         1.68 o
  -1  11   7         11.36         12.48         1.63 o
   0  11   7          0.04          0.54         1.46 o
   1  11   7         23.02         25.12         1.71 o
   2  11   7          5.74          7.67         1.73 o
   3  11   7          0.42          0.50         1.39 o
   4  11   7         39.34         44.94         3.90 o
   5  11   7          2.58          4.15         2.83 o
  -7  12   7          0.02         -1.73         4.85 o
  -6  12   7          7.31          0.55         3.71 o
  -5  12   7         20.58         14.25         2.52 o
  -4  12   7          2.93          4.06         2.05 o
  -3  12   7          3.13          4.13         1.58 o
  -2  12   7         23.07         21.67         1.88 o
  -1  12   7         63.23         64.99         2.40 o
   0  12   7          2.81          2.52         1.64 o
   1  12   7          0.15          1.51         1.62 o
   2  12   7        132.84        131.34         3.45 o
   3  12   7         41.35         50.60         2.97 o
   4  12   7         20.82         18.21         3.33 o
   5  12   7          1.31         -4.25         4.25 o
  -7  13   7          6.26          2.56         7.65 o
  -6  13   7          0.54          1.19         3.88 o
  -5  13   7         21.01         24.46         2.89 o
  -4  13   7          4.11          1.69         2.31 o
  -3  13   7          9.59         10.23         1.82 o
  -2  13   7         86.92         81.24         2.94 o
  -1  13   7         27.10         30.01         2.70 o
   0  13   7          3.95          5.97         1.80 o
   1  13   7         23.88         27.01         2.55 o
   2  13   7         12.85         13.43         2.51 o
   3  13   7         18.56         28.22         3.73 o
   4  13   7         24.56         39.30        10.60 o
  -6  14   7         24.36         26.64         4.60 o
  -5  14   7          8.85          9.78         3.96 o
  -4  14   7         22.80         26.46         2.75 o
  -3  14   7          2.99          0.78         2.00 o
  -2  14   7         34.36         24.97         2.35 o
  -1  14   7          7.00          8.20         2.15 o
   0  14   7         38.85         44.79         3.62 o
   1  14   7         16.71         16.84         2.35 o
   2  14   7         36.17         42.73         2.71 o
   3  14   7          3.83          4.83         3.19 o
  -5  15   7          2.58          5.14         4.72 o
  -4  15   7          1.14          2.59         4.35 o
  -3  15   7          4.15          8.19         2.76 o
  -2  15   7          0.83         -0.66         2.72 o
  -1  15   7          8.28          7.67         2.95 o
   0  15   7          0.80         -1.22         2.98 o
   1  15   7          0.06          2.92         3.37 o
   2  15   7          7.55         10.44         4.88 o
   3  15   7          0.09          2.54         6.90 o
  -4  16   7          3.73         21.68        31.23 o
  -3  16   7         24.31         15.46         5.32 o
  -2  16   7          7.84          4.19         3.47 o
  -1  16   7          8.24          9.95         5.14 o
   0  16   7          2.49          0.59         3.49 o
   1  16   7          1.46          3.08         4.26 o
   2  16   7         12.24          7.53         8.28 o
  -3  17   7          7.58          6.27         8.20 o
  -2  17   7          2.26        -10.04        13.48 o
  -1  17   7         38.40         38.26         6.04 o
   0  17   7          0.01         -6.32         6.32 o
  -8   0   8         45.92         43.90         3.16 o
  -6   0   8         10.45         11.24         1.92 o
  -4   0   8          1.45          1.72         1.87 o
  -2   0   8         10.00          9.99         1.83 o
   0   0   8          0.07         -0.45         1.48 o
   2   0   8         35.85         32.94         2.00 o
   4   0   8          0.65         -0.10         2.05 o
   6   0   8          0.18          3.90         3.26 o
  -9   1   8          6.90          3.39         4.13 o
  -8   1   8         29.85         34.03         2.14 o
  -7   1   8         11.29         13.90         1.65 o
  -6   1   8         60.55         61.45         2.31 o
  -5   1   8          0.30         -0.04         1.27 o
  -4   1   8         50.72         47.64         2.63 o
  -3   1   8         50.45         48.74         2.09 o
  -2   1   8         77.72         76.23         2.41 o
  -1   1   8          4.38          4.04         1.11 o
   0   1   8         48.91         37.12         1.79 o
   1   1   8          1.30          1.75         1.01 o
   2   1   8          5.45          4.35         1.06 o
   3   1   8        114.98         92.93         2.24 o
   4   1   8         12.43         11.43         1.27 o
   5   1   8         14.23         17.41         1.68 o
   6   1   8          5.78          1.81         2.58 o
  -9   2   8          1.69          2.54         4.21 o
  -8   2   8         17.80         17.32         2.02 o
  -7   2   8          0.94          1.76         1.62 o
  -6   2   8         16.79         15.64         1.64 o
  -5   2   8          5.22          6.29         1.46 o
  -4   2   8         54.53         60.06         3.01 o
  -3   2   8        180.72        187.47         3.31 o
  -2   2   8        121.64        123.03         3.12 o
  -1   2   8        161.51        165.71         3.00 o
   0   2   8          2.82          4.07         1.16 o
   1   2   8        201.50        192.61         3.79 o
   2   2   8          3.10          1.88         1.10 o
   3   2   8         22.79         13.82         1.23 o
   4   2   8         13.94         15.56         1.28 o
   5   2   8          0.48          2.13         1.74 o
   6   2   8          2.43          3.08         3.75 o
  -9   3   8         14.19          9.69         4.02 o
  -8   3   8         21.09         17.46         2.40 o
  -7   3   8          0.56          0.27         1.76 o
  -6   3   8          4.73          4.12         1.51 o
  -5   3   8         21.11         24.43         1.71 o
  -4   3   8         35.38         41.24         1.85 o
  -3   3   8        129.57        137.29         2.74 o
  -2   3   8        316.58        325.60         4.21 o
  -1   3   8         17.69         16.55         1.30 o
   0   3   8          1.85          0.02         1.04 o
   1   3   8        109.18        100.94         2.60 o
   2   3   8         21.60         18.89         1.30 o
   3   3   8         17.68         16.20         1.26 o
   4   3   8         19.53         20.35         1.32 o
   5   3   8         12.92         15.81         2.22 o
   6   3   8         40.88         52.52         3.53 o
  -9   4   8          4.41          5.70         4.17 o
  -8   4   8          7.32          8.62         2.63 o
  -7   4   8          2.78         -0.82         2.00 o
  -6   4   8          0.96         -0.02         1.16 o
  -5   4   8          7.12          9.15         1.27 o
  -4   4   8        196.95        194.07         4.01 o
  -3   4   8          6.46          6.09         1.16 o
  -2   4   8        325.18        327.24         3.95 o
  -1   4   8        153.80        154.75         2.75 o
   0   4   8        147.31        152.51         2.71 o
   1   4   8         61.99         58.33         1.96 o
   2   4   8         33.30         33.03         1.56 o
   3   4   8          2.17          1.66         1.24 o
   4   4   8         21.72         22.54         2.27 o
   5   4   8         16.05         22.74         2.29 o
   6   4   8         66.52         81.14         4.27 o
  -9   5   8          2.38          4.72         4.73 o
  -8   5   8         12.29         10.43         2.81 o
  -7   5   8         16.79         18.03         2.25 o
  -6   5   8          0.59         -0.94         1.91 o
  -5   5   8          3.13          3.14         1.22 o
  -4   5   8         39.81         41.83         1.77 o
  -3   5   8         31.20         34.78         1.60 o
  -2   5   8         18.54         16.04         1.33 o
  -1   5   8        350.29        347.62         5.31 o
   0   5   8         66.27         65.71         2.21 o
   1   5   8        293.35        290.64         4.15 o
   2   5   8        114.51        107.12         2.89 o
   3   5   8          1.37          0.95         1.36 o
   4   5   8          4.13          2.30         1.83 o
   5   5   8          7.56          7.90         2.10 o
   6   5   8          9.98         19.11         3.80 o
  -9   6   8          4.56          1.71         8.40 o
  -8   6   8          7.22         11.32         3.22 o
  -7   6   8          9.81          7.45         2.27 o
  -6   6   8         14.57          9.16         2.06 o
  -5   6   8         13.25         13.37         1.12 o
  -4   6   8          1.29          1.62         1.22 o
  -3   6   8          0.22          1.74         1.25 o
  -2   6   8        382.85        374.96         4.37 o
  -1   6   8        271.82        270.95         3.81 o
   0   6   8         74.90         83.46         2.42 o
   1   6   8         63.20         64.63         2.54 o
   2   6   8         12.07         12.40         1.42 o
   3   6   8         23.36         26.05         1.87 o
   4   6   8          0.04          5.63         2.07 o
   5   6   8          5.31          1.02         2.82 o
   6   6   8         14.21         16.56         4.49 o
  -9   7   8         15.03         13.33        11.02 o
  -8   7   8         21.64         19.74         4.12 o
  -7   7   8         17.61         16.51         2.44 o
  -6   7   8         41.53         39.10         2.42 o
  -5   7   8          2.11         -1.02         1.75 o
  -4   7   8         15.71         16.55         1.42 o
  -3   7   8         40.63         41.23         1.77 o
  -2   7   8        301.12        306.63         4.14 o
  -1   7   8        269.11        283.06         3.97 o
   0   7   8         25.06         25.43         1.61 o
   1   7   8         75.52         85.14         2.49 o
   2   7   8          0.30         -1.07         1.36 o
   3   7   8          5.17          2.15         1.33 o
   4   7   8          6.41          3.56         2.15 o
   5   7   8          1.36          0.34         2.55 o
  -8   8   8          1.35         -3.86         3.86 o
  -7   8   8          0.02         -2.01         2.77 o
  -6   8   8          0.10          1.26         2.08 o
  -5   8   8         25.01         25.73         2.24 o
  -4   8   8          3.61          3.21         1.37 o
  -3   8   8          1.35          3.25         1.38 o
  -2   8   8          1.65          1.55         1.41 o
  -1   8   8         44.08         47.30         1.99 o
   0   8   8          0.03          0.69         1.33 o
   1   8   8          3.20          2.98         1.55 o
   2   8   8         19.19         22.99         1.70 o
   3   8   8          2.54          4.76         1.43 o
   4   8   8         10.07          7.47         2.57 o
   5   8   8         23.57         27.57         5.03 o
  -8   9   8         16.45          8.77         4.71 o
  -7   9   8          0.09         -1.19         3.01 o
  -6   9   8         13.61         13.78         2.32 o
  -5   9   8         24.07         20.75         2.30 o
  -4   9   8         29.30         31.18         1.67 o
  -3   9   8         11.85         12.82         1.54 o
  -2   9   8        115.73        111.76         3.52 o
  -1   9   8          0.82         -0.08         1.50 o
   0   9   8        484.91        494.71         5.70 o
   1   9   8        130.44        136.72         3.43 o
   2   9   8         20.97         18.91         2.10 o
   3   9   8          0.88         -1.72         1.72 o
   4   9   8         19.49         18.92         3.04 o
   5   9   8         63.25         81.15         8.75 o
  -8  10   8          0.02         -3.80         8.25 o
  -7  10   8          0.00          1.18         4.00 o
  -6  10   8          0.36          3.92         2.48 o
  -5  10   8          0.83          1.49         2.09 o
  -4  10   8         37.77         34.31         1.63 o
  -3  10   8         62.91         66.04         2.37 o
  -2  10   8         66.46         75.49         2.58 o
  -1  10   8        427.42        455.05         5.50 o
   0  10   8         48.33         54.78         2.39 o
   1  10   8          1.17          2.08         1.68 o
   2  10   8          0.04          2.55         1.64 o
   3  10   8          4.13          5.07         2.08 o
   4  10   8          8.84          8.93         3.19 o
  -7  11   8          0.01          2.70         4.37 o
  -6  11   8          0.18          1.83         3.48 o
  -5  11   8          1.22          3.21         2.64 o
  -4  11   8         18.89         14.72         2.48 o
  -3  11   8          1.90          0.60         1.72 o
  -2  11   8          0.09          0.78         1.67 o
  -1  11   8        176.43        178.54         4.01 o
   0  11   8          0.59          5.32         1.82 o
   1  11   8          2.31          6.14         1.87 o
   2  11   8          0.63         -1.87         2.14 o
   3  11   8          3.08          6.86         2.41 o
   4  11   8         32.95         40.70         6.36 o
  -7  12   8          0.34          1.69         5.45 o
  -6  12   8          6.44         16.94         4.27 o
  -5  12   8         43.58         38.39         3.47 o
  -4  12   8        106.25        103.46         3.78 o
  -3  12   8         67.35         65.27         2.69 o
  -2  12   8          6.89          8.27         2.25 o
  -1  12   8         17.97         18.23         2.68 o
   0  12   8         65.22         69.31         3.08 o
   1  12   8          6.52          4.33         3.66 o
   2  12   8         12.09          8.47         2.93 o
   3  12   8          2.37          3.57         2.93 o
   4  12   8         38.71         46.61        11.59 o
  -6  13   8          3.48          2.67         5.23 o
  -5  13   8         22.92         36.97         4.76 o
  -4  13   8          2.59          6.94         3.07 o
  -3  13   8          8.65          7.97         2.09 o
  -2  13   8         10.61          8.71         2.30 o
  -1  13   8          5.58          4.15         2.61 o
   0  13   8          7.15          6.63         2.80 o
   1  13   8         27.67         33.76         2.98 o
   2  13   8          1.87         -5.42         5.42 o
   3  13   8          4.96         11.02         3.51 o
  -5  14   8          0.53          2.31         5.50 o
  -4  14   8          5.63         -5.29         5.29 o
  -3  14   8          1.65          1.11         3.67 o
  -2  14   8         22.52         26.66         3.33 o
  -1  14   8          3.31          6.84         3.50 o
   0  14   8         42.34         49.04         3.86 o
   1  14   8         10.24          7.09         4.68 o
   2  14   8         12.26         21.06         7.86 o
  -4  15   8          0.06         -8.03         8.03 o
  -3  15   8          5.73         -3.55         6.19 o
  -2  15   8          1.31         -2.24         4.09 o
  -1  15   8          7.00         12.61         5.05 o
   0  15   8          0.56         -0.60         5.25 o
   1  15   8         15.12         13.76        10.64 o
  -2  16   8         12.12         17.77         6.34 o
  -1  16   8          3.49          6.83         6.65 o
  -9   0   9          6.78         12.54         9.94 o
  -7   0   9         28.28         34.45         2.94 o
  -5   0   9         62.21         61.11         4.82 o
  -3   0   9         48.82         47.13         3.80 o
  -1   0   9         12.06         13.29         2.26 o
   1   0   9        122.69        103.39         3.63 o
   3   0   9         71.53         64.26         2.98 o
   5   0   9         11.16         13.92         3.61 o
  -9   1   9          0.62          4.49         8.99 o
  -8   1   9         34.81         37.74         2.87 o
  -7   1   9         17.05         20.78         2.07 o
  -6   1   9          6.36          4.18         1.87 o
  -5   1   9         52.87         57.46         2.45 o
  -4   1   9        223.80        227.22         4.94 o
  -3   1   9          3.18          2.55         1.48 o
  -2   1   9          6.33          5.40         1.46 o
  -1   1   9          1.28         -1.29         1.29 o
   0   1   9         75.00         70.90         3.37 o
   1   1   9        239.92        208.09         3.44 o
   2   1   9         11.91          8.20         1.38 o
   3   1   9         17.41         18.29         1.52 o
   4   1   9         25.88         25.78         3.79 o
   5   1   9         13.98         10.85         3.35 o
  -9   2   9          1.69          0.27         6.00 o
  -8   2   9          9.80         12.80         3.07 o
  -7   2   9         16.15         16.55         2.10 o
  -6   2   9          9.69         12.01         1.98 o
  -5   2   9         42.88         48.43         2.39 o
  -4   2   9         14.33         13.38         1.71 o
  -3   2   9        254.03        268.91         4.28 o
  -2   2   9         54.64         62.81         2.46 o
  -1   2   9          1.03         -1.09         1.31 o
   0   2   9          6.77          7.83         1.36 o
   1   2   9          1.67          0.65         1.29 o
   2   2   9          0.16          0.14         1.32 o
   3   2   9          1.84         -0.02         1.41 o
   4   2   9          1.65          4.09         1.82 o
   5   2   9          2.07         11.53         3.63 o
  -9   3   9          4.85          3.08         6.36 o
  -8   3   9          0.34         -2.64         3.83 o
  -7   3   9          0.86         -1.59         1.59 o
  -6   3   9         35.71         38.37         2.20 o
  -5   3   9          2.69          2.41         1.71 o
  -4   3   9        117.29        129.11         3.21 o
  -3   3   9         83.38         91.38         2.86 o
  -2   3   9         88.23         98.14         2.88 o
  -1   3   9         40.88         40.34         2.32 o
   0   3   9          1.39         -0.10         1.31 o
   1   3   9         44.80         37.38         1.88 o
   2   3   9         66.22         65.64         2.40 o
   3   3   9         24.41         22.70         1.67 o
   4   3   9          1.26          0.40         1.81 o
   5   3   9          6.85          9.66         5.51 o
  -9   4   9          7.66          9.13         6.56 o
  -8   4   9          0.37         -0.23         3.65 o
  -7   4   9          5.43          6.69         2.27 o
  -6   4   9          0.00         -1.53         1.53 o
  -5   4   9          3.23          1.85         1.56 o
  -4   4   9        137.41        141.70         3.25 o
  -3   4   9         20.91         23.60         1.60 o
  -2   4   9        171.81        187.01         3.34 o
  -1   4   9         23.27         26.78         1.67 o
   0   4   9          9.05          7.64         1.45 o
   1   4   9         27.42         28.21         1.89 o
   2   4   9         29.92         27.73         1.74 o
   3   4   9          5.44          2.16         2.12 o
   4   4   9         21.03         33.39         2.13 o
   5   4   9         11.36         14.90         7.10 o
  -8   5   9          0.04         -3.93         3.93 o
  -7   5   9          0.09         -1.45         2.69 o
  -6   5   9         21.76         20.13         2.38 o
  -5   5   9         83.24         78.99         3.54 o
  -4   5   9         11.29          9.01         1.60 o
  -3   5   9         31.95         37.61         1.83 o
  -2   5   9        187.01        190.24         3.45 o
  -1   5   9          3.10          2.34         1.51 o
   0   5   9          4.43          2.89         1.41 o
   1   5   9          0.27         -0.60         1.48 o
   2   5   9          3.95          5.90         1.79 o
   3   5   9          0.98         -2.04         2.04 o
   4   5   9         28.24         22.42         3.15 o
   5   5   9          2.53          3.79         5.91 o
  -8   6   9          1.40         -2.87         4.30 o
  -7   6   9          0.01         -2.65         2.65 o
  -6   6   9          0.01          0.11         2.40 o
  -5   6   9         44.19         43.76         2.28 o
  -4   6   9          3.50          3.91         1.57 o
  -3   6   9          0.00          1.07         1.56 o
  -2   6   9         21.10         16.70         1.64 o
  -1   6   9        101.86        107.56         3.20 o
   0   6   9         13.75          7.40         1.54 o
   1   6   9          6.87          4.17         1.59 o
   2   6   9          1.47         -0.74         1.63 o
   3   6   9          1.86          5.20         1.97 o
   4   6   9         20.65         27.97         5.12 o
   5   6   9          0.52          5.20         6.15 o
  -8   7   9          1.80         -3.18         4.79 o
  -7   7   9          1.35         -0.58         3.29 o
  -6   7   9         18.54         22.32         2.71 o
  -5   7   9          0.37          2.34         1.73 o
  -4   7   9          0.15         -0.76         1.59 o
  -3   7   9          2.25          3.99         1.67 o
  -2   7   9          3.61          2.24         1.53 o
  -1   7   9         38.06         34.87         1.98 o
   0   7   9         96.62         94.59         3.95 o
   1   7   9          5.52          4.43         1.69 o
   2   7   9          9.90          9.25         2.19 o
   3   7   9         33.64         44.14         2.89 o
   4   7   9          7.00         -0.52         4.18 o
  -8   8   9          0.94         -1.91         5.38 o
  -7   8   9          0.48         -2.72         3.63 o
  -6   8   9         16.71         17.68         2.93 o
  -5   8   9         44.48         46.72         2.75 o
  -4   8   9          3.62          1.04         1.78 o
  -3   8   9          7.46          8.43         2.33 o
  -2   8   9         12.19         17.12         1.86 o
  -1   8   9        173.30        175.67         3.84 o
   0   8   9         34.97         37.48         2.16 o
   1   8   9          0.67          3.41         1.81 o
   2   8   9          5.74          8.55         2.38 o
   3   8   9          3.40          3.54         2.47 o
   4   8   9          5.89          6.11         5.59 o
  -7   9   9          4.82          9.49         4.57 o
  -6   9   9         25.57         27.50         3.32 o
  -5   9   9          0.09         -2.06         2.48 o
  -4   9   9         32.44         35.74         2.55 o
  -3   9   9          0.07          0.95         1.86 o
  -2   9   9         11.34          8.78         2.29 o
  -1   9   9        232.74        231.97         4.12 o
   0   9   9          0.01          0.21         1.82 o
   1   9   9          0.51          5.75         2.72 o
   2   9   9          0.65          1.82         2.40 o
   3   9   9          8.54          3.54         3.93 o
  -7  10   9         15.87         11.41         5.46 o
  -6  10   9          0.08         -1.91         3.91 o
  -5  10   9          2.47          2.38         2.85 o
  -4  10   9          8.96         11.09         1.95 o
  -3  10   9         53.08         58.46         2.63 o
  -2  10   9         14.15         14.03         2.24 o
  -1  10   9         99.04        107.27         4.06 o
   0  10   9         20.35         22.96         2.63 o
   1  10   9          7.70          5.88         2.34 o
   2  10   9          0.14          2.22         2.89 o
   3  10   9         42.58         49.09         7.56 o
  -6  11   9          5.22          4.96         5.13 o
  -5  11   9         10.38          9.50         3.64 o
  -4  11   9          0.20         -0.25         2.81 o
  -3  11   9         73.99         78.44         3.10 o
  -2  11   9         85.09         91.02         3.06 o
  -1  11   9          1.26          5.29         2.48 o
   0  11   9          5.52          4.66         2.87 o
   1  11   9          3.11         -0.56         3.27 o
   2  11   9          5.75         -2.39         4.96 o
   3  11   9          1.29          3.56         4.02 o
  -6  12   9          0.56         -1.64         6.17 o
  -5  12   9          0.37          8.56         8.81 o
  -4  12   9         63.15         64.00         4.63 o
  -3  12   9          0.66          4.58         3.05 o
  -2  12   9         11.18         13.95         3.01 o
  -1  12   9         22.78         23.89         3.43 o
   0  12   9         52.07         54.76         3.62 o
   1  12   9         10.67         16.09         5.38 o
   2  12   9          3.07         18.17         7.61 o
  -5  13   9         45.06         59.65         9.02 o
  -4  13   9          3.04         16.70         6.15 o
  -3  13   9         85.92         81.44         5.41 o
  -2  13   9          1.74          7.61         3.75 o
  -1  13   9          0.76          2.23         3.42 o
   0  13   9          9.45         15.59         7.07 o
   1  13   9         15.46         16.40         7.21 o
  -3  14   9         29.43         20.33         6.90 o
  -2  14   9          2.26          4.58         5.58 o
  -1  14   9          0.21          6.60         6.12 o
   0  14   9          3.08          5.73         6.76 o
  -6   0  10        205.50        217.85         7.23 o
  -4   0  10        145.70        170.30         6.42 o
  -2   0  10         31.54         38.14         3.70 o
   0   0  10         38.77         42.58         3.20 o
   2   0  10          1.27          0.71         2.89 o
  -8   1  10          5.28         11.59         5.84 o
  -7   1  10          0.09         -1.42         2.72 o
  -6   1  10         27.09         31.50         2.63 o
  -5   1  10         36.75         41.17         2.62 o
  -4   1  10         27.83         34.28         2.46 o
  -3   1  10          2.56          2.05         1.93 o
  -2   1  10          0.06         -1.75         1.75 o
  -1   1  10         29.89         27.91         1.98 o
   0   1  10         10.10          9.09         1.78 o
   1   1  10         35.70         27.08         1.81 o
   2   1  10          0.03         -0.03         2.45 o
   3   1  10         15.96         15.61         2.77 o
  -8   2  10          6.63         11.00         6.66 o
  -7   2  10         14.15         10.53         3.27 o
  -6   2  10         26.55         27.38         2.66 o
  -5   2  10          0.86          3.66         2.08 o
  -4   2  10        116.73        118.43         6.30 o
  -3   2  10          0.22          1.60         1.73 o
  -2   2  10         10.10          8.64         1.81 o
  -1   2  10          1.81          1.91         1.86 o
   0   2  10         26.66         24.16         2.06 o
   1   2  10          0.01          2.57         1.67 o
   2   2  10         28.65         23.39         2.36 o
   3   2  10          0.08         -0.17         2.83 o
   4   2  10          0.01         11.59         5.20 o
  -8   3  10          5.49         13.07         5.86 o
  -7   3  10          1.81          2.87         2.95 o
  -6   3  10          1.59          3.56         2.09 o
  -5   3  10         14.36         12.69         2.01 o
  -4   3  10         61.49         62.59         2.75 o
  -3   3  10        110.13        116.59         3.44 o
  -2   3  10         93.65        100.98         3.74 o
  -1   3  10         66.32         61.20         2.61 o
   0   3  10          5.93          6.21         1.71 o
   1   3  10         15.86         16.38         2.00 o
   2   3  10          1.47          1.82         2.15 o
   3   3  10          4.91          8.18         2.85 o
   4   3  10          2.50         12.78         4.73 o
  -8   4  10          1.01          9.61         8.51 o
  -7   4  10          6.64          1.55         3.16 o
  -6   4  10          0.00          1.19         2.79 o
  -5   4  10          5.57          6.20         2.32 o
  -4   4  10          8.74          4.64         2.00 o
  -3   4  10         78.68         77.39         3.30 o
  -2   4  10         16.58         16.35         1.91 o
  -1   4  10        100.95        102.75         3.36 o
   0   4  10         11.41         14.24         1.92 o
   1   4  10         20.04         24.13         2.42 o
   2   4  10          4.67          3.76         2.82 o
   3   4  10         14.87         19.05         3.31 o
   4   4  10         22.51         37.62         4.73 o
  -8   5  10          9.09         11.36        12.07 o
  -7   5  10          3.85          2.39         4.44 o
  -6   5  10          3.47          2.64         2.80 o
  -5   5  10          0.02         -1.46         1.93 o
  -4   5  10         99.09        100.08         3.21 o
  -3   5  10          8.26          7.15         1.91 o
  -2   5  10          0.12         -1.87         1.87 o
  -1   5  10        109.06        117.14         3.82 o
   0   5  10          0.00         -0.25         1.79 o
   1   5  10          6.56          7.14         2.16 o
   2   5  10          3.43          7.46         2.69 o
   3   5  10          6.87          5.81         5.40 o
  -7   6  10          7.78          4.42         4.38 o
  -6   6  10          8.54          7.84         3.05 o
  -5   6  10          3.88          4.24         2.07 o
  -4   6  10          8.24          4.45         1.94 o
  -3   6  10          0.59         -1.51         1.87 o
  -2   6  10         15.94         17.42         2.02 o
  -1   6  10          1.94          2.06         1.80 o
   0   6  10          7.18          8.00         2.23 o
   1   6  10         59.15         66.18         3.04 o
   2   6  10          3.82          9.09         3.34 o
   3   6  10          0.02          2.21         5.04 o
  -7   7  10          3.01          1.63         4.87 o
  -6   7  10          0.02          1.17         3.28 o
  -5   7  10          0.80         -0.43         2.80 o
  -4   7  10          0.95          0.31         1.98 o
  -3   7  10         16.06         17.26         2.11 o
  -2   7  10          7.29          5.60         1.96 o
  -1   7  10         35.07         39.66         2.55 o
   0   7  10          5.85          6.16         2.35 o
   1   7  10          0.64          0.38         2.68 o
   2   7  10          2.54         -2.48         3.83 o
   3   7  10         53.09         69.41         8.99 o
  -7   8  10         13.26          8.04         9.44 o
  -6   8  10         11.29          8.83         4.08 o
  -5   8  10          0.20         -3.52         3.52 o
  -4   8  10          0.18         -0.28         2.22 o
  -3   8  10          5.49          7.81         2.24 o
  -2   8  10         32.71         38.88         2.60 o
  -1   8  10         14.36         19.35         2.54 o
   0   8  10         27.90         28.50         2.77 o
   1   8  10          0.01          1.52         3.83 o
   2   8  10         13.06         17.52         6.93 o
   3   8  10         45.16         47.28         4.96 o
  -6   9  10          2.76          1.85         5.57 o
  -5   9  10          2.42         -0.05         3.79 o
  -4   9  10          3.48          3.22         3.33 o
  -3   9  10         31.93         28.62         2.61 o
  -2   9  10        145.21        146.95         4.92 o
  -1   9  10          4.38          3.65         2.74 o
   0   9  10         17.61         23.06         4.45 o
   1   9  10          2.91         -6.81         6.81 o
   2   9  10          3.83         -3.56         7.93 o
  -5  10  10          0.46         -5.64         5.64 o
  -4  10  10          7.77          7.69         4.05 o
  -3  10  10          0.08          4.65         3.36 o
  -2  10  10          0.90          0.87         3.11 o
  -1  10  10         12.88         15.04         3.24 o
   0  10  10         13.20         14.94         3.94 o
   1  10  10          0.02          2.15         7.11 o
  -5  11  10         11.93          8.26         8.70 o
  -4  11  10         22.35         24.99         5.20 o
  -3  11  10        113.71        130.59         6.25 o
  -2  11  10         27.22         31.69         3.98 o
  -1  11  10         33.09         32.07         5.32 o
   0  11  10          9.53         12.34         6.18 o
   1  11  10          4.72          8.31        10.05 o
  -3  12  10         69.66         61.60         6.78 o
  -2  12  10          0.25         11.05         6.02 o
  -1  12  10         17.59         29.75         6.81 o
  -7   0  11         19.77         20.68         8.49 o
  -5   0  11         33.11         30.42         4.21 o
  -3   0  11          1.93          2.13         3.36 o
  -1   0  11         20.84         16.19         3.15 o
   1   0  11          6.10          4.18         5.62 o
  -7   1  11          7.54          9.81         5.84 o
  -6   1  11         19.03         29.44         3.73 o
  -5   1  11         79.28         81.56         4.08 o
  -4   1  11         30.16         34.62         2.97 o
  -3   1  11          0.09          0.43         2.57 o
  -2   1  11          1.42          2.35         2.22 o
  -1   1  11         19.88         16.08         2.31 o
   0   1  11          0.58          1.15         2.85 o
   1   1  11          3.36          8.03         4.05 o
   2   1  11          0.79          4.82        15.97 o
  -7   2  11          2.76          3.49         5.65 o
  -6   2  11        120.15        125.51         4.49 o
  -5   2  11         31.24         32.74         2.64 o
  -4   2  11         30.24         32.23         2.88 o
  -3   2  11         11.01          8.07         2.41 o
  -2   2  11          7.44         10.31         2.48 o
  -1   2  11         37.92         33.83         2.47 o
   0   2  11         10.59          7.16         3.19 o
   1   2  11          9.70         10.28         4.01 o
   2   2  11          1.16          2.37         6.86 o
  -7   3  11         16.52         20.80         5.85 o
  -6   3  11          4.24         -0.29         3.49 o
  -5   3  11          0.39          3.67         2.61 o
  -4   3  11         37.49         34.12         2.56 o
  -3   3  11         46.14         49.55         4.23 o
  -2   3  11          0.24         -0.85         2.32 o
  -1   3  11          2.85         -1.99         2.94 o
   0   3  11          4.55          5.86         4.16 o
   1   3  11          2.76         -0.61         4.18 o
   2   3  11          1.92         -9.23         9.23 o
  -6   4  11          3.23          0.26         3.71 o
  -5   4  11          0.23          4.58         2.75 o
  -4   4  11          9.80          5.20         2.59 o
  -3   4  11          0.06         -1.68         2.29 o
  -2   4  11          1.86          0.79         2.53 o
  -1   4  11         16.01         17.06         2.83 o
   0   4  11          1.02         -3.87         3.87 o
   1   4  11          7.31          4.31         4.66 o
   2   4  11          0.52         11.36        11.36 o
  -6   5  11          0.01         -1.48         4.14 o
  -5   5  11          8.07          7.76         3.26 o
  -4   5  11          0.63         -2.80         2.80 o
  -3   5  11          6.05         10.55         2.82 o
  -2   5  11         11.77          9.02         2.90 o
  -1   5  11         18.01         16.60         3.33 o
   0   5  11          3.23         12.14         4.11 o
   1   5  11          6.36          6.60        12.30 o
   2   5  11         20.03         15.38        10.88 o
  -6   6  11          0.34          0.36         4.86 o
  -5   6  11          0.32         -2.45         3.76 o
  -4   6  11         28.65         30.42         3.17 o
  -3   6  11         24.77         25.06         3.19 o
  -2   6  11          0.37          3.84         2.98 o
  -1   6  11          0.27         -3.10         3.25 o
   0   6  11         33.28         27.39         4.78 o
   1   6  11          4.53          3.98        14.90 o
  -5   7  11          4.80          7.96         4.86 o
  -4   7  11         29.33         19.95         4.37 o
  -3   7  11         24.32         21.69         3.58 o
  -2   7  11         11.02         10.89         3.41 o
  -1   7  11          6.73          6.75         4.05 o
   0   7  11         17.88         17.60         4.93 o
   1   7  11         29.49         36.64         7.94 o
  -5   8  11          0.97          7.36         6.42 o
  -4   8  11          6.79          6.04         4.51 o
  -3   8  11         19.97         18.08         4.07 o
  -2   8  11         16.43         19.97         3.51 o
  -1   8  11          2.16          2.43         5.13 o
   0   8  11          0.03         -1.80         7.24 o
  -4   9  11          1.78          7.15         5.20 o
  -3   9  11          0.26          0.49         4.81 o
  -2   9  11          0.53         -1.74         4.30 o
  -1   9  11          8.62          4.16         5.83 o
  -4   0  12          1.02         -2.87         6.72 o
  -2   0  12          6.62          7.83         6.09 o
   0   0  12          2.12          4.26        10.65 o
  -5   1  12         10.11         13.42         5.17 o
  -4   1  12          5.48          4.40         4.03 o
  -3   1  12          0.21          5.71         4.68 o
  -2   1  12          2.66          6.75        11.51 o
  -1   1  12          7.82          1.99         4.49 o
   0   1  12          2.83         -3.39         5.71 o
  -5   2  12         14.64          6.63         5.08 o
  -4   2  12          2.27         -0.80         4.32 o
  -3   2  12          4.74          6.17         4.94 o
  -2   2  12          0.04          7.52         4.90 o
  -1   2  12         11.27          0.48         5.68 o
   0   2  12          3.37          9.32         6.32 o
  -4   3  12         13.71         17.51         5.34 o
  -3   3  12          5.44         -2.35         4.90 o
  -2   3  12         12.35         -4.22         4.85 o
  -1   3  12          0.03          8.48         5.72 o
   0   3  12          3.64         -6.76         6.76 o
  -4   4  12          0.11          2.46         5.66 o
  -3   4  12          4.85         -5.15         5.15 o
  -2   4  12          0.66         10.30         5.21 o
  -1   4  12          3.09          4.82         6.21 o
  -3   5  12         66.97         63.60         6.62 o
  -2   5  12          0.83         -1.97         5.05 o
  -1   5  12         16.64         12.30        11.83 o
                                                
