# Supplementary material for: Crystal structures of (E)-N′-(2-hy­droxy-5-methyl­benzyl­idene)isonicotinohydrazide and (E)-N′-(5-fluoro-2-hy­droxy­benzyl­idene)isonicotinohydrazide
Source: Acta Crystallogr E Crystallogr Commun. 2016 Jun 17;72(Pt 7):980–3. doi: 10.1107/S2056989016009762 (PMC4992920; doi:10.1107/S2056989016009762)
Supplement: Supplementary file 4 [file e-72-00980-IIsup3.hkl]

#
# h,k,l, Fc-squared, Fo-squared, sigma(Fo-squared), status flag
#
data_II
_shelx_title ' II in P2(1)/c'
_shelx_refln_list_code          4
_shelx_F_calc_maximum      166.77
_exptl_crystal_F_000       536.00
_reflns_d_resolution_high  0.7600

loop_
 _space_group_symop_operation_xyz
 'x, y, z'
 '-x, y+1/2, -z+1/2'
 '-x, -y, -z'
 'x, -y-1/2, z-1/2'

_cell_length_a     8.9195
_cell_length_b    10.1128
_cell_length_c    13.6254
_cell_angle_alpha  90.000
_cell_angle_beta  103.481
_cell_angle_gamma  90.000

_shelx_F_squared_multiplier     1.000

loop_
 _refln_index_h
 _refln_index_k
 _refln_index_l
 _refln_F_squared_calc
 _refln_F_squared_meas
 _refln_F_squared_sigma
 _refln_observed_status
   2   0   0        160.74        162.67         1.71 o
   3   0   0        947.22        985.77         9.48 o
   4   0   0          7.68          7.80         0.56 o
   5   0   0         11.24          7.55         0.59 o
   6   0   0          0.32          0.85         0.62 o
   7   0   0          8.22          6.80         0.88 o
   8   0   0          1.21          1.57         0.99 o
   9   0   0          4.42          2.47         1.61 o
  10   0   0          6.19          5.22         1.85 o
  11   0   0         34.20         42.03         4.34 o
   1   1   0          8.69         -0.40         0.40 o
   2   1   0        280.47        265.55         2.11 o
   3   1   0         63.30         52.85         0.70 o
   4   1   0          0.67          0.35         0.28 o
   5   1   0         20.88         14.95         0.64 o
   6   1   0         26.12         25.65         0.79 o
   7   1   0         25.89         24.39         0.86 o
   8   1   0          7.25          5.87         0.77 o
   9   1   0          1.28          0.86         1.23 o
  10   1   0        277.25        278.79         3.62 o
  11   1   0          5.74          5.92         2.22 o
   0   2   0       2233.30       2170.05        35.99 o
   1   2   0         13.17         14.80         0.32 o
   2   2   0      27812.98      26520.25       298.26 o
   3   2   0          9.46          6.27         0.32 o
   4   2   0         67.15         59.91         0.83 o
   5   2   0        117.61        128.06         1.35 o
   6   2   0          5.92          6.55         0.53 o
   7   2   0          3.82          3.03         0.57 o
   8   2   0          3.86          2.90         0.74 o
   9   2   0         59.74         64.26         1.69 o
  10   2   0          6.68          6.05         1.33 o
  11   2   0          0.00          4.13         2.21 o
   1   3   0       1472.91       1462.17        11.23 o
   2   3   0        834.54        803.83         5.37 o
   3   3   0        807.24        749.51         4.99 o
   4   3   0         86.27         95.17         1.16 o
   5   3   0        132.68        123.21         1.38 o
   6   3   0          0.25          0.55         0.46 o
   7   3   0          0.22          1.26         0.60 o
   8   3   0        527.07        540.82         4.35 o
   9   3   0         55.21         53.34         1.57 o
  10   3   0          6.11          8.08         1.50 o
  11   3   0          0.11          3.73         3.56 o
   0   4   0         14.89         21.45         0.77 o
   1   4   0         76.33         60.72         0.81 o
   2   4   0        130.47        140.98         1.33 o
   3   4   0         40.24         38.87         0.71 o
   4   4   0       3347.94       3491.75        22.60 o
   5   4   0          4.06          5.35         0.53 o
   6   4   0          1.88          1.59         0.51 o
   7   4   0        216.03        216.17         2.37 o
   8   4   0          2.81          1.51         0.88 o
   9   4   0         14.26         13.58         1.20 o
  10   4   0          0.64          1.55         1.60 o
   1   5   0        101.44        104.95         1.12 o
   2   5   0        130.23        133.75         1.47 o
   3   5   0         18.23         22.01         0.65 o
   4   5   0        107.72        102.87         1.31 o
   5   5   0         51.59         44.94         1.08 o
   6   5   0       1443.41       1447.61         9.72 o
   7   5   0        114.77        116.03         1.73 o
   8   5   0         12.34         14.66         0.97 o
   9   5   0          1.85          1.21         1.25 o
  10   5   0          1.46         -2.04         2.05 o
   0   6   0          2.51          1.19         0.56 o
   1   6   0          1.98          1.12         0.35 o
   2   6   0         50.52         50.56         0.91 o
   3   6   0         37.27         31.57         0.82 o
   4   6   0        201.39        194.13         1.98 o
   5   6   0        198.38        191.58         2.11 o
   6   6   0        518.29        507.02         4.33 o
   7   6   0          9.42          8.11         0.80 o
   8   6   0          2.18          2.35         1.01 o
   9   6   0          2.55          4.02         1.51 o
  10   6   0          7.09          6.76         2.71 o
   1   7   0        340.50        334.86         2.79 o
   2   7   0        142.75        153.48         1.76 o
   3   7   0         49.90         43.15         1.05 o
   4   7   0       1309.57       1321.57         8.85 o
   5   7   0          6.65          9.10         0.75 o
   6   7   0         13.21         12.86         0.90 o
   7   7   0         26.27         19.54         1.06 o
   8   7   0         27.54         23.02         1.41 o
   9   7   0         10.35         10.11         1.83 o
   0   8   0         60.77         64.19         2.33 o
   1   8   0          0.67          0.38         0.60 o
   2   8   0         90.81        100.45         1.48 o
   3   8   0        320.76        315.52         2.89 o
   4   8   0          2.83          1.89         0.66 o
   5   8   0         74.28         71.10         1.61 o
   6   8   0         22.89         20.52         1.17 o
   7   8   0         85.13         84.13         2.29 o
   8   8   0         20.71         14.54         1.61 o
   9   8   0          2.75          4.64         2.94 o
   1   9   0         26.12         30.17         0.97 o
   2   9   0        215.56        215.16         2.34 o
   3   9   0        349.05        360.07         3.29 o
   4   9   0         55.06         53.38         1.46 o
   5   9   0          0.35          0.29         0.89 o
   6   9   0         34.34         32.57         1.56 o
   7   9   0         19.49         14.68         1.65 o
   8   9   0          9.09         10.17         2.36 o
   0  10   0         94.41         94.95         2.50 o
   1  10   0         92.11         85.87         1.65 o
   2  10   0          0.16          0.51         0.82 o
   3  10   0         47.94         53.72         1.79 o
   4  10   0         58.04         64.98         2.23 o
   5  10   0         10.28         10.21         1.16 o
   6  10   0         13.72         13.98         1.81 o
   7  10   0          4.66          6.24         2.53 o
   1  11   0         62.73         66.60         1.75 o
   2  11   0         16.25         16.93         1.18 o
   3  11   0          6.45          6.60         1.18 o
   4  11   0          0.66          0.66         1.23 o
   5  11   0          0.54         -0.37         1.63 o
   6  11   0          0.09         -2.53         2.53 o
   0  12   0          2.71          5.37         1.64 o
   1  12   0         86.61         84.33         2.40 o
   2  12   0         40.32         42.24         1.83 o
   3  12   0          3.76          2.89         1.72 o
   4  12   0          6.43          6.02         1.96 o
   1  13   0         45.22         43.89         3.15 o
   2  13   0         13.31         14.69         2.51 o
 -11   1   1         12.98         17.55         3.62 o
 -10   1   1        142.16        150.91         2.96 o
  -9   1   1          2.01          2.19         0.87 o
  -8   1   1          5.02          4.13         0.71 o
  -7   1   1         40.55         39.70         1.03 o
  -6   1   1          7.29          7.69         0.52 o
  -5   1   1          0.69          1.09         0.34 o
  -4   1   1        298.74        316.07         2.50 o
  -3   1   1       1085.45       1137.69         8.03 o
  -2   1   1       2328.07       2326.31        15.41 o
  -1   1   1       1647.67       1554.05        17.37 o
   1   1   1         17.62         14.67         0.28 o
   2   1   1       3331.93       3285.75        20.96 o
   3   1   1         29.51         28.43         0.55 o
   4   1   1          5.15          7.28         0.39 o
   5   1   1          7.37          7.12         0.46 o
   6   1   1         18.86         20.00         0.95 o
   7   1   1        125.12        122.64         1.74 o
   8   1   1         28.13         30.51         1.26 o
   9   1   1          0.64          0.07         1.08 o
  10   1   1         28.82         29.15         1.61 o
  11   1   1         10.41         12.70         2.97 o
 -11   2   1          5.07          4.66         2.15 o
 -10   2   1          6.35          6.01         1.30 o
  -9   2   1         42.98         41.07         1.70 o
  -8   2   1         53.35         53.39         1.40 o
  -7   2   1          4.24          4.75         0.58 o
  -6   2   1          4.91          3.75         0.47 o
  -5   2   1         60.75         55.88         0.91 o
  -4   2   1          3.50          7.68         0.41 o
  -3   2   1        719.95        648.55         4.98 o
  -2   2   1      21575.77      21612.28       253.97 o
  -1   2   1         39.09         24.15         0.40 o
   0   2   1        542.34        552.49         4.94 o
   1   2   1        279.82        254.27         1.78 o
   2   2   1       4726.54       4618.87        32.80 o
   3   2   1        256.07        256.13         1.94 o
   4   2   1       1103.45       1073.20         7.03 o
   5   2   1         19.11         14.62         0.56 o
   6   2   1         63.10         67.08         1.18 o
   7   2   1        188.66        182.12         2.06 o
   8   2   1        119.05        110.87         1.87 o
   9   2   1         20.16         25.58         1.20 o
  10   2   1          0.11          0.20         1.41 o
  11   2   1          3.78          4.84         2.55 o
 -11   3   1          0.49          3.02         2.37 o
 -10   3   1          0.02         -1.31         1.31 o
  -9   3   1         70.93         73.63         1.78 o
  -8   3   1        321.19        323.29         3.03 o
  -7   3   1         82.58         88.36         1.45 o
  -6   3   1         49.98         42.51         1.02 o
  -5   3   1         40.06         31.19         1.02 o
  -4   3   1        753.44        790.45         5.68 o
  -3   3   1         91.92        106.78         1.08 o
  -2   3   1       3242.93       3497.18        23.14 o
  -1   3   1        229.34        199.07         1.59 o
   0   3   1       1034.18       1082.95         7.34 o
   1   3   1       1324.34       1441.58        10.97 o
   2   3   1       3639.56       3625.93        22.47 o
   3   3   1        192.00        170.46         1.53 o
   4   3   1        755.22        736.67         5.01 o
   5   3   1         41.96         35.17         0.86 o
   6   3   1         79.43         79.94         1.25 o
   7   3   1         92.20         97.27         1.58 o
   8   3   1        174.69        186.54         2.25 o
   9   3   1         67.81         66.02         1.98 o
  10   3   1         19.39         26.61         1.80 o
 -11   4   1          1.20          7.61         2.57 o
 -10   4   1          0.80          1.44         1.55 o
  -9   4   1         21.94         20.03         1.24 o
  -8   4   1         41.24         36.87         1.90 o
  -7   4   1        149.88        141.88         1.89 o
  -6   4   1         81.03         76.44         1.31 o
  -5   4   1         59.81         55.30         1.09 o
  -4   4   1       5244.17       5530.84        35.41 o
  -3   4   1          0.00          0.20         0.31 o
  -2   4   1         89.08         85.67         0.99 o
  -1   4   1        442.35        370.26         3.01 o
   0   4   1        137.41        132.12         1.26 o
   1   4   1          5.19          5.19         0.34 o
   2   4   1        176.51        163.59         1.46 o
   3   4   1       1091.47       1062.46         7.19 o
   4   4   1        563.97        573.34         4.96 o
   5   4   1          1.23          0.59         0.43 o
   6   4   1          0.27          0.40         0.52 o
   7   4   1        106.31        108.93         2.38 o
   8   4   1         46.68         48.95         1.48 o
   9   4   1         39.54         44.46         2.04 o
  10   4   1          0.73          2.77         1.92 o
 -10   5   1          3.18          1.65         2.30 o
  -9   5   1          0.05         -0.95         1.12 o
  -8   5   1          1.01          0.33         0.81 o
  -7   5   1        195.66        198.02         2.44 o
  -6   5   1        757.87        741.69         6.70 o
  -5   5   1        278.00        254.69         2.45 o
  -4   5   1          0.08         -0.15         0.40 o
  -3   5   1        192.98        199.57         1.81 o
  -2   5   1         18.04         16.39         0.72 o
  -1   5   1        450.95        433.66         3.19 o
   0   5   1        324.60        380.60         2.96 o
   1   5   1         29.15         22.66         0.61 o
   2   5   1        889.96        873.10         6.02 o
   3   5   1        383.45        404.28         3.03 o
   4   5   1        241.59        256.13         2.50 o
   5   5   1         51.25         55.13         1.16 o
   6   5   1        398.24        425.99         3.47 o
   7   5   1         71.62         73.24         1.51 o
   8   5   1         16.32         15.50         1.03 o
   9   5   1          0.57         -1.19         1.19 o
  10   5   1         12.54         11.12         2.28 o
 -10   6   1          0.22          0.41         2.39 o
  -9   6   1          0.35          0.37         1.37 o
  -8   6   1          0.80          2.35         0.99 o
  -7   6   1         73.05         75.22         1.60 o
  -6   6   1        456.63        445.44         3.94 o
  -5   6   1         50.94         46.69         1.14 o
  -4   6   1         50.74         43.76         0.99 o
  -3   6   1          9.32          7.69         0.53 o
  -2   6   1         38.41         32.02         0.84 o
  -1   6   1         49.35         50.63         0.92 o
   0   6   1        176.77        193.87         1.77 o
   1   6   1          0.03         -0.18         0.35 o
   2   6   1         13.06         12.59         0.53 o
   3   6   1         12.91         16.31         0.76 o
   4   6   1          0.59          2.02         0.52 o
   5   6   1       1691.07       1677.78        11.44 o
   6   6   1        104.45        102.12         1.70 o
   7   6   1          0.42         -0.19         0.74 o
   8   6   1          1.40          0.64         1.02 o
   9   6   1          0.19         -0.56         1.42 o
  10   6   1          4.69          6.38         2.81 o
  -9   7   1         18.64         19.66         1.82 o
  -8   7   1         17.53         19.56         1.31 o
  -7   7   1         39.71         35.29         1.29 o
  -6   7   1          0.49          1.51         0.89 o
  -5   7   1        640.15        644.70         4.98 o
  -4   7   1        188.54        177.84         2.01 o
  -3   7   1         42.69         38.69         0.98 o
  -2   7   1         18.61         11.99         0.57 o
  -1   7   1         65.51         59.64         1.10 o
   0   7   1          1.05          1.00         0.44 o
   1   7   1         12.83         12.19         0.57 o
   2   7   1         92.25         95.13         1.33 o
   3   7   1          9.86          9.63         0.59 o
   4   7   1        465.82        493.96         3.85 o
   5   7   1          0.00          0.49         0.73 o
   6   7   1        103.60         98.31         1.86 o
   7   7   1          1.37          0.84         0.95 o
   8   7   1          4.57          2.96         1.21 o
   9   7   1          1.37          4.74         1.97 o
  -9   8   1          0.68          0.26         2.09 o
  -8   8   1        150.51        148.86         3.17 o
  -7   8   1          0.63          2.84         1.12 o
  -6   8   1          4.57          6.17         0.98 o
  -5   8   1          3.33          5.03         0.77 o
  -4   8   1          3.27          3.37         0.67 o
  -3   8   1         23.12         18.72         0.85 o
  -2   8   1         97.32         88.41         1.46 o
  -1   8   1         16.63         15.17         0.70 o
   0   8   1          2.23          3.73         0.55 o
   1   8   1          7.84          6.81         0.61 o
   2   8   1        150.45        153.93         1.87 o
   3   8   1        664.23        675.54         5.14 o
   4   8   1          7.37          7.72         0.71 o
   5   8   1         38.98         36.54         1.44 o
   6   8   1          8.27          6.52         1.15 o
   7   8   1        151.50        131.03         2.44 o
   8   8   1         24.46         28.08         1.87 o
  -8   9   1         15.09         17.01         2.26 o
  -7   9   1          0.30          0.77         1.70 o
  -6   9   1          0.59          0.48         1.28 o
  -5   9   1          3.85          3.14         0.90 o
  -4   9   1          0.82          0.54         0.76 o
  -3   9   1        442.94        447.97         3.84 o
  -2   9   1         45.99         42.81         1.21 o
  -1   9   1         71.05         69.15         1.34 o
   0   9   1          3.40          2.55         0.62 o
   1   9   1          3.43          2.10         0.65 o
   2   9   1        553.11        580.10         4.60 o
   3   9   1         21.09         22.06         0.97 o
   4   9   1          0.14         -0.77         0.77 o
   5   9   1          0.23         -0.35         0.89 o
   6   9   1          0.05          0.70         1.12 o
   7   9   1          0.49          0.83         1.44 o
   8   9   1         11.05         13.36         2.62 o
  -7  10   1          0.93          1.78         2.04 o
  -6  10   1          0.81         -0.57         1.62 o
  -5  10   1          1.87         -0.57         1.21 o
  -4  10   1         25.77         26.06         1.21 o
  -3  10   1          0.74          1.77         0.90 o
  -2  10   1          0.03          0.68         0.81 o
  -1  10   1          0.00          0.12         0.72 o
   0  10   1         21.45         19.12         0.93 o
   1  10   1        395.86        431.05         3.78 o
   2  10   1          0.00         -0.76         0.76 o
   3  10   1          7.29          5.87         0.95 o
   4  10   1         19.97         18.44         1.18 o
   5  10   1          7.24          8.01         1.22 o
   6  10   1          1.65          2.83         2.43 o
   7  10   1         11.64          7.91         2.57 o
  -6  11   1         36.15         35.42         2.43 o
  -5  11   1          2.73          2.19         1.54 o
  -4  11   1          1.44          1.90         1.30 o
  -3  11   1         11.56         12.59         1.17 o
  -2  11   1          0.18          0.98         0.95 o
  -1  11   1        272.20        283.90         3.07 o
   0  11   1        241.44        253.70         3.01 o
   1  11   1         22.80         22.77         1.13 o
   2  11   1          5.88          6.59         1.04 o
   3  11   1          0.10         -1.09         1.09 o
   4  11   1          1.87          1.42         1.23 o
   5  11   1          0.94          1.58         1.82 o
   6  11   1          0.10          0.58         2.88 o
  -5  12   1          0.92          3.83         2.31 o
  -4  12   1          0.59          1.33         1.86 o
  -3  12   1          0.01          1.28         1.77 o
  -2  12   1          0.77          1.29         1.36 o
  -1  12   1        153.01        166.09         2.76 o
   0  12   1         16.94         20.02         1.27 o
   1  12   1         24.12         28.02         1.62 o
   2  12   1          0.59         -0.14         1.37 o
   3  12   1          0.46         -1.85         1.85 o
   4  12   1         14.30         14.60         2.73 o
  -2  13   1         15.03         14.27         2.59 o
  -1  13   1         25.31         25.47         2.41 o
   0  13   1          1.60         -0.12         2.02 o
   1  13   1         69.95         69.43         2.80 o
   2  13   1          4.55          0.86         2.41 o
 -11   0   2          5.86         13.46         3.08 o
 -10   0   2         13.36         12.79         2.00 o
  -9   0   2         12.97         15.49         1.44 o
  -8   0   2         38.31         31.76         2.31 o
  -7   0   2         17.10         15.84         1.09 o
  -6   0   2        247.18        266.69         3.66 o
  -5   0   2        130.04        130.90         2.07 o
  -4   0   2         19.30         14.69         0.71 o
  -3   0   2         17.61          8.39         0.60 o
  -2   0   2       2053.82       2140.16        21.55 o
  -1   0   2      11878.74      10880.74       220.87 o
   0   0   2       3418.68       3511.27        44.02 o
   1   0   2        159.34        123.58         1.32 o
   2   0   2       8431.82       8070.85        97.54 o
   3   0   2        982.16        896.38         8.25 o
   4   0   2        275.12        254.54         3.09 o
   5   0   2       3109.60       3207.33        28.65 o
   6   0   2          6.06          5.41         0.84 o
   7   0   2        100.86         97.81         2.12 o
   8   0   2        171.69        184.54         3.38 o
   9   0   2         88.38         95.68         3.59 o
  10   0   2        167.61        175.08         5.02 o
  11   0   2          4.76         -2.73         4.42 o
 -11   1   2         44.95         43.29         2.96 o
 -10   1   2         66.98         71.23         2.29 o
  -9   1   2          2.46          1.74         0.87 o
  -8   1   2         10.90          9.26         0.76 o
  -7   1   2          5.56          5.06         0.57 o
  -6   1   2        377.88        404.37         3.71 o
  -5   1   2        927.92       1012.14         7.14 o
  -4   1   2        380.12        372.10         2.74 o
  -3   1   2         39.04         27.37         0.51 o
  -2   1   2       7242.35       7551.01        52.33 o
  -1   1   2         40.91         35.38         0.36 o
   0   1   2       8391.31       7596.04       139.52 o
   1   1   2        185.69        206.25         1.55 o
   2   1   2        182.01        183.95         1.58 o
   3   1   2        330.74        305.37         2.32 o
   4   1   2        446.81        478.80         3.40 o
   5   1   2        318.54        339.52         2.89 o
   6   1   2        178.96        179.16         1.92 o
   7   1   2         54.73         52.33         1.29 o
   8   1   2          8.97          5.71         0.84 o
   9   1   2         49.33         46.36         1.68 o
  10   1   2          0.87          0.67         1.44 o
  11   1   2         16.95         15.72         3.33 o
 -11   2   2          4.66          2.34         3.24 o
 -10   2   2          4.74          3.80         1.28 o
  -9   2   2         20.80         19.37         1.12 o
  -8   2   2         29.86         26.09         1.03 o
  -7   2   2          7.45          6.88         0.57 o
  -6   2   2         28.44         24.07         0.74 o
  -5   2   2          5.31          5.78         0.39 o
  -4   2   2        178.97        210.75         1.76 o
  -3   2   2        244.33        250.56         2.06 o
  -2   2   2       1889.40       1979.00        13.18 o
  -1   2   2         41.09         26.25         0.37 o
   0   2   2       6591.35       6505.70        63.78 o
   1   2   2       8179.82       7739.06        58.35 o
   2   2   2        246.58        268.04         1.95 o
   3   2   2       2142.05       2160.60        13.59 o
   4   2   2        146.35        151.18         1.48 o
   5   2   2         99.18         87.01         1.27 o
   6   2   2         65.31         64.21         1.23 o
   7   2   2         17.20         17.05         0.81 o
   8   2   2        171.75        181.23         2.26 o
   9   2   2         15.50         19.62         1.23 o
  10   2   2          7.50          7.69         1.62 o
 -11   3   2          0.01         -0.04         2.30 o
 -10   3   2          9.60          9.62         1.42 o
  -9   3   2         74.29         75.30         1.82 o
  -8   3   2        213.21        225.19         2.39 o
  -7   3   2         91.23         94.85         1.41 o
  -6   3   2          1.16          1.24         0.47 o
  -5   3   2        124.80        129.88         1.76 o
  -4   3   2        529.64        522.20         4.07 o
  -3   3   2       1761.79       1861.52        12.13 o
  -2   3   2         46.22         45.37         0.63 o
  -1   3   2         75.61         66.58         0.77 o
   0   3   2        569.79        541.84         3.82 o
   1   3   2        278.16        247.54         1.84 o
   2   3   2       1023.28       1120.80         7.45 o
   3   3   2        625.86        701.20         4.72 o
   4   3   2          0.71          0.54         0.35 o
   5   3   2          2.76          3.15         0.45 o
   6   3   2          5.27          8.02         0.60 o
   7   3   2          4.32          3.70         0.66 o
   8   3   2        157.85        166.52         2.19 o
   9   3   2          5.03          6.61         1.13 o
  10   3   2         38.18         38.47         2.05 o
 -11   4   2         10.95         11.38         3.46 o
 -10   4   2          1.49          3.63         1.57 o
  -9   4   2         10.40          8.62         1.04 o
  -8   4   2          9.54          8.31         0.77 o
  -7   4   2         74.47         72.72         1.35 o
  -6   4   2          7.63          4.98         0.60 o
  -5   4   2        236.32        230.87         2.10 o
  -4   4   2        962.47       1056.66         6.97 o
  -3   4   2         15.46         10.39         0.45 o
  -2   4   2        145.51        184.81         1.55 o
  -1   4   2        444.11        417.74         3.12 o
   0   4   2          6.81          9.47         0.35 o
   1   4   2        578.74        527.06         3.73 o
   2   4   2         90.72        111.79         1.10 o
   3   4   2       1528.73       1542.33        11.02 o
   4   4   2        146.33        128.25         1.42 o
   5   4   2         83.63         76.17         1.16 o
   6   4   2        492.61        486.34         3.80 o
   7   4   2          0.48          0.23         0.66 o
   8   4   2          7.45          5.65         0.89 o
   9   4   2          4.19          3.70         1.28 o
  10   4   2          0.25          3.20         2.78 o
 -10   5   2          4.87         -0.04         2.31 o
  -9   5   2         17.63         17.80         1.51 o
  -8   5   2          2.17          1.31         0.80 o
  -7   5   2        238.95        235.50         2.39 o
  -6   5   2          7.60          6.70         0.60 o
  -5   5   2        229.85        240.91         2.23 o
  -4   5   2        143.80        139.85         1.52 o
  -3   5   2        281.85        274.71         2.27 o
  -2   5   2         38.61         42.37         0.80 o
  -1   5   2       1098.85       1167.02         8.40 o
   0   5   2        113.35         99.45         1.12 o
   1   5   2         42.66         53.50         0.86 o
   2   5   2         16.59         13.07         0.59 o
   3   5   2         20.24         19.66         0.81 o
   4   5   2          3.30          3.10         0.51 o
   5   5   2          2.17          2.91         0.54 o
   6   5   2        103.32        110.48         1.60 o
   7   5   2         27.45         28.59         1.36 o
   8   5   2         31.51         30.15         1.17 o
   9   5   2          0.80          0.64         1.33 o
  10   5   2         12.38          9.81         2.26 o
 -10   6   2          1.73          1.59         2.20 o
  -9   6   2         12.72          9.74         1.38 o
  -8   6   2         10.18          7.99         0.92 o
  -7   6   2         77.31         74.06         1.59 o
  -6   6   2        317.77        309.51         3.09 o
  -5   6   2        101.73        101.72         1.48 o
  -4   6   2          3.12          3.34         0.49 o
  -3   6   2        152.93        138.67         1.63 o
  -2   6   2         46.66         52.66         0.94 o
  -1   6   2        141.68        120.83         1.39 o
   0   6   2       1083.74       1171.49         8.21 o
   1   6   2          1.25          0.01         0.36 o
   2   6   2        156.74        156.64         1.61 o
   3   6   2        297.94        314.80         2.58 o
   4   6   2        635.81        636.36         4.97 o
   5   6   2        211.36        199.35         2.18 o
   6   6   2         21.45         17.37         0.85 o
   7   6   2         23.31         23.27         1.09 o
   8   6   2          6.12          5.21         1.16 o
   9   6   2         14.34         14.19         1.80 o
  -9   7   2          3.52          5.38         1.72 o
  -8   7   2         32.73         24.94         1.41 o
  -7   7   2         39.76         44.31         1.30 o
  -6   7   2         20.49         18.40         0.88 o
  -5   7   2        283.50        273.48         2.55 o
  -4   7   2        118.64        115.86         1.56 o
  -3   7   2        165.91        172.42         1.90 o
  -2   7   2         23.71         27.71         0.92 o
  -1   7   2          1.03          1.27         0.46 o
   0   7   2         39.71         38.89         1.04 o
   1   7   2        155.89        163.97         1.74 o
   2   7   2          9.11          9.88         0.58 o
   3   7   2         81.49         81.99         1.32 o
   4   7   2        266.68        261.81         2.48 o
   5   7   2          0.07          0.44         0.72 o
   6   7   2         82.19         80.63         1.63 o
   7   7   2         11.76         10.93         1.03 o
   8   7   2          2.46          4.53         1.30 o
   9   7   2         31.94         37.63         3.40 o
  -9   8   2          8.31         10.74         2.08 o
  -8   8   2         53.99         45.82         2.44 o
  -7   8   2          5.33          7.60         1.31 o
  -6   8   2          3.18          2.79         0.90 o
  -5   8   2         57.78         51.84         1.46 o
  -4   8   2          6.71          6.89         0.69 o
  -3   8   2         63.07         71.85         1.43 o
  -2   8   2          9.82         10.42         0.67 o
  -1   8   2          6.47          6.41         0.56 o
   0   8   2          0.79          0.50         0.51 o
   1   8   2         34.63         36.06         1.00 o
   2   8   2          2.98          3.92         0.62 o
   3   8   2         39.79         36.52         1.12 o
   4   8   2         60.00         61.69         1.37 o
   5   8   2        109.83        110.15         1.91 o
   6   8   2         18.70         18.94         1.08 o
   7   8   2         25.00         18.32         1.41 o
   8   8   2          0.24         -1.63         1.63 o
  -8   9   2          5.42          5.71         3.39 o
  -7   9   2          5.85          5.73         1.58 o
  -6   9   2          0.00          1.22         1.02 o
  -5   9   2          6.78          6.18         0.89 o
  -4   9   2          1.32          0.94         0.77 o
  -3   9   2         55.89         58.37         1.51 o
  -2   9   2        128.12        134.93         1.89 o
  -1   9   2         87.14         91.59         1.51 o
   0   9   2         16.67         17.76         0.78 o
   1   9   2         89.74         93.93         1.62 o
   2   9   2        342.38        363.61         3.29 o
   3   9   2          6.67          6.49         0.79 o
   4   9   2         24.94         26.47         1.05 o
   5   9   2         21.28         19.73         1.22 o
   6   9   2         13.01         15.06         1.35 o
   7   9   2          0.43          1.00         1.59 o
   8   9   2         16.82          9.44         3.21 o
  -7  10   2          0.46         -1.76         2.16 o
  -6  10   2          0.58          1.00         1.49 o
  -5  10   2          2.04          2.61         1.16 o
  -4  10   2          0.22         -0.85         0.96 o
  -3  10   2         18.36         17.41         1.04 o
  -2  10   2         51.83         55.53         1.51 o
  -1  10   2         78.55         87.00         2.07 o
   0  10   2         39.92         35.91         1.29 o
   1  10   2        137.09        143.79         2.22 o
   2  10   2          0.01         -0.81         0.81 o
   3  10   2         26.71         28.06         1.22 o
   4  10   2         35.21         33.22         1.36 o
   5  10   2          2.42          3.35         1.33 o
   6  10   2          8.78          8.50         2.14 o
   7  10   2          1.23         -1.90         4.66 o
  -6  11   2          5.84         10.79         1.94 o
  -5  11   2          9.12          4.77         1.56 o
  -4  11   2          2.00          1.39         1.34 o
  -3  11   2         10.04         11.17         1.15 o
  -2  11   2          0.66          0.88         0.96 o
  -1  11   2         73.33         73.26         1.75 o
   0  11   2         40.11         38.56         1.30 o
   1  11   2          0.06          0.39         0.92 o
   2  11   2          0.26          1.22         1.04 o
   3  11   2          0.52         -1.15         1.15 o
   4  11   2          6.74          5.49         1.26 o
   5  11   2          1.85          3.39         2.51 o
  -5  12   2          0.85          0.92         2.28 o
  -4  12   2          3.31          1.87         1.93 o
  -3  12   2          8.99          9.70         1.73 o
  -2  12   2         24.22         25.93         1.63 o
  -1  12   2         13.56         15.13         1.37 o
   0  12   2         25.72         25.47         1.51 o
   1  12   2         18.02         20.23         1.55 o
   2  12   2          0.79         -0.18         1.46 o
   3  12   2          7.41          7.58         1.95 o
   4  12   2          1.72          0.55         2.63 o
  -2  13   2         26.46         23.28         2.82 o
  -1  13   2          1.46         -2.25         2.25 o
   0  13   2         12.62         14.79         2.22 o
   1  13   2          8.82          3.59         2.32 o
 -11   1   3         31.04         29.10         2.31 o
 -10   1   3         13.60         15.14         1.28 o
  -9   1   3         39.12         40.06         1.43 o
  -8   1   3          0.41          0.79         0.64 o
  -7   1   3        292.58        295.00         2.70 o
  -6   1   3         37.60         36.80         0.86 o
  -5   1   3        294.37        289.41         2.31 o
  -4   1   3        124.49        108.20         1.12 o
  -3   1   3        114.22        111.34         1.01 o
  -2   1   3         15.48         20.71         0.34 o
  -1   1   3         98.99        103.87         0.96 o
   0   1   3        655.99        617.16         4.21 o
   1   1   3        264.91        308.44         2.34 o
   2   1   3       2669.28       2679.16        17.25 o
   3   1   3        104.32        113.61         1.15 o
   4   1   3         60.78         73.01         1.04 o
   5   1   3         46.12         38.89         0.90 o
   6   1   3        200.40        195.84         2.08 o
   7   1   3          4.79          4.32         0.78 o
   8   1   3          2.86          2.55         0.83 o
   9   1   3         20.29         22.09         1.56 o
  10   1   3         17.26         19.98         1.83 o
 -11   2   3          1.81          3.35         1.96 o
 -10   2   3         16.32         16.34         1.42 o
  -9   2   3          0.03         -0.14         0.81 o
  -8   2   3         29.70         29.53         1.03 o
  -7   2   3          7.80         10.75         0.65 o
  -6   2   3         48.88         50.48         0.98 o
  -5   2   3         54.11         43.99         0.82 o
  -4   2   3       2265.89       2657.25        17.79 o
  -3   2   3        171.40        175.06         1.47 o
  -2   2   3        404.81        437.25         3.50 o
  -1   2   3        206.68        193.47         1.67 o
   0   2   3         43.70         48.33         0.53 o
   1   2   3        497.66        490.79         3.96 o
   2   2   3        108.00        109.40         1.03 o
   3   2   3       1977.69       2149.71        14.55 o
   4   2   3         45.01         38.84         0.82 o
   5   2   3         28.44         27.64         0.84 o
   6   2   3          6.78          5.57         0.60 o
   7   2   3        250.96        259.60         2.79 o
   8   2   3          1.31          0.25         0.89 o
   9   2   3          2.09          2.07         1.09 o
  10   2   3          3.38          3.35         1.84 o
 -11   3   3          1.84          4.02         1.97 o
 -10   3   3          0.53          0.80         1.42 o
  -9   3   3        110.14        105.51         2.00 o
  -8   3   3         20.64         20.56         0.98 o
  -7   3   3         13.48         12.88         0.67 o
  -6   3   3          6.81          6.59         0.52 o
  -5   3   3        316.76        309.52         2.97 o
  -4   3   3         37.86         43.58         0.71 o
  -3   3   3        131.58        136.99         1.24 o
  -2   3   3        240.45        256.45         1.92 o
  -1   3   3        228.14        205.32         1.83 o
   0   3   3         95.66        107.35         0.98 o
   1   3   3          5.60          8.78         0.40 o
   2   3   3       2198.77       2364.41        14.81 o
   3   3   3          1.79          0.76         0.27 o
   4   3   3        211.41        197.28         1.79 o
   5   3   3        142.56        133.13         1.52 o
   6   3   3        152.85        146.20         1.75 o
   7   3   3        116.33        112.33         1.78 o
   8   3   3         20.81         18.66         1.02 o
   9   3   3          2.93          4.18         1.19 o
  10   3   3          4.70          5.59         1.95 o
 -11   4   3          0.94          1.68         2.83 o
 -10   4   3          0.10         -0.56         1.94 o
  -9   4   3          8.24          6.62         0.95 o
  -8   4   3         18.71         17.05         0.84 o
  -7   4   3         14.70         16.89         0.94 o
  -6   4   3         51.12         48.48         1.09 o
  -5   4   3         54.79         56.76         1.02 o
  -4   4   3          6.10          2.22         0.36 o
  -3   4   3        254.41        241.83         2.12 o
  -2   4   3       2634.22       2931.06        19.52 o
  -1   4   3         19.50         15.64         0.43 o
   0   4   3         50.73         56.26         0.75 o
   1   4   3       3366.16       3606.88        23.93 o
   2   4   3        168.42        146.22         1.46 o
   3   4   3        131.50        141.89         1.40 o
   4   4   3        175.47        176.55         1.75 o
   5   4   3        142.89        141.05         1.61 o
   6   4   3         23.63         22.34         0.86 o
   7   4   3          3.13          4.23         0.72 o
   8   4   3        116.28        107.52         2.21 o
   9   4   3         58.78         63.04         2.33 o
  10   4   3          0.16          5.19         2.93 o
 -10   5   3          0.01         -1.81         1.81 o
  -9   5   3          2.61          1.71         1.10 o
  -8   5   3          3.08          3.31         0.79 o
  -7   5   3        100.58         94.85         1.60 o
  -6   5   3        270.49        281.06         2.66 o
  -5   5   3          7.17          7.47         0.53 o
  -4   5   3        201.80        194.65         1.77 o
  -3   5   3        333.43        330.59         2.59 o
  -2   5   3        130.51        154.33         1.52 o
  -1   5   3         44.34         43.93         0.72 o
   0   5   3        202.19        204.81         1.87 o
   1   5   3         92.46         84.11         1.03 o
   2   5   3          4.59          8.72         0.43 o
   3   5   3         79.95         92.22         1.25 o
   4   5   3         55.01         51.53         1.03 o
   5   5   3         11.14         13.02         0.67 o
   6   5   3         73.83         71.59         1.45 o
   7   5   3         49.73         46.58         1.32 o
   8   5   3         28.11         29.48         1.34 o
   9   5   3          0.04          1.60         1.49 o
 -10   6   3          1.47         -1.16         1.83 o
  -9   6   3          2.44          2.02         1.23 o
  -8   6   3         28.29         29.65         1.14 o
  -7   6   3          0.25          0.92         0.75 o
  -6   6   3         66.89         64.02         1.93 o
  -5   6   3         46.49         53.28         1.13 o
  -4   6   3         44.33         39.94         0.95 o
  -3   6   3        110.92        110.83         1.33 o
  -2   6   3         66.86         76.80         1.18 o
  -1   6   3       1728.24       1754.94        11.60 o
   0   6   3        139.68        160.55         1.63 o
   1   6   3         43.86         53.43         0.92 o
   2   6   3          0.08          0.50         0.37 o
   3   6   3        102.72         96.54         1.29 o
   4   6   3        122.65        117.76         1.60 o
   5   6   3         19.40         17.78         0.81 o
   6   6   3          1.79          0.42         0.70 o
   7   6   3         33.96         35.45         1.24 o
   8   6   3          0.03         -0.69         1.24 o
   9   6   3          1.31          0.44         2.78 o
  -9   7   3          0.05          0.14         1.56 o
  -8   7   3         24.13         21.11         1.37 o
  -7   7   3         18.27         19.42         1.04 o
  -6   7   3         18.26         19.36         0.85 o
  -5   7   3         60.87         53.17         1.50 o
  -4   7   3         23.87         23.76         1.01 o
  -3   7   3          4.23          3.58         0.51 o
  -2   7   3          7.25          6.18         0.51 o
  -1   7   3        196.38        195.41         1.90 o
   0   7   3        312.66        344.90         2.83 o
   1   7   3         26.82         25.12         0.76 o
   2   7   3         31.23         31.71         1.22 o
   3   7   3         12.28         14.50         0.71 o
   4   7   3        124.28        131.99         1.98 o
   5   7   3         37.16         40.51         1.12 o
   6   7   3          0.19         -0.06         0.75 o
   7   7   3          0.00          0.78         1.07 o
   8   7   3          0.08         -0.86         1.56 o
   9   7   3         38.73         47.27         4.51 o
  -9   8   3          3.19          4.38         2.14 o
  -8   8   3         13.37          9.78         1.54 o
  -7   8   3          2.45          1.51         1.15 o
  -6   8   3         27.96         29.16         1.11 o
  -5   8   3          0.44         -0.38         0.69 o
  -4   8   3         14.32         12.16         0.76 o
  -3   8   3        270.32        263.85         2.54 o
  -2   8   3          9.39         10.99         0.67 o
  -1   8   3          0.18         -0.02         0.50 o
   0   8   3         16.11         15.85         0.67 o
   1   8   3          6.36          5.61         0.61 o
   2   8   3        333.72        345.41         3.11 o
   3   8   3          2.07          3.25         0.63 o
   4   8   3         20.12         17.05         1.01 o
   5   8   3         70.43         71.28         1.72 o
   6   8   3         24.75         28.51         1.27 o
   7   8   3         19.29         21.93         1.94 o
   8   8   3          0.12         -0.36         2.09 o
  -8   9   3          1.75          2.74         1.98 o
  -7   9   3          1.68          1.38         1.48 o
  -6   9   3          8.02          7.82         1.26 o
  -5   9   3          7.33          8.07         0.93 o
  -4   9   3          6.00          4.77         0.82 o
  -3   9   3         39.42         40.59         1.20 o
  -2   9   3          1.49          1.23         0.63 o
  -1   9   3          0.50          1.04         0.61 o
   0   9   3         53.24         51.22         1.30 o
   1   9   3          1.19          1.45         0.64 o
   2   9   3          5.44          4.23         0.72 o
   3   9   3          6.36          7.24         0.78 o
   4   9   3         31.04         28.15         1.07 o
   5   9   3          9.23          9.55         1.09 o
   6   9   3          2.20          0.51         1.08 o
   7   9   3        141.48        146.87         4.27 o
  -7  10   3          0.91          1.99         2.85 o
  -6  10   3          0.62         -1.39         1.39 o
  -5  10   3         18.22         15.68         1.27 o
  -4  10   3          5.33          5.07         0.93 o
  -3  10   3         28.53         24.16         1.05 o
  -2  10   3         13.66         11.94         0.93 o
  -1  10   3          0.47          0.11         0.78 o
   0  10   3         50.20         50.78         1.44 o
   1  10   3          0.62          1.58         0.80 o
   2  10   3          5.63          6.42         0.92 o
   3  10   3          1.52          0.88         0.91 o
   4  10   3         37.56         42.56         1.52 o
   5  10   3          0.80          1.83         1.48 o
   6  10   3          1.27          3.78         2.59 o
  -6  11   3          3.50          3.19         2.41 o
  -5  11   3          4.52          4.72         1.54 o
  -4  11   3         16.56         16.91         1.52 o
  -3  11   3          0.55          1.40         1.04 o
  -2  11   3          7.04          6.63         1.07 o
  -1  11   3          0.00          1.04         0.97 o
   0  11   3         37.96         41.02         1.48 o
   1  11   3          0.06         -0.99         0.99 o
   2  11   3         20.56         18.36         1.23 o
   3  11   3          1.80          1.83         1.17 o
   4  11   3         45.64         50.15         2.23 o
   5  11   3         49.17         55.67         3.71 o
  -5  12   3          3.05          0.70         2.51 o
  -4  12   3          1.03          5.53         1.94 o
  -3  12   3          0.05          0.37         1.55 o
  -2  12   3         39.86         39.14         1.85 o
  -1  12   3         22.73         23.20         1.54 o
   0  12   3         10.36         12.67         1.46 o
   1  12   3          4.06          6.27         1.52 o
   2  12   3          0.08          1.61         1.65 o
   3  12   3          1.36         -0.58         1.85 o
   4  12   3          4.85          1.60         2.64 o
  -1  13   3          0.52         -2.29         2.29 o
   0  13   3          7.60          5.74         2.36 o
   1  13   3          2.20         -2.27         2.27 o
 -11   0   4         12.29         14.30         2.82 o
 -10   0   4          5.51          6.01         1.61 o
  -9   0   4          4.18          4.00         1.11 o
  -8   0   4        107.39        109.40         2.34 o
  -7   0   4         26.03         23.87         1.07 o
  -6   0   4        630.23        677.42         8.32 o
  -5   0   4          4.43          5.12         0.49 o
  -4   0   4          3.52          2.69         0.36 o
  -3   0   4        176.14        175.32         1.96 o
  -2   0   4          1.24          1.25         0.38 o
  -1   0   4       1790.90       1729.27        16.23 o
   0   0   4       6136.40       6124.68        53.76 o
   1   0   4         49.67         25.50         0.68 o
   2   0   4        454.84        480.98         4.68 o
   3   0   4        216.51        205.79         2.40 o
   4   0   4       3329.74       3402.79        30.15 o
   5   0   4       1099.99       1184.44        11.19 o
   6   0   4         19.94         20.65         1.83 o
   7   0   4         11.40          8.01         1.01 o
   8   0   4         21.77         24.53         2.09 o
   9   0   4         59.87         71.38         4.63 o
  10   0   4         16.38         20.52         2.93 o
 -11   1   4          2.64          2.71         1.86 o
 -10   1   4          4.85          5.42         1.19 o
  -9   1   4          0.26          1.23         0.74 o
  -8   1   4         75.07         77.44         1.56 o
  -7   1   4         20.76         19.91         0.70 o
  -6   1   4        397.78        451.12         3.44 o
  -5   1   4        149.25        148.58         1.40 o
  -4   1   4        169.49        175.78         1.57 o
  -3   1   4        895.69        872.55         6.15 o
  -2   1   4        279.69        283.21         2.43 o
  -1   1   4       1130.83       1091.08         8.63 o
   0   1   4       1627.80       1532.63        14.92 o
   1   1   4       1462.67       1466.60         9.87 o
   2   1   4        120.73        127.69         1.16 o
   3   1   4       1465.53       1528.89         9.81 o
   4   1   4        267.00        283.00         2.29 o
   5   1   4         84.28         85.29         1.26 o
   6   1   4          1.00          1.00         0.54 o
   7   1   4          0.77          1.09         0.69 o
   8   1   4         23.77         27.43         1.17 o
   9   1   4         29.27         33.34         1.57 o
  10   1   4         11.19         13.61         2.07 o
 -11   2   4          0.04          0.43         1.93 o
 -10   2   4         28.99         28.03         1.82 o
  -9   2   4          2.90          2.25         0.81 o
  -8   2   4         44.83         43.56         1.22 o
  -7   2   4         27.29         26.00         0.83 o
  -6   2   4         82.87         91.04         1.19 o
  -5   2   4          2.47          2.90         0.36 o
  -4   2   4        188.20        193.59         1.65 o
  -3   2   4         97.48        101.47         0.93 o
  -2   2   4       1127.26       1152.35         9.68 o
  -1   2   4        235.55        229.14         1.94 o
   0   2   4         31.44         31.22         0.47 o
   1   2   4        646.25        655.19         4.84 o
   2   2   4         79.13         85.80         0.92 o
   3   2   4       1003.34       1064.90         7.49 o
   4   2   4        110.29        109.60         1.33 o
   5   2   4        128.57        122.43         1.66 o
   6   2   4        381.30        361.62         3.17 o
   7   2   4         98.73        101.67         1.75 o
   8   2   4         10.55         12.45         1.02 o
   9   2   4          4.88          7.67         1.28 o
  10   2   4         15.05         19.06         2.52 o
 -11   3   4          0.78         -0.90         1.89 o
 -10   3   4         15.31         17.04         1.54 o
  -9   3   4          0.08         -0.88         0.88 o
  -8   3   4          0.00          0.29         0.66 o
  -7   3   4         19.04         20.63         0.75 o
  -6   3   4         52.89         51.62         1.06 o
  -5   3   4        185.29        192.56         1.90 o
  -4   3   4       1466.06       1723.49        11.72 o
  -3   3   4        213.81        218.33         1.78 o
  -2   3   4         93.73         76.90         0.81 o
  -1   3   4        844.86        834.83         7.07 o
   0   3   4       1817.57       1846.09        11.94 o
   1   3   4        617.92        611.19         4.58 o
   2   3   4          4.79          0.73         0.33 o
   3   3   4        121.92        123.29         1.22 o
   4   3   4          6.32          6.66         0.44 o
   5   3   4         65.05         66.33         1.15 o
   6   3   4          3.44          3.57         0.62 o
   7   3   4         70.17         71.79         1.54 o
   8   3   4         59.94         59.53         1.82 o
   9   3   4          2.64          4.74         1.34 o
  10   3   4          0.34          3.21         2.11 o
 -11   4   4          0.22          0.76         2.95 o
 -10   4   4         20.28         16.78         2.04 o
  -9   4   4          2.66          2.55         0.91 o
  -8   4   4          0.00          0.64         0.71 o
  -7   4   4         28.62         27.69         1.07 o
  -6   4   4         12.92         13.24         0.61 o
  -5   4   4         40.64         35.07         0.85 o
  -4   4   4        900.72        949.21         6.31 o
  -3   4   4         10.95         13.21         0.53 o
  -2   4   4          8.35         11.38         0.37 o
  -1   4   4         23.00         26.35         0.70 o
   0   4   4        707.32        726.30         4.96 o
   1   4   4       2367.62       2630.03        18.28 o
   2   4   4         42.04         33.22         0.78 o
   3   4   4        334.73        355.23         2.89 o
   4   4   4         27.29         32.42         0.83 o
   5   4   4         12.57         10.45         0.60 o
   6   4   4          0.16         -0.31         0.60 o
   7   4   4          0.12          0.12         0.75 o
   8   4   4         50.12         43.50         2.15 o
   9   4   4          1.42          1.83         1.44 o
 -10   5   4          6.35          4.76         1.78 o
  -9   5   4          5.10          2.84         1.06 o
  -8   5   4          5.70          5.58         0.80 o
  -7   5   4         32.95         32.54         1.15 o
  -6   5   4         27.87         26.62         0.87 o
  -5   5   4          5.66          7.70         0.52 o
  -4   5   4          0.83          0.64         0.40 o
  -3   5   4        166.71        184.64         1.74 o
  -2   5   4       2227.03       2524.48        16.40 o
  -1   5   4         50.86         53.44         0.77 o
   0   5   4        324.61        365.46         2.88 o
   1   5   4        133.89        127.82         1.29 o
   2   5   4        128.92        112.15         1.23 o
   3   5   4          1.52          2.55         0.35 o
   4   5   4        102.68         98.55         1.29 o
   5   5   4         36.60         29.43         1.10 o
   6   5   4         74.01         67.74         1.84 o
   7   5   4          9.03          8.46         0.90 o
   8   5   4          1.06          1.59         1.42 o
   9   5   4          0.05          0.98         1.75 o
 -10   6   4          0.09         -1.22         2.04 o
  -9   6   4          1.54         -0.62         1.23 o
  -8   6   4          2.92          4.15         0.93 o
  -7   6   4          3.52          3.76         0.74 o
  -6   6   4         57.42         55.72         1.25 o
  -5   6   4         50.06         48.40         1.07 o
  -4   6   4         11.60         10.04         0.54 o
  -3   6   4         95.60         92.61         1.19 o
  -2   6   4         47.20         45.73         0.89 o
  -1   6   4        258.45        257.54         2.27 o
   0   6   4          6.92          3.54         0.39 o
   1   6   4         11.17         11.53         0.61 o
   2   6   4         39.16         30.35         0.86 o
   3   6   4          8.63         13.44         0.62 o
   4   6   4         58.47         55.66         1.06 o
   5   6   4          9.49         11.26         0.71 o
   6   6   4         78.01         77.62         1.60 o
   7   6   4         25.15         24.37         1.15 o
   8   6   4          7.40          8.37         1.37 o
   9   6   4         16.70         17.48         3.99 o
  -9   7   4          0.53          2.84         2.15 o
  -8   7   4         45.59         44.51         1.87 o
  -7   7   4          1.96          2.63         0.85 o
  -6   7   4          6.51          8.00         0.76 o
  -5   7   4         38.91         40.13         1.14 o
  -4   7   4         21.29         22.67         0.85 o
  -3   7   4          6.35          4.40         0.52 o
  -2   7   4        175.72        174.36         1.72 o
  -1   7   4         64.97         75.35         1.13 o
   0   7   4        550.60        593.05         4.74 o
   1   7   4         67.18         70.10         1.20 o
   2   7   4          0.11          0.25         0.47 o
   3   7   4         14.58         15.07         0.72 o
   4   7   4        160.13        152.69         2.16 o
   5   7   4         33.16         35.00         1.11 o
   6   7   4         14.24         14.62         0.87 o
   7   7   4          8.86         11.60         1.26 o
   8   7   4          0.47         -0.97         1.97 o
  -9   8   4          1.61          1.83         2.03 o
  -8   8   4         29.89         31.11         1.90 o
  -7   8   4          5.68          4.48         1.19 o
  -6   8   4         22.17         23.86         1.02 o
  -5   8   4         16.52         19.16         0.85 o
  -4   8   4         80.00         72.25         1.38 o
  -3   8   4        268.73        252.69         2.49 o
  -2   8   4          3.69          4.27         0.56 o
  -1   8   4         47.96         53.40         1.10 o
   0   8   4          4.77          5.49         0.57 o
   1   8   4        194.25        199.94         2.07 o
   2   8   4          1.74          3.04         0.61 o
   3   8   4         19.45         19.63         1.06 o
   4   8   4         31.53         35.58         1.12 o
   5   8   4          1.84          2.48         0.75 o
   6   8   4         10.73         10.88         1.05 o
   7   8   4         32.42         36.47         2.00 o
   8   8   4         11.00         10.26         2.91 o
  -8   9   4          7.90         10.56         2.30 o
  -7   9   4          0.01          0.21         1.40 o
  -6   9   4         13.46         15.48         1.17 o
  -5   9   4          0.01          0.33         0.87 o
  -4   9   4          0.63         -0.50         0.74 o
  -3   9   4         57.43         55.89         1.46 o
  -2   9   4          0.05         -0.26         0.61 o
  -1   9   4          1.67          1.89         0.62 o
   0   9   4          0.18         -0.31         0.65 o
   1   9   4          0.72         -0.02         0.67 o
   2   9   4        383.39        391.07         3.61 o
   3   9   4         38.93         44.82         1.31 o
   4   9   4          0.14          0.11         1.02 o
   5   9   4          4.94          7.94         0.98 o
   6   9   4          0.05         -1.21         1.51 o
   7   9   4         62.34         66.37         5.34 o
  -7  10   4          0.29          0.88         3.96 o
  -6  10   4          2.22          1.65         1.35 o
  -5  10   4         40.36         32.56         1.38 o
  -4  10   4          8.19          9.44         0.97 o
  -3  10   4         18.15         19.49         0.97 o
  -2  10   4         12.43         11.54         0.86 o
  -1  10   4          0.19         -0.58         0.71 o
   0  10   4         21.95         21.65         1.02 o
   1  10   4         22.74         25.27         1.04 o
   2  10   4          4.92          3.68         0.86 o
   3  10   4         80.07         79.31         2.48 o
   4  10   4          0.00          1.17         1.18 o
   5  10   4          0.09         -0.69         1.77 o
   6  10   4         11.48         12.28         3.86 o
  -6  11   4          0.04         -1.19         2.24 o
  -5  11   4          2.61          2.01         1.57 o
  -4  11   4          0.33         -0.01         1.28 o
  -3  11   4          1.77          1.46         1.04 o
  -2  11   4         16.17         15.80         1.19 o
  -1  11   4         23.46         20.93         1.16 o
   0  11   4         34.64         34.03         1.30 o
   1  11   4          0.79          0.65         1.04 o
   2  11   4          2.73          3.33         1.14 o
   3  11   4          0.12         -0.52         1.29 o
   4  11   4         15.18         14.89         2.58 o
   5  11   4         51.68         54.46         4.66 o
  -4  12   4          0.04          2.15         2.13 o
  -3  12   4          0.39          2.01         2.37 o
  -2  12   4          0.03         -1.65         1.65 o
  -1  12   4         22.06         24.96         1.96 o
   0  12   4          0.82          1.14         1.40 o
   1  12   4          0.00         -0.12         1.52 o
   2  12   4          3.23          0.10         1.92 o
   3  12   4          0.32         -2.46         2.46 o
 -11   1   5         13.30         13.46         2.02 o
 -10   1   5          1.56          4.64         1.15 o
  -9   1   5          1.20          1.53         0.74 o
  -8   1   5         51.29         51.96         1.26 o
  -7   1   5        133.12        137.42         1.62 o
  -6   1   5        435.71        446.77         3.38 o
  -5   1   5        555.22        594.22         4.31 o
  -4   1   5        244.29        219.60         1.78 o
  -3   1   5         39.81         29.36         0.47 o
  -2   1   5        535.51        539.93         5.04 o
  -1   1   5          3.67          3.05         0.19 o
   0   1   5         64.28         71.21         0.69 o
   1   1   5        389.04        380.32         2.72 o
   2   1   5         47.98         48.98         0.73 o
   3   1   5          0.06          0.26         0.31 o
   4   1   5          0.07          0.29         0.38 o
   5   1   5          0.00          0.45         0.50 o
   6   1   5          0.19         -0.09         0.59 o
   7   1   5         15.15         15.54         0.94 o
   8   1   5          3.38          4.84         1.05 o
   9   1   5         38.70         42.22         1.78 o
  10   1   5          0.16          5.11         2.35 o
 -11   2   5          0.00         -1.06         1.82 o
 -10   2   5          3.11          1.80         1.60 o
  -9   2   5          3.71          2.81         0.80 o
  -8   2   5         13.16         12.98         0.73 o
  -7   2   5          3.84          4.34         0.51 o
  -6   2   5          2.03          0.92         0.41 o
  -5   2   5         13.98         17.58         0.59 o
  -4   2   5         20.01         16.45         0.45 o
  -3   2   5        703.98        760.67         5.97 o
  -2   2   5       1330.97       1403.13        10.64 o
  -1   2   5        109.54        122.07         0.98 o
   0   2   5        373.53        361.99         2.66 o
   1   2   5        663.38        684.70         4.68 o
   2   2   5       2156.94       2258.37        15.77 o
   3   2   5        557.05        579.24         4.17 o
   4   2   5         14.34         14.99         0.62 o
   5   2   5         15.26         16.49         0.71 o
   6   2   5        124.65        118.49         1.73 o
   7   2   5          2.68          1.05         0.78 o
   8   2   5         10.20          9.47         1.15 o
   9   2   5         10.72         13.34         1.48 o
  10   2   5         11.47         12.41         2.77 o
 -11   3   5          0.06          2.10         1.99 o
 -10   3   5          6.13          5.61         1.26 o
  -9   3   5        180.55        191.07         2.35 o
  -8   3   5          0.11          1.34         0.67 o
  -7   3   5          0.20         -0.16         0.54 o
  -6   3   5          0.70          0.56         0.44 o
  -5   3   5         59.64         55.62         0.93 o
  -4   3   5        411.31        435.29         3.07 o
  -3   3   5       1170.92       1287.85         8.76 o
  -2   3   5          5.79          6.05         0.29 o
  -1   3   5         90.73         71.69         0.90 o
   0   3   5        269.53        263.21         1.99 o
   1   3   5        322.21        349.54         2.84 o
   2   3   5          0.08          0.02         0.33 o
   3   3   5         11.78         11.37         0.56 o
   4   3   5         31.76         30.81         0.82 o
   5   3   5         26.04         25.45         0.95 o
   6   3   5         56.58         55.37         1.29 o
   7   3   5         12.53         11.52         0.94 o
   8   3   5         14.52         15.51         1.22 o
   9   3   5          1.79          4.45         1.45 o
 -11   4   5          0.15         -1.15         2.27 o
 -10   4   5          0.04          0.61         1.45 o
  -9   4   5          0.03          0.19         0.85 o
  -8   4   5         11.15         12.64         0.81 o
  -7   4   5          0.30          1.03         0.57 o
  -6   4   5         13.99         11.51         0.60 o
  -5   4   5        306.19        325.51         2.64 o
  -4   4   5        465.78        508.06         3.82 o
  -3   4   5         17.40         19.15         0.59 o
  -2   4   5          0.02         -0.11         0.26 o
  -1   4   5         22.27         23.37         0.60 o
   0   4   5        344.64        355.62         2.85 o
   1   4   5        248.61        247.33         2.12 o
   2   4   5         78.06         74.27         1.18 o
   3   4   5         86.05         89.49         1.36 o
   4   4   5        139.11        139.12         1.86 o
   5   4   5         57.10         51.40         1.11 o
   6   4   5          1.24          0.07         0.66 o
   7   4   5         12.11         13.59         1.00 o
   8   4   5         14.17         10.53         1.18 o
   9   4   5          0.72          1.49         1.70 o
 -10   5   5          2.13          0.22         1.59 o
  -9   5   5          1.95          2.67         1.31 o
  -8   5   5          1.32          1.09         0.79 o
  -7   5   5         54.62         47.55         1.30 o
  -6   5   5         79.65         83.26         1.31 o
  -5   5   5         28.20         33.00         0.87 o
  -4   5   5          4.51          4.60         0.40 o
  -3   5   5         83.76         77.81         0.99 o
  -2   5   5        300.55        303.65         2.39 o
  -1   5   5       1005.57       1098.58         7.37 o
   0   5   5          2.83          2.17         0.33 o
   1   5   5          2.89          1.83         0.32 o
   2   5   5         59.86         55.01         1.11 o
   3   5   5         35.13         34.61         1.03 o
   4   5   5         20.77         20.72         0.82 o
   5   5   5         42.27         37.34         1.04 o
   6   5   5         57.78         47.21         1.25 o
   7   5   5          0.19          1.25         0.93 o
   8   5   5          6.11          6.84         1.32 o
   9   5   5          2.20          1.35         3.07 o
 -10   6   5          2.93         -0.47         2.87 o
  -9   6   5          0.08         -0.57         1.26 o
  -8   6   5          4.35          5.10         0.95 o
  -7   6   5         18.45         20.40         0.88 o
  -6   6   5        360.08        340.93         3.01 o
  -5   6   5          3.34          2.69         0.53 o
  -4   6   5          2.31          3.13         0.45 o
  -3   6   5         69.30         62.07         1.02 o
  -2   6   5         88.76         81.44         1.04 o
  -1   6   5        684.54        722.52         5.28 o
   0   6   5         35.44         38.58         0.80 o
   1   6   5         69.90         73.06         1.06 o
   2   6   5          7.77          7.84         0.63 o
   3   6   5         16.14         17.46         0.79 o
   4   6   5         70.93         67.05         1.47 o
   5   6   5        192.09        197.59         2.42 o
   6   6   5         25.48         22.18         0.98 o
   7   6   5          0.01         -0.09         0.96 o
   8   6   5          4.46          6.54         1.72 o
  -9   7   5          0.12          0.47         1.52 o
  -8   7   5          7.59          4.53         1.15 o
  -7   7   5          7.36          5.58         0.86 o
  -6   7   5          7.19          5.16         0.74 o
  -5   7   5         59.09         47.58         1.21 o
  -4   7   5         37.04         42.20         1.18 o
  -3   7   5         25.01         25.77         0.92 o
  -2   7   5          0.50          0.35         0.40 o
  -1   7   5         42.68         46.06         0.93 o
   0   7   5         81.73         82.19         1.18 o
   1   7   5        100.43        112.45         1.46 o
   2   7   5         22.66         20.68         0.68 o
   3   7   5         66.21         59.93         1.46 o
   4   7   5         99.47         81.83         1.65 o
   5   7   5          9.31          7.91         0.91 o
   6   7   5          0.15          0.50         1.12 o
   7   7   5          0.00         -0.74         1.39 o
   8   7   5          1.44          1.95         2.43 o
  -9   8   5          0.61         -2.63         2.65 o
  -8   8   5         39.96         30.81         1.99 o
  -7   8   5          3.09          3.31         1.12 o
  -6   8   5          2.29          3.58         0.78 o
  -5   8   5          0.03          0.27         0.68 o
  -4   8   5          3.03          1.94         0.62 o
  -3   8   5        151.62        152.14         2.17 o
  -2   8   5          8.03          8.93         0.59 o
  -1   8   5         44.94         39.03         1.00 o
   0   8   5          3.32          4.16         0.56 o
   1   8   5         30.70         30.49         1.37 o
   2   8   5          3.66          3.91         0.60 o
   3   8   5          4.52          3.54         0.63 o
   4   8   5          0.03         -0.87         0.87 o
   5   8   5         13.92         19.51         1.53 o
   6   8   5         25.44         29.70         1.68 o
   7   8   5          1.17          2.70         1.97 o
  -8   9   5          0.10         -1.39         2.53 o
  -7   9   5          0.56         -0.27         1.40 o
  -6   9   5          0.33         -0.40         1.02 o
  -5   9   5         14.98         13.23         0.93 o
  -4   9   5          9.79          7.21         0.84 o
  -3   9   5         49.67         46.42         1.56 o
  -2   9   5          8.57          9.63         0.71 o
  -1   9   5          1.41         -0.60         0.60 o
   0   9   5         25.29         27.58         0.99 o
   1   9   5         17.19         18.09         0.86 o
   2   9   5         63.73         68.01         1.85 o
   3   9   5          0.30         -0.22         0.81 o
   4   9   5          1.50         -0.05         1.17 o
   5   9   5          3.21          2.69         1.34 o
   6   9   5          0.66         -0.14         1.74 o
   7   9   5          6.56          2.27         3.15 o
  -7  10   5         14.12         14.01         2.48 o
  -6  10   5          3.22          4.26         1.47 o
  -5  10   5         31.44         29.41         1.43 o
  -4  10   5          4.06          3.82         1.05 o
  -3  10   5          0.49          0.65         0.93 o
  -2  10   5         36.25         37.43         1.18 o
  -1  10   5          0.05          0.34         0.74 o
   0  10   5          3.40          2.96         0.84 o
   1  10   5          1.99          2.92         0.84 o
   2  10   5          6.80          7.57         0.93 o
   3  10   5         10.67          8.96         1.09 o
   4  10   5          4.28          7.18         1.72 o
   5  10   5         37.64         51.11         2.60 o
   6  10   5          0.55         -0.69         3.33 o
  -6  11   5          0.82          7.32         2.72 o
  -5  11   5          1.04          2.24         1.81 o
  -4  11   5          1.38          0.29         1.41 o
  -3  11   5          0.27          1.32         1.05 o
  -2  11   5         15.16         14.73         1.15 o
  -1  11   5         19.51         19.51         1.19 o
   0  11   5        124.76        134.52         2.40 o
   1  11   5          2.82          3.24         1.21 o
   2  11   5          3.87          6.12         1.18 o
   3  11   5         34.19         38.86         2.14 o
   4  11   5          2.98          3.75         2.31 o
  -4  12   5          0.18         -0.65         2.28 o
  -3  12   5          0.18         -1.94         2.13 o
  -2  12   5          7.43          6.06         1.93 o
  -1  12   5          6.62          6.36         1.71 o
   0  12   5         19.79         24.41         1.88 o
   1  12   5          0.02         -1.66         1.66 o
   2  12   5          0.44          1.00         2.26 o
   3  12   5         20.74         24.49         3.31 o
 -11   0   6          0.91          1.06         2.31 o
 -10   0   6          3.73          4.22         1.42 o
  -9   0   6          9.19         11.91         1.08 o
  -8   0   6          3.36          3.99         0.89 o
  -7   0   6        106.93        118.15         2.09 o
  -6   0   6          8.24          9.63         0.62 o
  -5   0   6         10.46         10.19         0.53 o
  -4   0   6        124.58        144.63         2.18 o
  -3   0   6          0.06          0.68         0.44 o
  -2   0   6          3.78          6.18         0.42 o
  -1   0   6       9336.33      10062.65       111.94 o
   0   0   6         62.80         55.82         0.89 o
   1   0   6        321.03        331.20         3.35 o
   2   0   6         55.21         54.79         1.45 o
   3   0   6         41.04         42.94         1.43 o
   4   0   6        196.66        216.91         2.80 o
   5   0   6         10.64          9.16         1.11 o
   6   0   6         99.89         98.20         2.23 o
   7   0   6         35.73         38.29         2.72 o
   8   0   6          3.32          4.30         1.60 o
   9   0   6          6.86          6.53         2.38 o
 -11   1   6         32.27         30.80         2.23 o
 -10   1   6          2.27          2.56         1.10 o
  -9   1   6          0.00         -0.06         0.68 o
  -8   1   6         40.23         40.60         1.10 o
  -7   1   6         53.75         55.30         1.03 o
  -6   1   6         69.36         73.02         1.00 o
  -5   1   6         42.51         47.19         0.70 o
  -4   1   6          5.15          4.37         0.29 o
  -3   1   6         19.96         19.58         0.41 o
  -2   1   6         93.37         81.58         0.95 o
  -1   1   6       1799.51       2013.30        15.14 o
   0   1   6         22.91         19.10         0.45 o
   1   1   6        547.07        592.49         4.13 o
   2   1   6         16.19         11.93         0.68 o
   3   1   6         51.73         52.83         1.04 o
   4   1   6        118.87        120.23         1.41 o
   5   1   6        304.48        311.67         2.69 o
   6   1   6          3.41          2.07         0.65 o
   7   1   6          9.44         10.68         0.96 o
   8   1   6          3.61          4.45         1.21 o
   9   1   6         18.12         17.53         1.68 o
 -11   2   6          0.93          2.70         1.85 o
 -10   2   6         11.21         11.73         1.21 o
  -9   2   6          1.87          3.14         0.76 o
  -8   2   6          0.97          3.26         0.62 o
  -7   2   6         61.71         65.90         1.13 o
  -6   2   6          8.33         13.48         0.54 o
  -5   2   6          9.45          8.55         0.41 o
  -4   2   6         21.53         21.23         0.56 o
  -3   2   6       1551.04       1663.99        12.64 o
  -2   2   6          8.66         12.53         0.34 o
  -1   2   6         58.31         61.72         0.66 o
   0   2   6         16.82         21.26         0.47 o
   1   2   6       1815.21       1951.96        14.25 o
   2   2   6         68.68         77.47         0.92 o
   3   2   6          2.68          3.23         0.35 o
   4   2   6        126.65        125.29         1.51 o
   5   2   6         20.17         23.89         0.83 o
   6   2   6         26.13         26.07         0.97 o
   7   2   6          8.41          7.95         0.95 o
   8   2   6          0.02          2.44         1.20 o
   9   2   6          3.18          3.18         1.63 o
 -11   3   6          1.17          3.96         2.32 o
 -10   3   6          0.41          0.81         1.12 o
  -9   3   6          5.96          5.86         0.85 o
  -8   3   6         34.93         39.96         1.35 o
  -7   3   6          5.08          5.21         0.55 o
  -6   3   6          0.11         -0.13         0.43 o
  -5   3   6          0.01          0.72         0.35 o
  -4   3   6        312.22        309.42         2.70 o
  -3   3   6        303.17        323.34         2.83 o
  -2   3   6        118.86        103.34         1.23 o
  -1   3   6         44.81         40.33         0.63 o
   0   3   6          6.20          7.02         0.34 o
   1   3   6        149.90        148.66         1.47 o
   2   3   6        163.57        162.67         1.71 o
   3   3   6        714.87        740.05         5.53 o
   4   3   6          0.00          0.22         0.46 o
   5   3   6          0.21         -0.40         0.54 o
   6   3   6         48.56         50.19         1.31 o
   7   3   6        201.27        197.60         2.41 o
   8   3   6          9.35         11.96         1.36 o
   9   3   6          0.40          4.96         1.81 o
 -11   4   6          3.69          4.46         2.77 o
 -10   4   6          2.20          2.76         1.60 o
  -9   4   6          0.59          3.60         0.91 o
  -8   4   6         24.50         22.26         0.91 o
  -7   4   6         26.60         21.43         0.88 o
  -6   4   6          8.87          7.74         0.51 o
  -5   4   6        145.84        160.01         1.55 o
  -4   4   6          8.80          6.27         0.34 o
  -3   4   6        116.41        109.59         1.30 o
  -2   4   6        119.86        132.55         1.49 o
  -1   4   6         68.35         64.66         0.96 o
   0   4   6        171.09        190.50         1.68 o
   1   4   6        210.20        214.57         1.97 o
   2   4   6        121.62        138.07         1.69 o
   3   4   6        725.04        779.98         6.07 o
   4   4   6          9.51         10.93         0.72 o
   5   4   6          7.34          7.16         0.79 o
   6   4   6          0.36         -0.55         0.65 o
   7   4   6         76.77         69.94         1.77 o
   8   4   6         32.88         29.21         1.55 o
   9   4   6          0.29         -2.31         2.31 o
 -10   5   6          1.14          3.20         1.57 o
  -9   5   6          2.35          3.66         1.11 o
  -8   5   6         35.64         31.91         1.30 o
  -7   5   6         85.81         72.06         1.38 o
  -6   5   6          0.20          1.41         0.49 o
  -5   5   6          7.45          9.00         0.53 o
  -4   5   6         20.59         21.96         0.63 o
  -3   5   6          0.72          0.87         0.37 o
  -2   5   6          7.08          8.91         0.48 o
  -1   5   6         21.00         21.68         0.79 o
   0   5   6        187.90        189.64         1.78 o
   1   5   6         59.35         64.92         1.08 o
   2   5   6         15.14         14.33         0.65 o
   3   5   6         17.75         16.14         0.75 o
   4   5   6         30.14         30.68         1.13 o
   5   5   6        287.74        266.78         2.96 o
   6   5   6          0.43         -0.87         0.92 o
   7   5   6          1.27          0.66         0.89 o
   8   5   6         35.07         45.03         2.78 o
 -10   6   6          0.15         -2.33         2.33 o
  -9   6   6          0.25          0.18         1.37 o
  -8   6   6          0.16         -0.26         0.89 o
  -7   6   6        118.03        115.72         2.44 o
  -6   6   6          4.84          1.79         0.63 o
  -5   6   6        146.05        136.03         1.59 o
  -4   6   6         31.08         32.89         0.81 o
  -3   6   6         24.25         21.33         0.67 o
  -2   6   6         40.71         49.05         0.98 o
  -1   6   6         14.84         15.07         0.64 o
   0   6   6          1.05          0.96         0.36 o
   1   6   6         62.72         63.04         1.05 o
   2   6   6         39.51         37.65         1.11 o
   3   6   6          2.02          1.91         0.60 o
   4   6   6         10.04          4.39         0.71 o
   5   6   6          2.70          2.31         0.84 o
   6   6   6          3.81          2.12         1.08 o
   7   6   6          1.58          2.25         1.36 o
   8   6   6          5.31          2.96         2.19 o
  -9   7   6          0.13         -2.24         2.24 o
  -8   7   6         17.84         17.70         1.52 o
  -7   7   6          0.00         -0.17         0.82 o
  -6   7   6         33.72         27.55         0.95 o
  -5   7   6         88.01         78.00         1.36 o
  -4   7   6         62.25         52.95         1.14 o
  -3   7   6         68.08         68.07         1.55 o
  -2   7   6         71.66         78.97         1.29 o
  -1   7   6         98.12        103.85         1.41 o
   0   7   6          2.95          2.90         0.46 o
   1   7   6          3.04          3.14         0.46 o
   2   7   6         23.16         24.83         1.17 o
   3   7   6         77.15         63.67         1.72 o
   4   7   6          0.00         -0.66         0.76 o
   5   7   6         13.94         11.81         1.05 o
   6   7   6         21.72         26.13         1.56 o
   7   7   6         34.58         40.31         2.20 o
   8   7   6          2.67          2.93         3.72 o
  -9   8   6         18.30         14.39         6.92 o
  -8   8   6          5.45          5.17         1.53 o
  -7   8   6          9.68          8.25         1.14 o
  -6   8   6          2.48          1.24         0.78 o
  -5   8   6          6.28          6.10         0.73 o
  -4   8   6         66.48         63.55         1.32 o
  -3   8   6          0.47          1.05         0.69 o
  -2   8   6         10.09         10.50         0.56 o
  -1   8   6          6.59          4.81         0.56 o
   0   8   6         10.21         11.48         0.65 o
   1   8   6         94.96         92.36         1.39 o
   2   8   6         68.58         56.14         1.58 o
   3   8   6         22.35         22.95         1.04 o
   4   8   6          7.48          5.42         0.95 o
   5   8   6          4.23          7.26         1.45 o
   6   8   6          3.10          2.38         1.52 o
   7   8   6         16.29         18.95         3.98 o
  -8   9   6          7.38          1.35         3.08 o
  -7   9   6          0.00          1.41         1.38 o
  -6   9   6          3.59          4.24         0.99 o
  -5   9   6          0.01         -0.23         0.83 o
  -4   9   6         80.91         76.80         1.50 o
  -3   9   6          7.64          6.40         0.65 o
  -2   9   6         22.32         22.63         0.85 o
  -1   9   6          0.97          2.16         0.62 o
   0   9   6         12.89         13.26         0.77 o
   1   9   6        126.22        133.73         1.87 o
   2   9   6         42.13         36.47         1.07 o
   3   9   6          0.26          1.56         1.06 o
   4   9   6         16.84         18.33         1.59 o
   5   9   6          9.12          9.35         1.61 o
   6   9   6          4.71          6.69         2.24 o
  -7  10   6          1.24          1.00         4.37 o
  -6  10   6          4.98          4.91         1.77 o
  -5  10   6         11.14         10.40         1.21 o
  -4  10   6          4.94          6.51         0.98 o
  -3  10   6          1.10          0.87         0.75 o
  -2  10   6         11.87         12.81         0.88 o
  -1  10   6         41.28         43.69         1.39 o
   0  10   6         38.94         37.16         1.21 o
   1  10   6         31.91         33.27         1.26 o
   2  10   6          2.45         -0.11         0.81 o
   3  10   6         61.35         64.92         3.06 o
   4  10   6          0.17         -0.23         1.77 o
   5  10   6          5.72          3.38         2.37 o
  -6  11   6          0.02          0.14         3.75 o
  -5  11   6         10.14         11.77         2.29 o
  -4  11   6          7.26          5.17         1.71 o
  -3  11   6         11.80          9.94         1.31 o
  -2  11   6         21.76         17.76         1.20 o
  -1  11   6          1.06          0.31         1.01 o
   0  11   6         10.41          8.66         1.13 o
   1  11   6          0.28         -1.14         1.14 o
   2  11   6         20.22         19.75         1.70 o
   3  11   6         39.95         37.92         2.36 o
   4  11   6          0.88          2.24         3.15 o
  -4  12   6          0.26          2.65         2.96 o
  -3  12   6          2.06          3.14         2.01 o
  -2  12   6         20.19         19.33         2.03 o
  -1  12   6          0.78         -0.83         1.86 o
   0  12   6          6.33          2.89         2.49 o
   1  12   6         11.41         14.08         2.50 o
   2  12   6          0.37         -2.46         4.21 o
 -11   1   7          6.74          5.24         1.83 o
 -10   1   7          3.75          4.30         1.05 o
  -9   1   7          2.33          3.79         0.70 o
  -8   1   7         73.74         81.71         1.45 o
  -7   1   7          7.97          8.39         0.53 o
  -6   1   7        102.62        105.96         1.17 o
  -5   1   7          1.08          1.20         0.32 o
  -4   1   7         31.12         32.75         0.60 o
  -3   1   7        558.05        590.89         5.28 o
  -2   1   7         30.42         40.15         0.56 o
  -1   1   7         59.94         63.89         0.81 o
   0   1   7        201.65        227.29         1.78 o
   1   1   7       1022.89       1106.20         7.16 o
   2   1   7          1.79          3.79         0.38 o
   3   1   7        379.40        354.76         2.88 o
   4   1   7         79.09         75.95         1.27 o
   5   1   7         22.46         21.10         0.77 o
   6   1   7         41.44         41.13         1.45 o
   7   1   7          4.98          4.22         0.97 o
   8   1   7          0.55         -1.36         1.36 o
   9   1   7          2.69          5.94         1.80 o
 -11   2   7          6.81          6.24         2.84 o
 -10   2   7          0.85          1.26         1.09 o
  -9   2   7         45.84         48.56         1.41 o
  -8   2   7         23.39         25.68         0.87 o
  -7   2   7          8.71         10.25         0.56 o
  -6   2   7          0.80          0.24         0.42 o
  -5   2   7         68.63         64.45         1.00 o
  -4   2   7         15.65         19.77         0.54 o
  -3   2   7        190.11        219.84         2.21 o
  -2   2   7          2.63          2.59         0.21 o
  -1   2   7        182.46        174.70         1.71 o
   0   2   7         25.26         42.29         0.65 o
   1   2   7         22.25         28.55         0.68 o
   2   2   7         21.04         22.09         0.58 o
   3   2   7          2.62          3.92         0.41 o
   4   2   7          8.22          9.11         0.62 o
   5   2   7         67.34         63.06         1.35 o
   6   2   7        122.80        125.62         1.92 o
   7   2   7          3.36          1.62         0.99 o
   8   2   7          0.82          1.89         1.29 o
   9   2   7          1.28          4.83         2.13 o
 -11   3   7          0.77          0.17         2.38 o
 -10   3   7         66.32         61.48         2.07 o
  -9   3   7         11.11         10.50         0.87 o
  -8   3   7         19.89         20.97         0.88 o
  -7   3   7          0.00          0.46         0.47 o
  -6   3   7         12.58         14.61         0.73 o
  -5   3   7        247.47        264.39         2.47 o
  -4   3   7        116.47        119.45         1.33 o
  -3   3   7        734.81        778.21         5.90 o
  -2   3   7         53.57         55.26         0.92 o
  -1   3   7         18.84         16.46         0.49 o
   0   3   7        124.93        114.44         1.09 o
   1   3   7         73.39         92.70         1.20 o
   2   3   7        229.90        225.99         2.15 o
   3   3   7          0.12         -0.21         0.54 o
   4   3   7         10.13         11.03         0.77 o
   5   3   7         14.20         12.85         0.67 o
   6   3   7          0.35         -0.17         0.70 o
   7   3   7          7.98          9.95         1.01 o
   8   3   7         68.90         78.59         3.20 o
   9   3   7          7.03          9.74         3.06 o
 -10   4   7          9.97          8.38         1.41 o
  -9   4   7         24.25         26.54         1.61 o
  -8   4   7          6.23          7.73         0.72 o
  -7   4   7         51.99         58.38         1.25 o
  -6   4   7          0.00          0.65         0.47 o
  -5   4   7        396.05        428.67         3.69 o
  -4   4   7          4.11          4.71         0.40 o
  -3   4   7        180.80        177.44         1.94 o
  -2   4   7         30.05         30.90         0.84 o
  -1   4   7          4.21          5.37         0.38 o
   0   4   7        106.21        118.36         1.20 o
   1   4   7         35.18         37.69         0.87 o
   2   4   7         44.97         43.93         1.01 o
   3   4   7          9.24          6.82         0.64 o
   4   4   7         15.17         15.33         0.83 o
   5   4   7          0.21         -0.10         0.74 o
   6   4   7         11.22         11.45         1.09 o
   7   4   7          2.95          2.60         1.28 o
   8   4   7         42.17         53.17         2.20 o
 -10   5   7          0.00         -1.56         1.65 o
  -9   5   7          4.22          4.81         1.06 o
  -8   5   7         41.32         33.82         1.27 o
  -7   5   7         65.80         65.27         1.34 o
  -6   5   7         20.74         18.32         0.73 o
  -5   5   7        138.80        142.43         1.49 o
  -4   5   7          3.92          4.70         0.37 o
  -3   5   7          3.53          1.73         0.39 o
  -2   5   7          7.22          7.82         0.50 o
  -1   5   7          0.70          0.47         0.42 o
   0   5   7        203.39        205.63         1.89 o
   1   5   7         91.34        100.18         1.33 o
   2   5   7          6.49          4.71         0.54 o
   3   5   7         39.84         46.41         1.25 o
   4   5   7          8.97          4.60         0.75 o
   5   5   7         19.91         15.66         1.02 o
   6   5   7         53.06         57.12         1.77 o
   7   5   7          0.04          0.32         1.37 o
   8   5   7          0.12          0.48         2.14 o
 -10   6   7          3.18          0.81         3.14 o
  -9   6   7          0.38          0.29         1.27 o
  -8   6   7          2.48          3.01         0.92 o
  -7   6   7         44.96         46.14         1.29 o
  -6   6   7          0.25          0.01         0.55 o
  -5   6   7         50.86         51.74         1.01 o
  -4   6   7          0.60          0.41         0.47 o
  -3   6   7         71.95         77.20         1.26 o
  -2   6   7         18.61         20.77         0.72 o
  -1   6   7        588.57        581.65         4.85 o
   0   6   7          1.53          2.26         0.48 o
   1   6   7         38.64         39.50         1.03 o
   2   6   7         39.28         39.82         1.58 o
   3   6   7          3.18          8.07         0.78 o
   4   6   7         69.39         62.39         1.60 o
   5   6   7         32.72         28.52         1.19 o
   6   6   7          0.20         -1.23         1.23 o
   7   6   7          8.05          6.14         1.76 o
   8   6   7          0.91         -0.57         2.75 o
  -9   7   7          5.25          7.68         1.69 o
  -8   7   7          8.04          4.73         1.25 o
  -7   7   7          0.22         -0.17         0.81 o
  -6   7   7         39.50         26.82         0.94 o
  -5   7   7          7.85          8.17         0.59 o
  -4   7   7          1.15          2.47         0.57 o
  -3   7   7         14.34         15.26         0.74 o
  -2   7   7        134.11        134.85         1.75 o
  -1   7   7          0.47          0.71         0.53 o
   0   7   7         18.61         19.89         0.85 o
   1   7   7          6.33          5.56         0.75 o
   2   7   7         19.52         16.82         0.83 o
   3   7   7         76.41         66.64         1.84 o
   4   7   7         16.97         19.67         1.11 o
   5   7   7         13.48         11.84         1.24 o
   6   7   7          7.41          7.95         1.40 o
   7   7   7          0.47          1.20         2.16 o
  -9   8   7         12.77         14.22         6.17 o
  -8   8   7          1.11          1.61         1.59 o
  -7   8   7          2.15         -0.57         1.02 o
  -6   8   7         11.95         11.11         0.87 o
  -5   8   7          0.26          0.14         0.63 o
  -4   8   7          0.01          0.48         0.66 o
  -3   8   7        229.75        228.41         2.43 o
  -2   8   7          0.72         -0.16         0.61 o
  -1   8   7         49.24         52.60         1.40 o
   0   8   7         16.79         15.80         0.71 o
   1   8   7        165.84        163.90         2.00 o
   2   8   7         69.86         68.67         1.72 o
   3   8   7         12.24          7.78         0.96 o
   4   8   7         12.08          8.87         1.26 o
   5   8   7          4.83          5.18         1.46 o
   6   8   7         12.83         17.13         2.76 o
  -8   9   7          5.94          0.80         4.19 o
  -7   9   7          0.13         -1.58         1.58 o
  -6   9   7          0.31          1.29         1.01 o
  -5   9   7         44.98         44.47         1.45 o
  -4   9   7        103.88         90.20         1.94 o
  -3   9   7         10.48         10.60         0.87 o
  -2   9   7          0.82          0.33         0.74 o
  -1   9   7          1.08         -0.15         0.75 o
   0   9   7          0.18         -0.62         0.62 o
   1   9   7          3.38          1.70         0.70 o
   2   9   7         43.26         46.69         1.68 o
   3   9   7          1.32          2.76         1.29 o
   4   9   7         14.59         12.74         1.51 o
   5   9   7          2.49          6.02         1.98 o
   6   9   7          3.17          5.80         2.69 o
  -7  10   7          0.04         -2.00         2.94 o
  -6  10   7          0.24          4.28         1.85 o
  -5  10   7         24.81         28.91         2.26 o
  -4  10   7          0.01          0.13         1.25 o
  -3  10   7          0.33         -1.03         1.03 o
  -2  10   7          0.55         -0.81         0.98 o
  -1  10   7          9.17          7.14         0.92 o
   0  10   7         70.18         72.76         1.74 o
   1  10   7          0.53         -0.01         1.12 o
   2  10   7          6.27          3.95         1.25 o
   3  10   7         39.14         44.70         2.23 o
   4  10   7          8.39          6.76         2.22 o
   5  10   7          0.00          2.28         3.67 o
  -5  11   7          0.06         -0.05         2.45 o
  -4  11   7          3.14          2.46         1.84 o
  -3  11   7          1.09          2.60         1.94 o
  -2  11   7          8.56          7.43         1.54 o
  -1  11   7         30.97         31.09         2.22 o
   0  11   7          0.50         -0.98         1.75 o
   1  11   7          1.31         -1.53         1.53 o
   2  11   7          2.43          3.99         2.23 o
   3  11   7          3.94          1.25         2.35 o
  -3  12   7          2.08          1.50         2.94 o
  -2  12   7         44.53         43.43         2.86 o
  -1  12   7          0.07         -1.48         3.69 o
   0  12   7          2.60          0.48         2.76 o
   1  12   7          0.21         -0.16         3.04 o
 -11   0   8          2.71          2.48         2.47 o
 -10   0   8          0.97          0.74         1.37 o
  -9   0   8          0.09         -0.40         0.98 o
  -8   0   8          5.57          6.02         0.80 o
  -7   0   8        530.23        583.62         9.12 o
  -6   0   8          9.46          8.33         0.83 o
  -5   0   8        231.84        210.18         3.12 o
  -4   0   8          0.54          1.13         0.47 o
  -3   0   8        849.49        882.86        11.41 o
  -2   0   8        954.35       1199.16        12.55 o
  -1   0   8         93.80        119.56         1.55 o
   0   0   8        450.33        449.51         4.42 o
   1   0   8         45.34         50.36         1.13 o
   2   0   8         13.71         12.54         0.72 o
   3   0   8        217.13        200.84         2.68 o
   4   0   8       1937.80       2028.23        18.54 o
   5   0   8        170.95        167.11         2.76 o
   6   0   8         36.34         28.68         1.49 o
   7   0   8         27.24         27.30         1.78 o
   8   0   8          9.26          9.38         2.02 o
 -11   1   8          1.45          2.98         1.92 o
 -10   1   8          0.86         -0.46         1.37 o
  -9   1   8         27.48         25.78         0.97 o
  -8   1   8         88.33         89.99         1.31 o
  -7   1   8         55.03         54.40         1.49 o
  -6   1   8        229.70        240.77         2.21 o
  -5   1   8         55.56         49.62         0.81 o
  -4   1   8          0.52          0.19         0.25 o
  -3   1   8         25.89         37.60         0.66 o
  -2   1   8          9.76          7.67         0.31 o
  -1   1   8        221.27        285.19         2.19 o
   0   1   8          6.41          8.71         0.37 o
   1   1   8         35.00         26.78         0.67 o
   2   1   8         40.42         38.71         0.85 o
   3   1   8        132.42        124.89         1.63 o
   4   1   8         36.96         34.54         1.06 o
   5   1   8        177.20        176.16         2.08 o
   6   1   8         75.20         75.70         1.61 o
   7   1   8         23.08         23.51         1.33 o
   8   1   8         21.99         23.50         1.63 o
 -11   2   8          0.41         -1.52         2.49 o
 -10   2   8          2.00          0.60         1.06 o
  -9   2   8         35.99         40.12         1.21 o
  -8   2   8          2.51          2.23         0.57 o
  -7   2   8         16.55         15.85         0.73 o
  -6   2   8          4.95          5.13         0.49 o
  -5   2   8        252.01        255.93         2.47 o
  -4   2   8         32.65         39.27         0.95 o
  -3   2   8         32.27         25.82         0.73 o
  -2   2   8          0.73          1.53         0.25 o
  -1   2   8        445.95        476.33         3.98 o
   0   2   8        247.46        285.19         2.22 o
   1   2   8          8.89          8.76         0.48 o
   2   2   8       1342.57       1369.78         9.20 o
   3   2   8         93.35         89.24         1.21 o
   4   2   8          0.74          1.22         0.51 o
   5   2   8        119.92        120.81         1.76 o
   6   2   8        102.94        108.14         1.95 o
   7   2   8         80.92         78.76         2.41 o
   8   2   8          2.94          3.17         1.45 o
 -11   3   8          2.05          2.75         3.20 o
 -10   3   8          7.40         11.76         1.78 o
  -9   3   8         13.93         15.62         1.17 o
  -8   3   8         33.37         36.29         1.14 o
  -7   3   8         30.73         32.39         1.04 o
  -6   3   8          0.79          0.98         0.47 o
  -5   3   8        116.75        116.23         1.41 o
  -4   3   8         86.18         85.14         1.14 o
  -3   3   8         84.72         88.47         1.06 o
  -2   3   8         13.29         11.90         0.54 o
  -1   3   8        183.39        173.76         1.59 o
   0   3   8        121.44        114.79         1.17 o
   1   3   8        230.06        232.38         2.19 o
   2   3   8         94.79         89.57         1.33 o
   3   3   8         16.75         17.44         0.75 o
   4   3   8         34.48         33.63         1.07 o
   5   3   8         37.01         35.04         1.15 o
   6   3   8          6.89          7.66         0.82 o
   7   3   8         58.89         59.28         1.81 o
   8   3   8          4.58          4.46         2.25 o
 -10   4   8         18.93         17.98         1.64 o
  -9   4   8          0.21         -0.62         0.84 o
  -8   4   8          7.95          7.72         0.83 o
  -7   4   8          9.54          7.41         0.74 o
  -6   4   8         12.01         12.06         0.67 o
  -5   4   8          2.72          3.82         0.45 o
  -4   4   8          0.14          0.46         0.45 o
  -3   4   8        595.01        593.76         5.34 o
  -2   4   8          0.41          0.23         0.40 o
  -1   4   8         86.25         83.16         1.08 o
   0   4   8        252.81        249.22         2.02 o
   1   4   8        254.39        257.17         2.34 o
   2   4   8         16.98         23.49         0.79 o
   3   4   8          0.01          0.27         0.59 o
   4   4   8          3.08          1.01         0.68 o
   5   4   8         83.07         71.17         1.80 o
   6   4   8         22.19         23.74         1.31 o
   7   4   8         44.03         44.48         2.10 o
   8   4   8         43.99         42.00         2.64 o
 -10   5   8         12.64         12.53         1.53 o
  -9   5   8          0.22         -1.01         1.01 o
  -8   5   8          8.56          5.05         0.96 o
  -7   5   8         18.35         16.96         0.91 o
  -6   5   8         15.71         14.47         0.74 o
  -5   5   8         25.17         21.61         0.82 o
  -4   5   8         14.98         15.17         0.71 o
  -3   5   8         19.05         16.61         0.78 o
  -2   5   8        348.06        349.74         3.07 o
  -1   5   8         17.78         18.56         0.67 o
   0   5   8        235.99        240.22         2.07 o
   1   5   8          3.03          3.63         0.50 o
   2   5   8         29.64         27.51         0.91 o
   3   5   8          6.61          6.38         0.72 o
   4   5   8         23.88         21.14         1.01 o
   5   5   8          0.04          0.44         0.93 o
   6   5   8          0.46         -0.42         1.16 o
   7   5   8         16.45         16.53         1.91 o
   8   5   8          2.92          8.14         3.07 o
 -10   6   8          0.34         -1.96         2.09 o
  -9   6   8          0.84         -1.27         1.27 o
  -8   6   8         22.37         20.48         1.10 o
  -7   6   8          2.13          2.81         0.86 o
  -6   6   8          9.47          5.37         0.68 o
  -5   6   8         19.01         17.38         0.78 o
  -4   6   8          0.45          1.48         0.61 o
  -3   6   8         13.67         12.98         0.81 o
  -2   6   8        162.11        184.43         2.12 o
  -1   6   8        340.24        362.59         3.33 o
   0   6   8         25.94         20.83         0.74 o
   1   6   8         12.30          9.94         0.64 o
   2   6   8        119.02        109.83         1.66 o
   3   6   8        145.90        116.96         1.83 o
   4   6   8         53.42         50.28         1.84 o
   5   6   8          1.93          0.67         1.03 o
   6   6   8          0.20         -0.27         1.37 o
   7   6   8          0.10         -2.21         2.21 o
  -9   7   8          4.33          2.53         1.90 o
  -8   7   8          1.02          0.33         1.65 o
  -7   7   8         26.05         26.42         1.04 o
  -6   7   8         17.69         12.53         0.67 o
  -5   7   8         10.74         10.78         0.88 o
  -4   7   8        101.58        105.97         1.56 o
  -3   7   8         10.91         11.84         0.93 o
  -2   7   8         53.74         57.33         1.25 o
  -1   7   8        145.69        154.45         1.99 o
   0   7   8         76.65         73.81         1.45 o
   1   7   8          0.09         -0.07         0.64 o
   2   7   8         24.06         29.80         1.03 o
   3   7   8          1.37         -0.34         0.84 o
   4   7   8          1.26          1.49         1.00 o
   5   7   8          9.20          4.33         1.32 o
   6   7   8         21.16         20.31         1.95 o
   7   7   8          4.70         -0.33         2.96 o
  -8   8   8          0.01         -1.72         3.97 o
  -7   8   8          2.15         -0.74         1.02 o
  -6   8   8         17.93         13.61         0.89 o
  -5   8   8          0.55          0.84         0.78 o
  -4   8   8         31.06         39.51         1.48 o
  -3   8   8          0.15         -0.22         0.65 o
  -2   8   8         18.33         17.93         0.84 o
  -1   8   8          0.61         -0.70         0.70 o
   0   8   8         25.96         24.76         1.00 o
   1   8   8         61.57         74.35         1.76 o
   2   8   8          5.92          6.20         0.94 o
   3   8   8         11.88          8.21         1.12 o
   4   8   8         25.50         27.54         1.66 o
   5   8   8          0.29         -1.55         1.55 o
   6   8   8          0.99          4.56         3.31 o
  -7   9   8          1.12          0.79         1.57 o
  -6   9   8          4.21          6.19         1.26 o
  -5   9   8          8.90          7.26         1.14 o
  -4   9   8         42.96         49.80         1.57 o
  -3   9   8         17.60         16.26         0.97 o
  -2   9   8         28.03         28.56         1.06 o
  -1   9   8          0.10         -0.83         0.83 o
   0   9   8         17.32         15.16         1.05 o
   1   9   8        147.09        151.62         2.46 o
   2   9   8          1.53          2.95         1.28 o
   3   9   8          0.41          0.84         1.40 o
   4   9   8         27.38         31.26         2.79 o
   5   9   8          3.26          3.61         2.27 o
  -6  10   8          4.78          5.59         2.06 o
  -5  10   8         31.61         28.53         1.72 o
  -4  10   8          0.97         -0.98         1.17 o
  -3  10   8          0.25          0.94         1.25 o
  -2  10   8          4.44          2.38         1.13 o
  -1  10   8          5.40          4.77         1.11 o
   0  10   8          1.12          0.57         1.21 o
   1  10   8         18.19         20.33         1.39 o
   2  10   8         24.57         28.85         2.07 o
   3  10   8         72.56         76.91         3.24 o
   4  10   8          6.10          9.82         3.06 o
  -5  11   8         11.65         10.68         3.19 o
  -4  11   8          3.66          2.41         1.93 o
  -3  11   8          0.12         -0.31         1.97 o
  -2  11   8          4.18          1.46         1.81 o
  -1  11   8          1.25         -1.75         1.75 o
   0  11   8          0.41          4.99         2.12 o
   1  11   8          0.00         -1.69         2.69 o
   2  11   8          0.01          2.64         2.48 o
 -11   1   9          0.00         -0.63         2.28 o
 -10   1   9          5.33          8.17         1.07 o
  -9   1   9         12.10         14.12         0.76 o
  -8   1   9         99.58        108.69         1.61 o
  -7   1   9         20.02         24.44         0.84 o
  -6   1   9         45.37         48.58         0.97 o
  -5   1   9        162.72        148.80         1.83 o
  -4   1   9          7.69          6.73         0.60 o
  -3   1   9          9.06          9.91         0.57 o
  -2   1   9         39.57         34.26         0.67 o
  -1   1   9          0.79          1.49         0.27 o
   0   1   9          9.09         12.58         0.45 o
   1   1   9         35.41         32.71         0.76 o
   2   1   9        100.65         89.66         1.19 o
   3   1   9        232.20        212.84         2.13 o
   4   1   9         13.55         13.55         0.71 o
   5   1   9        240.77        232.23         2.52 o
   6   1   9         37.89         39.00         1.39 o
   7   1   9          3.74          3.65         1.35 o
   8   1   9          0.09          0.85         2.11 o
 -11   2   9          1.19         -0.47         3.20 o
 -10   2   9         11.26         10.52         1.21 o
  -9   2   9         55.89         61.57         1.87 o
  -8   2   9          7.14          7.90         0.71 o
  -7   2   9          2.96          3.32         0.56 o
  -6   2   9          0.02          0.54         0.48 o
  -5   2   9        718.72        755.54         6.40 o
  -4   2   9        179.58        197.47         2.09 o
  -3   2   9         39.45         41.64         0.84 o
  -2   2   9        266.57        272.14         2.34 o
  -1   2   9        105.78        110.39         1.35 o
   0   2   9         32.93         39.51         0.82 o
   1   2   9        387.16        385.79         3.10 o
   2   2   9        559.81        527.69         3.94 o
   3   2   9         80.40         69.24         1.12 o
   4   2   9         97.41         97.89         1.46 o
   5   2   9        184.30        178.05         2.23 o
   6   2   9        141.23        148.83         2.32 o
   7   2   9          1.22          1.45         1.24 o
   8   2   9          0.01          2.14         2.24 o
 -10   3   9         38.71         38.63         1.85 o
  -9   3   9          5.87          7.63         0.99 o
  -8   3   9          0.41         -0.40         0.68 o
  -7   3   9          4.44          5.21         0.61 o
  -6   3   9         62.93         59.91         1.19 o
  -5   3   9        303.13        309.19         2.80 o
  -4   3   9         53.49         52.48         1.02 o
  -3   3   9        216.28        206.92         2.00 o
  -2   3   9         21.16         21.75         0.66 o
  -1   3   9         32.68         31.48         0.83 o
   0   3   9        287.14        286.94         2.23 o
   1   3   9        480.34        464.73         3.51 o
   2   3   9         91.28         86.23         1.37 o
   3   3   9          0.57          0.43         0.63 o
   4   3   9         39.34         37.14         1.19 o
   5   3   9         29.78         26.16         1.24 o
   6   3   9         58.04         54.61         1.76 o
   7   3   9         43.31         45.24         2.07 o
   8   3   9          1.65          2.56         2.52 o
 -10   4   9          9.79          6.52         1.44 o
  -9   4   9          7.94          9.85         1.08 o
  -8   4   9          5.06          4.68         0.86 o
  -7   4   9         18.85         17.64         0.86 o
  -6   4   9         37.99         41.03         1.29 o
  -5   4   9          8.09          8.71         0.54 o
  -4   4   9         37.12         41.05         0.93 o
  -3   4   9        328.95        332.40         3.01 o
  -2   4   9          0.89          1.60         0.44 o
  -1   4   9         20.20         24.44         0.69 o
   0   4   9       1532.40       1543.48         9.92 o
   1   4   9         29.48         25.67         0.84 o
   2   4   9         36.14         37.82         1.07 o
   3   4   9         23.13         22.57         0.94 o
   4   4   9         12.00         12.44         0.94 o
   5   4   9         12.37          8.41         1.15 o
   6   4   9         10.84         13.21         1.34 o
   7   4   9        123.12        121.90         3.90 o
 -10   5   9          5.88          4.08         2.54 o
  -9   5   9          1.54          1.39         1.26 o
  -8   5   9          2.22          1.30         1.01 o
  -7   5   9         19.81         20.48         0.95 o
  -6   5   9          8.21          8.01         0.66 o
  -5   5   9         12.42         13.05         0.76 o
  -4   5   9         77.49         72.37         1.35 o
  -3   5   9        526.43        532.07         4.73 o
  -2   5   9        134.36        130.46         1.76 o
  -1   5   9         15.91         14.50         0.62 o
   0   5   9        161.58        159.11         1.70 o
   1   5   9         26.81         25.18         0.83 o
   2   5   9          0.11          0.33         0.59 o
   3   5   9         16.67         14.45         0.90 o
   4   5   9          7.34          6.73         0.95 o
   5   5   9          0.70          1.42         1.17 o
   6   5   9          0.00          1.91         1.50 o
   7   5   9          0.35          0.87         2.16 o
  -9   6   9          0.30          1.42         2.00 o
  -8   6   9          0.00          0.12         1.12 o
  -7   6   9          0.21         -0.62         0.83 o
  -6   6   9          0.66          1.02         0.79 o
  -5   6   9          2.33          1.82         0.64 o
  -4   6   9          1.51          0.55         0.60 o
  -3   6   9         35.02         25.39         1.02 o
  -2   6   9       1027.76       1064.79        12.47 o
  -1   6   9        274.73        277.85         2.70 o
   0   6   9         15.35         13.39         0.82 o
   1   6   9          7.11          5.41         0.56 o
   2   6   9          0.07         -0.61         0.65 o
   3   6   9         51.45         40.72         1.46 o
   4   6   9         18.96         14.62         1.16 o
   5   6   9          0.11          0.49         1.32 o
   6   6   9          0.30         -1.02         1.92 o
   7   6   9          0.05         -1.96         3.05 o
  -9   7   9          7.66         -2.32         3.33 o
  -8   7   9          1.38          3.50         1.56 o
  -7   7   9          0.07          0.11         1.44 o
  -6   7   9          0.00          0.32         0.94 o
  -5   7   9          7.13         10.36         0.89 o
  -4   7   9          6.31          5.56         0.94 o
  -3   7   9          0.35          0.57         0.61 o
  -2   7   9         30.28         28.86         0.98 o
  -1   7   9        299.63        307.89         3.04 o
   0   7   9         28.89         28.26         1.13 o
   1   7   9         62.81         63.01         1.48 o
   2   7   9          2.40          1.97         0.80 o
   3   7   9          0.50          1.55         0.99 o
   4   7   9          1.77          0.52         1.19 o
   5   7   9          0.09          0.70         1.51 o
   6   7   9          2.97          1.60         2.61 o
  -8   8   9          1.17          4.23         5.31 o
  -7   8   9          0.00         -1.75         1.75 o
  -6   8   9          3.67          3.35         1.19 o
  -5   8   9          8.57          7.93         1.02 o
  -4   8   9        245.86        273.10         3.99 o
  -3   8   9          0.05          0.56         0.73 o
  -2   8   9         56.39         52.09         1.78 o
  -1   8   9         59.99         62.18         2.26 o
   0   8   9         15.87         19.43         0.97 o
   1   8   9        197.43        194.54         2.38 o
   2   8   9         30.53         28.89         1.35 o
   3   8   9          4.17          3.00         1.24 o
   4   8   9          0.06         -0.86         1.57 o
   5   8   9          0.24         -1.88         1.88 o
  -7   9   9          2.15         -0.12         2.56 o
  -6   9   9          2.70          3.63         1.50 o
  -5   9   9          0.22          0.94         1.11 o
  -4   9   9          2.62          1.74         0.99 o
  -3   9   9          1.76          2.85         0.94 o
  -2   9   9          0.88          0.42         0.94 o
  -1   9   9         10.37         12.79         1.10 o
   0   9   9         18.74         19.91         1.03 o
   1   9   9        162.05        164.47         2.54 o
   2   9   9         16.35         17.48         1.50 o
   3   9   9          7.76          4.90         1.93 o
   4   9   9         10.27         14.11         2.71 o
  -6  10   9         73.02         78.62         7.13 o
  -5  10   9          0.16         -0.69         1.61 o
  -4  10   9         25.39         19.15         1.58 o
  -3  10   9          3.46          3.31         1.34 o
  -2  10   9          0.02         -1.24         1.24 o
  -1  10   9          9.10          9.56         1.30 o
   0  10   9          0.52          2.09         1.33 o
   1  10   9          8.40         11.24         1.96 o
   2  10   9         12.89         14.58         2.28 o
   3  10   9          9.74         10.98         4.25 o
  -4  11   9          2.47          3.05         4.80 o
  -3  11   9          0.02          2.10         4.53 o
  -2  11   9          1.16          0.40         2.00 o
  -1  11   9          1.60          2.15         2.37 o
   0  11   9          0.74         -1.28         3.72 o
   1  11   9          0.88         -0.33         3.73 o
 -10   0  10          0.18         -1.55         1.55 o
  -9   0  10          1.97          1.49         1.49 o
  -8   0  10          0.57          2.81         0.99 o
  -7   0  10        122.50        124.52         2.65 o
  -6   0  10         88.03        100.73         2.60 o
  -5   0  10          1.80          2.18         0.78 o
  -4   0  10         45.25         52.37         1.25 o
  -3   0  10          8.08         11.84         0.76 o
  -2   0  10          0.51         -0.46         0.46 o
  -1   0  10        419.79        435.15         4.64 o
   0   0  10         16.06         23.64         0.95 o
   1   0  10         50.62         45.39         1.29 o
   2   0  10       1020.99       1031.23         9.81 o
   3   0  10       3006.42       3174.59        28.43 o
   4   0  10        228.17        224.19         3.25 o
   5   0  10          1.74          0.48         1.08 o
   6   0  10          1.48          2.64         1.38 o
   7   0  10         16.49         11.71         2.12 o
 -10   1  10          0.10         -1.09         1.09 o
  -9   1  10         98.61         97.56         2.29 o
  -8   1  10          0.00          0.35         0.68 o
  -7   1  10        799.70        835.15         7.05 o
  -6   1  10         12.65         12.55         0.64 o
  -5   1  10        153.36        155.16         2.35 o
  -4   1  10         25.69         24.65         0.91 o
  -3   1  10          0.50          0.25         0.32 o
  -2   1  10          3.09          4.01         0.37 o
  -1   1  10          2.09          1.56         0.32 o
   0   1  10         21.18         22.48         0.64 o
   1   1  10          1.76          1.15         0.42 o
   2   1  10        282.23        277.34         2.42 o
   3   1  10          7.91          8.15         0.64 o
   4   1  10        269.85        270.01         2.65 o
   5   1  10         19.92         20.20         0.96 o
   6   1  10         10.33         10.16         1.03 o
   7   1  10         21.00         23.25         2.47 o
 -10   2  10          3.28          2.94         1.21 o
  -9   2  10         23.60         21.46         1.30 o
  -8   2  10         15.71         17.14         1.07 o
  -7   2  10          2.93          4.04         0.55 o
  -6   2  10         14.65         16.55         0.71 o
  -5   2  10          4.23          4.94         0.54 o
  -4   2  10         17.11         16.42         0.64 o
  -3   2  10         11.53         11.86         0.54 o
  -2   2  10          0.02          0.10         0.33 o
  -1   2  10          0.03          0.30         0.41 o
   0   2  10         88.01         95.30         1.17 o
   1   2  10        501.58        497.59         3.75 o
   2   2  10         92.48         91.13         1.24 o
   3   2  10         92.68         87.87         1.31 o
   4   2  10        130.10        137.25         1.79 o
   5   2  10        279.57        291.70         3.11 o
   6   2  10         48.82         45.28         1.53 o
   7   2  10          5.82          5.37         3.64 o
 -10   3  10         15.29         16.87         1.50 o
  -9   3  10         13.07         12.22         1.24 o
  -8   3  10          2.25          2.73         0.76 o
  -7   3  10          3.07          3.75         0.63 o
  -6   3  10         13.31         11.93         0.64 o
  -5   3  10        658.12        676.07         5.83 o
  -4   3  10         42.62         40.33         0.95 o
  -3   3  10         63.93         66.17         1.15 o
  -2   3  10          0.40          0.01         0.31 o
  -1   3  10         50.67         45.59         1.02 o
   0   3  10        433.74        407.76         3.01 o
   1   3  10        163.33        152.22         1.62 o
   2   3  10        165.12        165.73         2.10 o
   3   3  10         50.18         45.15         1.28 o
   4   3  10         23.74         19.47         1.02 o
   5   3  10         42.45         39.81         1.76 o
   6   3  10         21.59         24.19         1.59 o
   7   3  10          0.29          2.86         2.26 o
 -10   4  10          3.80          2.36         2.28 o
  -9   4  10          2.61          1.08         1.06 o
  -8   4  10          6.82          5.77         0.90 o
  -7   4  10          1.91          3.75         0.68 o
  -6   4  10          3.68          3.02         0.58 o
  -5   4  10         40.25         40.62         0.99 o
  -4   4  10         18.64         16.69         0.75 o
  -3   4  10          4.93          7.02         0.52 o
  -2   4  10          2.69          2.22         0.46 o
  -1   4  10        676.79        726.60         6.08 o
   0   4  10        147.20        140.64         1.39 o
   1   4  10         49.62         38.95         1.12 o
   2   4  10         21.67         18.37         1.13 o
   3   4  10         13.10         10.85         0.99 o
   4   4  10          0.98          0.79         0.88 o
   5   4  10          9.48          9.66         1.23 o
   6   4  10          2.85         -0.38         1.65 o
   7   4  10         97.55         97.16         4.93 o
  -9   5  10          0.13         -1.36         1.36 o
  -8   5  10          4.08          8.31         1.07 o
  -7   5  10          2.52          4.38         0.79 o
  -6   5  10          7.44          7.86         0.65 o
  -5   5  10          0.01          0.50         0.56 o
  -4   5  10         52.28         54.40         1.47 o
  -3   5  10        938.38        994.03         8.59 o
  -2   5  10         89.93         90.24         2.59 o
  -1   5  10        240.37        243.58         2.33 o
   0   5  10        131.85        132.49         1.80 o
   1   5  10          0.77          0.23         0.54 o
   2   5  10          0.19         -0.65         0.68 o
   3   5  10          4.95          5.15         0.82 o
   4   5  10          2.61          2.68         1.02 o
   5   5  10          3.06          3.40         1.48 o
   6   5  10          0.71         -1.74         2.00 o
  -9   6  10          0.04         -0.45         2.19 o
  -8   6  10          0.12         -0.06         1.66 o
  -7   6  10          0.99          0.82         0.98 o
  -6   6  10          7.23          6.53         0.82 o
  -5   6  10          1.96          0.84         0.69 o
  -4   6  10          4.84          3.64         0.93 o
  -3   6  10        419.69        460.52         4.20 o
  -2   6  10         43.56         45.99         1.58 o
  -1   6  10         45.92         40.87         1.08 o
   0   6  10         31.60         30.49         1.13 o
   1   6  10         10.85         13.43         0.72 o
   2   6  10          2.73          3.06         0.78 o
   3   6  10          0.28         -0.90         0.90 o
   4   6  10         48.80         48.92         1.76 o
   5   6  10          2.79         -0.06         1.79 o
   6   6  10          0.20         -2.39         2.39 o
  -8   7  10          0.24         -1.62         1.62 o
  -7   7  10          1.85          0.48         1.41 o
  -6   7  10          0.03          0.60         0.98 o
  -5   7  10          3.66          0.82         0.84 o
  -4   7  10         74.24         78.28         1.75 o
  -3   7  10         57.27         56.56         1.72 o
  -2   7  10        192.26        208.13         2.66 o
  -1   7  10        378.61        393.88         3.72 o
   0   7  10         45.76         45.98         1.50 o
   1   7  10          4.29          4.11         0.77 o
   2   7  10         12.70         11.37         0.98 o
   3   7  10          2.02          0.39         1.16 o
   4   7  10         15.97         16.44         1.55 o
   5   7  10          7.44          7.74         2.18 o
  -8   8  10          2.42         -1.80         4.22 o
  -7   8  10          0.46         -0.18         1.94 o
  -6   8  10          5.28          7.16         1.77 o
  -5   8  10          0.74          2.20         1.03 o
  -4   8  10        170.46        177.20         3.19 o
  -3   8  10         36.35         31.90         1.57 o
  -2   8  10          3.12          3.31         0.81 o
  -1   8  10         56.83         65.50         1.74 o
   0   8  10         39.80         44.06         1.64 o
   1   8  10          6.05          3.15         1.18 o
   2   8  10         20.76         22.12         1.48 o
   3   8  10          0.13         -1.49         1.49 o
   4   8  10          0.60         -2.07         2.16 o
   5   8  10          6.98          6.51         2.80 o
  -7   9  10          4.07          0.01         4.59 o
  -6   9  10         29.76         34.87         2.21 o
  -5   9  10         11.07          9.18         1.48 o
  -4   9  10         29.87         29.82         1.68 o
  -3   9  10          0.21          1.45         1.21 o
  -2   9  10          0.10          0.50         1.06 o
  -1   9  10          9.24         11.59         1.18 o
   0   9  10          8.59         11.71         1.38 o
   1   9  10         70.68         70.76         2.54 o
   2   9  10         10.84          6.12         2.27 o
   3   9  10          6.65          0.32         2.63 o
  -5  10  10          0.39          4.05         2.86 o
  -4  10  10         15.19         14.62         1.63 o
  -3  10  10         11.86         12.89         1.57 o
  -2  10  10          0.01         -1.19         1.41 o
  -1  10  10         27.16         23.59         2.04 o
   0  10  10          6.73          5.32         2.11 o
   1  10  10         11.89          8.62         2.71 o
   2  10  10         16.99         20.11         3.01 o
  -2  11  10          2.70          3.25         6.28 o
  -1  11  10          7.32         -5.85         5.85 o
 -10   1  11          1.46         -0.55         1.22 o
  -9   1  11         85.43         82.71         2.08 o
  -8   1  11         15.64         16.03         0.98 o
  -7   1  11        111.84        120.11         1.82 o
  -6   1  11         22.23         17.90         0.76 o
  -5   1  11          0.10          0.43         0.57 o
  -4   1  11          3.43          4.18         0.62 o
  -3   1  11          2.70          3.81         0.41 o
  -2   1  11          3.14          2.48         0.37 o
  -1   1  11         47.80         48.44         1.03 o
   0   1  11         53.40         49.90         0.91 o
   1   1  11         83.31         77.07         1.22 o
   2   1  11        201.89        194.06         1.96 o
   3   1  11         69.84         61.67         1.30 o
   4   1  11          0.95          1.04         0.74 o
   5   1  11          0.14          0.56         0.85 o
   6   1  11          0.02          1.38         1.22 o
   7   1  11          4.72          5.53         2.48 o
 -10   2  11          1.51          1.11         1.23 o
  -9   2  11          2.12          4.08         1.15 o
  -8   2  11         10.09          9.94         0.92 o
  -7   2  11         35.21         37.48         1.40 o
  -6   2  11         10.82          8.31         0.96 o
  -5   2  11         45.73         43.09         1.29 o
  -4   2  11          2.47          3.38         0.64 o
  -3   2  11        161.17        157.37         1.78 o
  -2   2  11          8.32          9.58         0.48 o
  -1   2  11          8.68          8.87         0.59 o
   0   2  11        619.49        585.20         4.27 o
   1   2  11        848.65        871.34         6.37 o
   2   2  11          0.72          0.50         0.53 o
   3   2  11         70.21         71.56         1.30 o
   4   2  11          1.83          2.35         0.61 o
   5   2  11        149.05        140.90         2.39 o
   6   2  11         15.16         21.17         2.01 o
   7   2  11          2.28          5.47         3.46 o
 -10   3  11          3.49          1.03         2.59 o
  -9   3  11         14.56         13.74         1.11 o
  -8   3  11          0.92          1.56         1.43 o
  -7   3  11          0.99          1.94         0.79 o
  -6   3  11          3.98          4.95         0.81 o
  -5   3  11        188.51        192.25         2.11 o
  -4   3  11         77.15         66.91         1.15 o
  -3   3  11         12.31         11.43         0.65 o
  -2   3  11          1.29          0.93         0.39 o
  -1   3  11        124.71        119.56         1.59 o
   0   3  11         13.73         14.08         0.58 o
   1   3  11         74.92         82.84         1.16 o
   2   3  11         26.79         29.47         1.03 o
   3   3  11          0.09          1.10         0.83 o
   4   3  11         50.39         51.78         1.56 o
   5   3  11         92.31         92.67         2.60 o
   6   3  11         58.67         64.41         2.82 o
 -10   4  11          0.35          1.85         3.01 o
  -9   4  11          8.61          9.25         1.33 o
  -8   4  11          4.35          5.53         1.00 o
  -7   4  11          1.17          0.51         0.65 o
  -6   4  11         28.40         25.70         0.97 o
  -5   4  11        270.04        270.65         4.08 o
  -4   4  11         56.89         59.27         1.56 o
  -3   4  11         11.53         15.24         0.70 o
  -2   4  11        349.55        342.94         3.51 o
  -1   4  11        351.93        369.58         3.56 o
   0   4  11          1.06          0.41         0.42 o
   1   4  11          7.60          7.92         0.67 o
   2   4  11        133.66        128.36         1.91 o
   3   4  11          0.12          0.90         0.84 o
   4   4  11          0.03          0.77         1.05 o
   5   4  11          7.70          8.86         1.45 o
   6   4  11          0.14          1.46         2.75 o
  -9   5  11          1.43         -0.52         1.49 o
  -8   5  11          3.69          1.78         1.13 o
  -7   5  11          0.91          0.72         0.82 o
  -6   5  11          0.26          1.41         0.72 o
  -5   5  11          3.16          3.78         0.66 o
  -4   5  11          1.20          1.32         0.54 o
  -3   5  11        172.27        182.15         2.12 o
  -2   5  11        408.75        402.34         3.84 o
  -1   5  11         15.58         12.40         0.75 o
   0   5  11         35.15         33.45         1.16 o
   1   5  11         48.18         47.18         1.28 o
   2   5  11         67.82         61.93         1.55 o
   3   5  11         12.29         13.74         1.03 o
   4   5  11         62.16         72.01         2.30 o
   5   5  11         20.68         18.13         2.03 o
   6   5  11         18.64         15.34         3.45 o
  -9   6  11          2.14         -1.38         2.79 o
  -8   6  11          0.00          2.85         2.22 o
  -7   6  11          0.42          1.01         1.14 o
  -6   6  11          0.03          0.35         0.78 o
  -5   6  11          1.08          2.20         0.82 o
  -4   6  11          1.15          1.63         0.71 o
  -3   6  11         23.44         26.87         1.08 o
  -2   6  11         31.25         31.49         1.13 o
  -1   6  11          0.21          0.48         0.55 o
   0   6  11         90.58         85.97         1.79 o
   1   6  11         22.29         20.06         0.87 o
   2   6  11         13.65         12.00         0.97 o
   3   6  11         17.94         21.09         1.26 o
   4   6  11         20.83         23.67         1.83 o
   5   6  11          0.66          0.56         2.12 o
  -8   7  11          6.36          5.87         2.14 o
  -7   7  11         16.27         20.36         3.86 o
  -6   7  11          1.28          0.29         1.01 o
  -5   7  11          5.67          3.97         1.11 o
  -4   7  11        135.88        136.05         2.59 o
  -3   7  11         26.52         20.52         1.10 o
  -2   7  11        121.29        115.09         2.02 o
  -1   7  11         53.36         49.84         1.62 o
   0   7  11         17.02         16.29         1.16 o
   1   7  11          1.14         -0.83         1.11 o
   2   7  11          7.12          8.02         1.01 o
   3   7  11          0.26         -0.25         1.44 o
   4   7  11         12.26         11.93         2.07 o
   5   7  11         12.51         14.76         2.95 o
  -7   8  11          5.23          1.34         1.72 o
  -6   8  11          6.28          8.43         1.37 o
  -5   8  11         92.39         96.90         2.64 o
  -4   8  11          7.05          2.93         1.18 o
  -3   8  11          1.54          1.96         1.11 o
  -2   8  11          0.55          1.41         0.98 o
  -1   8  11         41.68         41.23         1.64 o
   0   8  11         24.54         28.76         1.56 o
   1   8  11          6.88          7.57         1.42 o
   2   8  11          2.33          2.42         1.76 o
   3   8  11          6.68          3.20         2.05 o
   4   8  11          1.29          0.33         3.88 o
  -6   9  11         13.03         13.12         2.40 o
  -5   9  11          7.12          7.66         1.53 o
  -4   9  11         24.95         25.97         1.99 o
  -3   9  11          9.19         10.86         2.45 o
  -2   9  11          4.41          4.29         1.15 o
  -1   9  11          4.33          2.44         1.32 o
   0   9  11         44.31         46.78         2.57 o
   1   9  11          8.16          6.51         2.34 o
   2   9  11         16.47         13.40         2.65 o
  -4  10  11          6.01          8.87         3.28 o
  -3  10  11          2.02          1.82         3.66 o
  -2  10  11          0.85         -1.90         2.68 o
  -1  10  11          5.17          3.59         4.06 o
   0  10  11          1.73         -1.12         6.50 o
   1  10  11         11.15          8.88         6.93 o
 -10   0  12          0.20         -2.72         2.72 o
  -9   0  12         61.23         51.74         4.85 o
  -8   0  12          4.73          6.07         1.31 o
  -7   0  12         21.29         17.45         1.14 o
  -6   0  12         47.44         43.32         1.44 o
  -5   0  12         20.00         17.65         1.46 o
  -4   0  12          5.34          5.89         0.70 o
  -3   0  12        112.95        118.08         2.21 o
  -2   0  12        182.12        143.61         4.39 o
  -1   0  12          8.19         10.50         0.70 o
   0   0  12         54.19         52.21         1.42 o
   1   0  12          4.31          4.31         0.80 o
   2   0  12          0.16         -0.86         0.86 o
   3   0  12         90.41         87.61         2.24 o
   4   0  12         91.45         90.17         2.50 o
   5   0  12        159.43        166.09         4.19 o
   6   0  12          9.32          8.33         3.18 o
 -10   1  12          0.62         -0.56         2.15 o
  -9   1  12         12.96         12.59         1.21 o
  -8   1  12         11.63          7.36         0.88 o
  -7   1  12          9.50          9.58         0.70 o
  -6   1  12         13.57         14.02         0.90 o
  -5   1  12         16.56         15.87         0.84 o
  -4   1  12         35.08         27.69         1.10 o
  -3   1  12         67.48         61.62         1.07 o
  -2   1  12        133.02        106.20         1.58 o
  -1   1  12          1.18          0.21         0.31 o
   0   1  12        155.23        149.26         1.55 o
   1   1  12        499.61        485.18         3.66 o
   2   1  12        146.29        140.94         1.72 o
   3   1  12        155.91        149.46         1.90 o
   4   1  12         42.58         46.70         1.34 o
   5   1  12          0.64         -0.25         1.10 o
   6   1  12         12.72         16.24         2.37 o
 -10   2  12         10.64         13.36         3.47 o
  -9   2  12          1.22          2.76         1.11 o
  -8   2  12          2.62          4.21         0.80 o
  -7   2  12         51.92         48.06         1.85 o
  -6   2  12          0.97          0.26         1.04 o
  -5   2  12         10.73         15.37         0.91 o
  -4   2  12        100.48         91.00         1.68 o
  -3   2  12          0.84          0.50         0.47 o
  -2   2  12          0.62          0.80         0.49 o
  -1   2  12         72.56         69.36         1.33 o
   0   2  12          2.71          1.15         0.49 o
   1   2  12         54.29         52.55         1.28 o
   2   2  12         71.25         66.49         1.42 o
   3   2  12        161.30        165.35         2.09 o
   4   2  12          8.78          7.14         1.18 o
   5   2  12         15.75         16.98         1.69 o
   6   2  12         10.87         10.67         2.19 o
  -9   3  12          0.08          1.63         1.17 o
  -8   3  12          0.12          3.80         0.95 o
  -7   3  12          3.86          1.85         1.18 o
  -6   3  12          0.00          0.84         0.68 o
  -5   3  12         64.35         62.90         1.24 o
  -4   3  12          0.89          1.40         0.56 o
  -3   3  12        115.77        112.03         1.60 o
  -2   3  12         60.52         59.00         1.10 o
  -1   3  12        131.63        122.06         1.69 o
   0   3  12         97.77         89.25         1.26 o
   1   3  12          7.83          7.58         0.53 o
   2   3  12         50.49         52.17         1.39 o
   3   3  12         48.75         48.24         1.48 o
   4   3  12         24.79         21.69         1.45 o
   5   3  12         27.01         24.01         2.02 o
   6   3  12         18.06         18.28         2.50 o
  -9   4  12          1.67          5.02         1.35 o
  -8   4  12          5.47          5.68         1.07 o
  -7   4  12          0.00         -0.89         1.00 o
  -6   4  12          9.62         12.87         0.80 o
  -5   4  12          8.90         11.22         0.91 o
  -4   4  12          9.15          7.01         0.81 o
  -3   4  12          0.20          1.09         0.55 o
  -2   4  12         11.07         11.88         0.70 o
  -1   4  12        206.72        205.00         2.64 o
   0   4  12         12.94         14.18         0.76 o
   1   4  12          1.82          3.95         0.68 o
   2   4  12         24.38         24.31         1.04 o
   3   4  12          2.35          0.76         1.05 o
   4   4  12          5.57         10.50         1.38 o
   5   4  12         45.28         50.49         2.51 o
  -9   5  12          7.30          9.48         2.51 o
  -8   5  12          1.12          0.22         1.00 o
  -7   5  12          0.55          2.12         1.39 o
  -6   5  12          0.84          0.08         1.05 o
  -5   5  12         29.47         27.39         1.24 o
  -4   5  12         62.14         54.66         2.02 o
  -3   5  12         32.60         35.08         1.13 o
  -2   5  12          0.32          1.23         0.68 o
  -1   5  12        147.03        151.39         2.08 o
   0   5  12         15.34         15.29         0.91 o
   1   5  12          1.45         -0.75         0.75 o
   2   5  12         54.91         59.75         1.66 o
   3   5  12          0.14          1.69         1.21 o
   4   5  12         37.54         42.46         2.58 o
   5   5  12         10.37         10.85         2.93 o
  -8   6  12         11.80         16.03         2.01 o
  -7   6  12         13.43         13.92         1.15 o
  -6   6  12          6.65          9.07         1.09 o
  -5   6  12          0.83         -0.18         0.76 o
  -4   6  12         18.27         18.96         1.00 o
  -3   6  12        136.80        142.29         2.65 o
  -2   6  12          0.54         -0.09         0.79 o
  -1   6  12         30.47         34.75         1.26 o
   0   6  12          0.23         -0.76         0.87 o
   1   6  12          3.47          3.09         0.77 o
   2   6  12         63.81         68.02         1.96 o
   3   6  12          4.55          2.09         1.45 o
   4   6  12         10.37         14.71         2.25 o
  -7   7  12          8.31         13.05         1.40 o
  -6   7  12          1.70          5.00         1.41 o
  -5   7  12         27.85         25.27         1.35 o
  -4   7  12          5.21          4.68         0.97 o
  -3   7  12         55.37         57.06         3.45 o
  -2   7  12         54.05         51.85         1.72 o
  -1   7  12          0.24          1.10         0.90 o
   0   7  12          6.75          4.33         1.25 o
   1   7  12         18.76         17.85         1.51 o
   2   7  12         38.53         41.68         1.84 o
   3   7  12          0.01          0.66         2.03 o
   4   7  12         20.11         19.08         3.32 o
  -6   8  12          0.61          1.14         2.32 o
  -5   8  12         17.57         12.49         1.50 o
  -4   8  12          0.70         -1.17         1.17 o
  -3   8  12          0.19         -1.29         1.29 o
  -2   8  12          0.68          1.76         1.35 o
  -1   8  12          1.44          1.32         1.23 o
   0   8  12          0.00          2.27         1.53 o
   1   8  12         15.41         20.01         2.14 o
   2   8  12          0.08         -2.33         2.33 o
   3   8  12          0.16         -5.31         8.77 o
  -5   9  12          5.06          3.10         3.76 o
  -4   9  12          2.30          4.58         2.31 o
  -3   9  12          3.68          3.69         1.93 o
  -2   9  12          3.85          1.78         3.72 o
  -1   9  12          7.64          6.80         1.75 o
   0   9  12          0.20         -3.20         3.20 o
   1   9  12          7.47         11.13         3.43 o
  -9   1  13         14.70         15.44         1.64 o
  -8   1  13          0.02          0.78         0.81 o
  -7   1  13         34.02         34.44         1.66 o
  -6   1  13          0.19          1.25         0.77 o
  -5   1  13         38.89         36.36         1.26 o
  -4   1  13         95.63         95.53         1.83 o
  -3   1  13          0.13          0.25         0.50 o
  -2   1  13         77.57         78.03         1.55 o
  -1   1  13          2.29          3.51         0.71 o
   0   1  13         17.89         16.32         0.88 o
   1   1  13          2.06          1.43         0.60 o
   2   1  13          0.68         -0.03         0.67 o
   3   1  13         67.89         62.63         1.58 o
   4   1  13         26.56         26.89         1.26 o
   5   1  13         33.61         36.06         2.37 o
  -9   2  13          1.30          2.08         1.00 o
  -8   2  13          1.53          2.49         1.29 o
  -7   2  13          5.51          3.96         1.07 o
  -6   2  13          3.98          2.11         0.85 o
  -5   2  13         76.68         79.79         1.77 o
  -4   2  13          3.61          3.22         0.70 o
  -3   2  13          6.76          5.95         0.72 o
  -2   2  13         97.50         87.22         1.53 o
  -1   2  13        115.55        109.69         1.68 o
   0   2  13          6.03          5.13         0.60 o
   1   2  13         34.12         33.14         1.08 o
   2   2  13         20.51         21.56         0.93 o
   3   2  13          0.35         -0.29         1.30 o
   4   2  13         32.54         34.87         1.82 o
   5   2  13          4.35          7.42         2.78 o
  -9   3  13          1.46         -3.42         3.42 o
  -8   3  13          0.02          1.69         1.56 o
  -7   3  13          9.05          8.38         1.14 o
  -6   3  13         49.24         48.44         1.71 o
  -5   3  13          5.20          5.44         0.76 o
  -4   3  13         20.74         19.43         0.85 o
  -3   3  13         16.12         15.71         0.78 o
  -2   3  13          6.81          7.19         0.55 o
  -1   3  13         30.17         27.34         1.01 o
   0   3  13         78.86         76.00         1.25 o
   1   3  13         81.02         77.85         1.28 o
   2   3  13         31.94         27.42         1.14 o
   3   3  13          0.14          0.57         1.16 o
   4   3  13         41.05         44.29         2.23 o
   5   3  13          0.03          3.16         2.09 o
  -9   4  13          0.36          0.87         5.85 o
  -8   4  13          0.00         -1.60         1.60 o
  -7   4  13          0.51         -0.05         0.98 o
  -6   4  13          2.31          3.27         0.98 o
  -5   4  13          3.14          4.48         0.88 o
  -4   4  13          1.80          4.27         0.88 o
  -3   4  13         12.42         13.18         0.79 o
  -2   4  13          0.51          1.93         0.87 o
  -1   4  13          3.23          3.57         0.72 o
   0   4  13        174.72        166.63         1.83 o
   1   4  13        121.59        122.67         1.87 o
   2   4  13         17.19         15.08         1.17 o
   3   4  13         51.91         52.03         1.89 o
   4   4  13        123.52        146.47         3.78 o
   5   4  13          0.26         -1.72         3.46 o
  -8   5  13          8.64         14.40         3.68 o
  -7   5  13          1.07         -0.05         1.52 o
  -6   5  13         16.32         15.34         1.50 o
  -5   5  13          1.37          1.76         1.13 o
  -4   5  13          0.01          0.62         0.97 o
  -3   5  13         87.56         82.58         1.58 o
  -2   5  13          7.42          8.61         0.81 o
  -1   5  13         68.56         70.62         2.12 o
   0   5  13          4.14          3.62         0.84 o
   1   5  13          6.24          8.22         0.98 o
   2   5  13         66.11         56.88         1.88 o
   3   5  13          6.30          8.50         1.78 o
   4   5  13          0.90          0.41         2.37 o
  -7   6  13          5.26          2.87         2.35 o
  -6   6  13          2.07          2.32         1.51 o
  -5   6  13          3.68          6.33         1.39 o
  -4   6  13         14.73         14.87         0.99 o
  -3   6  13         19.85         20.79         1.11 o
  -2   6  13         13.05         14.64         1.06 o
  -1   6  13          0.00          0.51         1.03 o
   0   6  13          1.12         -0.26         1.09 o
   1   6  13          3.80          2.34         1.05 o
   2   6  13         22.70         36.11         1.97 o
   3   6  13         32.74         34.08         2.42 o
  -7   7  13         15.39         15.28         4.21 o
  -6   7  13          0.51          2.77         2.03 o
  -5   7  13          6.33          6.31         1.07 o
  -4   7  13         10.38          9.18         1.10 o
  -3   7  13          3.14          3.66         1.20 o
  -2   7  13          0.22         -1.01         1.01 o
  -1   7  13          8.26          6.45         1.43 o
   0   7  13          1.09          0.38         1.44 o
   1   7  13         15.76         20.69         1.92 o
   2   7  13         29.64         30.91         4.81 o
   3   7  13         17.26         14.71         5.51 o
  -5   8  13          0.30         -0.38         1.42 o
  -4   8  13          3.93          2.14         1.37 o
  -3   8  13          6.01          7.76         1.61 o
  -2   8  13          6.69          7.40         2.04 o
  -1   8  13          9.60          7.59         1.79 o
   0   8  13         34.76         45.05         2.86 o
   1   8  13          0.94          7.38         3.17 o
  -3   9  13          1.71          6.06         5.85 o
  -2   9  13          0.15          1.42         4.16 o
  -1   9  13          0.18         -2.17         5.85 o
  -9   0  14         22.07         19.47         2.06 o
  -8   0  14         12.61         16.59         1.46 o
  -7   0  14         11.96          7.92         2.42 o
  -6   0  14         15.38         17.11         2.04 o
  -5   0  14         27.45         23.32         3.49 o
  -4   0  14        208.69        178.76         3.49 o
  -3   0  14        102.56         89.05         2.21 o
  -2   0  14          0.60          0.55         0.89 o
  -1   0  14         20.48         16.08         1.22 o
   0   0  14         18.11         18.85         1.06 o
   1   0  14          0.67          0.55         0.95 o
   2   0  14          8.03          7.12         1.29 o
   3   0  14        121.50        138.06         3.71 o
   4   0  14         64.88         61.93         4.16 o
  -9   1  14          6.62          6.65         1.76 o
  -8   1  14          0.07          1.81         1.14 o
  -7   1  14         15.11         17.71         1.15 o
  -6   1  14          1.59          1.76         1.36 o
  -5   1  14         10.15         11.74         0.88 o
  -4   1  14         22.62         24.65         1.20 o
  -3   1  14         55.85         45.67         1.16 o
  -2   1  14         62.83         54.47         1.61 o
  -1   1  14         60.89         56.67         1.39 o
   0   1  14          0.24          0.48         0.61 o
   1   1  14          3.02          2.35         0.70 o
   2   1  14         39.63         40.40         1.30 o
   3   1  14         26.56         24.78         1.23 o
   4   1  14          0.02          2.42         1.66 o
  -9   2  14          0.34         -0.68         2.95 o
  -8   2  14          3.94          5.05         1.73 o
  -7   2  14         15.80         15.36         1.35 o
  -6   2  14         49.61         46.41         1.65 o
  -5   2  14          2.98          4.00         1.14 o
  -4   2  14         17.84         18.60         1.44 o
  -3   2  14          3.68          3.74         0.80 o
  -2   2  14         88.44         77.95         1.65 o
  -1   2  14         13.39         15.02         0.88 o
   0   2  14          0.99          0.76         0.68 o
   1   2  14         15.42         22.56         0.97 o
   2   2  14          8.55          9.45         1.40 o
   3   2  14          0.21         -1.54         1.54 o
   4   2  14          5.75          3.90         1.86 o
  -8   3  14          0.20          2.83         1.97 o
  -7   3  14          0.34          1.23         1.26 o
  -6   3  14         20.36         21.92         1.26 o
  -5   3  14         11.09         13.93         0.94 o
  -4   3  14          0.01          0.89         1.05 o
  -3   3  14         18.03         20.02         1.12 o
  -2   3  14         27.39         26.23         0.90 o
  -1   3  14         42.01         35.16         1.30 o
   0   3  14         76.32         73.00         1.75 o
   1   3  14          5.86          7.37         0.70 o
   2   3  14          7.16         12.32         1.20 o
   3   3  14         12.59         13.37         2.09 o
   4   3  14          3.78          4.94         1.99 o
  -8   4  14          3.95          1.12         3.90 o
  -7   4  14         19.66         16.87         2.48 o
  -6   4  14          2.91          5.78         1.43 o
  -5   4  14          1.56          0.65         0.96 o
  -4   4  14         17.84         20.55         1.16 o
  -3   4  14          5.33          6.16         1.00 o
  -2   4  14         19.22         21.79         0.95 o
  -1   4  14         63.03         73.82         2.21 o
   0   4  14          0.12          1.01         0.87 o
   1   4  14          8.00          6.91         1.04 o
   2   4  14          1.05          0.06         1.20 o
   3   4  14          0.82         -0.51         1.92 o
   4   4  14         98.09        117.29         5.28 o
  -7   5  14          2.27          3.03         1.96 o
  -6   5  14          4.65          3.93         1.46 o
  -5   5  14          0.03          0.40         1.27 o
  -4   5  14          6.16          9.07         1.35 o
  -3   5  14          7.05          9.70         0.82 o
  -2   5  14          0.02          1.73         0.86 o
  -1   5  14         14.88         13.79         1.10 o
   0   5  14         37.48         37.25         1.93 o
   1   5  14         58.81         57.53         1.99 o
   2   5  14          2.59          7.29         1.84 o
   3   5  14          0.16          2.23         2.17 o
  -7   6  14          3.45          4.61         6.71 o
  -6   6  14          1.31          2.94         1.93 o
  -5   6  14          5.51          7.56         1.75 o
  -4   6  14          4.60          3.89         1.58 o
  -3   6  14         28.52         29.27         1.47 o
  -2   6  14          1.59          1.80         1.06 o
  -1   6  14          1.18          1.95         1.34 o
   0   6  14          4.00          6.90         2.05 o
   1   6  14          6.05          6.14         1.97 o
   2   6  14        102.75        131.79         6.20 o
  -5   7  14          8.16          7.90         2.26 o
  -4   7  14          9.35          9.52         1.51 o
  -3   7  14         28.34         27.19         2.39 o
  -2   7  14          5.68          1.69         2.45 o
  -1   7  14          3.29          2.35         2.34 o
   0   7  14         27.74         32.92         2.66 o
   1   7  14          0.06         -3.25         3.25 o
  -4   8  14          2.85          3.50         2.43 o
  -3   8  14          6.50          7.65         6.16 o
  -2   8  14          0.05          1.89         3.59 o
  -1   8  14          2.84          2.27         7.78 o
  -8   1  15          0.64          0.54         1.22 o
  -7   1  15         10.85         12.28         1.18 o
  -6   1  15          0.63          2.46         1.31 o
  -5   1  15          2.34          3.37         1.09 o
  -4   1  15         68.32         59.54         1.78 o
  -3   1  15          0.70          0.57         0.70 o
  -2   1  15         57.27         56.92         2.42 o
  -1   1  15          0.44          1.75         0.73 o
   0   1  15         12.81         11.57         0.90 o
   1   1  15          1.02          0.69         1.00 o
   2   1  15          0.01          0.64         1.16 o
   3   1  15          0.39         -1.28         1.78 o
  -8   2  15          0.10          1.96         2.23 o
  -7   2  15          0.05          0.16         1.29 o
  -6   2  15          4.19          1.69         1.06 o
  -5   2  15          1.90          2.66         1.26 o
  -4   2  15          0.00         -0.89         0.89 o
  -3   2  15          5.42          4.86         0.73 o
  -2   2  15          1.19          2.09         0.73 o
  -1   2  15          1.54          2.28         0.81 o
   0   2  15          2.62          1.01         0.97 o
   1   2  15         76.28         80.77         1.90 o
   2   2  15         50.63         50.33         2.01 o
   3   2  15          8.96         13.12         1.95 o
  -7   3  15          0.05         -1.74         2.41 o
  -6   3  15         49.02         53.71         3.02 o
  -5   3  15         23.29         20.12         1.52 o
  -4   3  15          6.87          8.22         1.80 o
  -3   3  15          2.59          4.56         1.22 o
  -2   3  15          3.92          3.48         0.67 o
  -1   3  15          0.04          0.50         0.80 o
   0   3  15          5.11          4.92         0.90 o
   1   3  15          0.18          1.90         1.09 o
   2   3  15          3.28          1.82         1.75 o
   3   3  15         19.61         23.26         2.61 o
  -7   4  15          0.41         -2.38         3.68 o
  -6   4  15          1.25          2.66         1.91 o
  -5   4  15          1.86          4.85         1.68 o
  -4   4  15          0.29          2.03         1.44 o
  -3   4  15          1.53          2.65         1.22 o
  -2   4  15          2.63          2.09         0.94 o
  -1   4  15         76.99         81.65         2.59 o
   0   4  15         20.79         20.19         1.36 o
   1   4  15          1.11          0.28         1.28 o
   2   4  15          0.04          0.53         1.79 o
  -6   5  15          0.18          0.85         2.23 o
  -5   5  15          0.81          2.85         1.51 o
  -4   5  15          1.24          2.25         1.41 o
  -3   5  15         35.70         40.80         1.95 o
  -2   5  15         19.35         22.01         1.28 o
  -1   5  15          0.00         -1.07         1.57 o
   0   5  15          0.41          2.50         1.55 o
   1   5  15          3.43          9.37         2.01 o
   2   5  15         57.40         64.19         8.90 o
  -5   6  15          0.19          3.31         3.81 o
  -4   6  15          8.63          6.84         2.56 o
  -3   6  15         52.93         54.60         3.58 o
  -2   6  15          6.88          6.67         1.54 o
  -1   6  15          0.11          1.87         1.66 o
   0   6  15          0.79          3.05         5.06 o
   1   6  15          9.62          6.62         2.55 o
  -4   7  15          0.08         -3.46         6.28 o
  -3   7  15          0.00          0.18         2.21 o
  -2   7  15          1.75          2.54         5.19 o
  -1   7  15         24.92         23.71         4.74 o
  -7   0  16          0.08         -3.18         4.33 o
  -6   0  16          3.73         -2.58         2.58 o
  -5   0  16          0.16         -2.27         2.60 o
  -4   0  16         15.41         16.00         1.10 o
  -3   0  16          0.31          3.28         1.14 o
  -2   0  16         65.07         56.07         3.30 o
  -1   0  16         41.58         33.67         3.13 o
   0   0  16          3.40          6.98         1.41 o
   1   0  16          9.14         10.49         1.75 o
   2   0  16         70.18         83.59         8.16 o
  -7   1  16          0.14          2.26         3.02 o
  -6   1  16         24.44         27.87         2.61 o
  -5   1  16          4.81          1.90         1.27 o
  -4   1  16          0.02         -0.26         1.22 o
  -3   1  16          1.17          0.83         1.27 o
  -2   1  16          1.16          1.24         1.46 o
  -1   1  16          0.26          0.10         1.04 o
   0   1  16          8.70          9.48         1.50 o
   1   1  16          0.65         -0.81         1.37 o
   2   1  16          6.09         11.92         3.47 o
  -7   2  16          0.01         -0.70         1.98 o
  -6   2  16          1.69          1.00         1.94 o
  -5   2  16          0.01          1.34         1.34 o
  -4   2  16         15.84         12.56         1.27 o
  -3   2  16         17.46         13.53         0.92 o
  -2   2  16          2.07          2.70         0.90 o
  -1   2  16          4.87          3.42         1.04 o
   0   2  16         73.91         80.38         2.76 o
   1   2  16          6.43          6.70         1.57 o
   2   2  16         14.56         20.36         4.13 o
  -6   3  16          0.43          3.43         2.26 o
  -5   3  16          1.40          4.47         1.51 o
  -4   3  16         27.29         28.04         1.79 o
  -3   3  16          3.09          2.83         1.42 o
  -2   3  16          5.75          6.93         0.90 o
  -1   3  16         23.48         25.16         1.22 o
   0   3  16         10.15         13.26         1.43 o
   1   3  16          0.01          2.25         1.64 o
   2   3  16          1.20          4.28         3.50 o
  -6   4  16          8.26         17.80         4.41 o
  -5   4  16          9.56         11.33         1.77 o
  -4   4  16         10.76         15.42         1.79 o
  -3   4  16          2.53          7.65         1.46 o
  -2   4  16         28.62         32.14         1.68 o
  -1   4  16          2.04          1.82         1.45 o
   0   4  16         33.33         29.61         2.29 o
   1   4  16          8.88          5.86         2.94 o
  -5   5  16          0.60          3.23         3.25 o
  -4   5  16         21.15         26.02         2.65 o
  -3   5  16         13.90         17.70         2.52 o
  -2   5  16          2.99          2.20         1.47 o
  -1   5  16          0.95          1.24         3.71 o
   0   5  16          0.27          0.23         5.74 o
  -6   1  17          0.81          1.08         3.68 o
  -5   1  17          1.28          2.54         1.40 o
  -4   1  17          7.54          7.23         1.32 o
  -3   1  17          9.09          9.86         1.57 o
  -2   1  17          7.43          5.91         1.49 o
  -1   1  17          0.77          1.27         1.20 o
   0   1  17         13.19         12.74         2.32 o
  -5   2  17          5.77          7.40         1.60 o
  -4   2  17          1.68          0.51         1.64 o
  -3   2  17          0.33          0.05         1.59 o
  -2   2  17          0.00         -1.39         1.39 o
  -1   2  17         19.90         28.90         1.76 o
   0   2  17          0.25          4.51         3.34 o
  -5   3  17          0.02         -2.52         2.52 o
  -4   3  17          0.06          2.48         2.52 o
  -3   3  17          0.69          1.19         2.67 o
  -2   3  17          3.41          7.47         1.42 o
  -1   3  17         14.64         10.36         2.77 o
  -3   4  17          6.60          5.67         4.55 o
  -2   4  17          8.61         11.78         1.63 o
                                                
